# Supplementary material for: Mechanical stretch induced transcriptomic profiles in cardiac myocytes
Source: Sci Rep. 2018 Mar 16;8:4733. doi: 10.1038/s41598-018-23042-w (PMC5856749; doi:10.1038/s41598-018-23042-w)
Supplement: Supplementary file 3 — Dataset 1 [file 41598_2018_23042_MOESM3_ESM.xlsx]

## Sheet: 1 hour
Genes with increased mRNA levels after one hour of mechanical stretch.
* Fold change represents statistically significant increase (p<0.05) in gene expression after one hour of mechanical stretch compared with non-stretched control cells (n=5 biological replicates per group).
Affymetrix ID	Gene Symbol	Description	Fold change*	Functional class
1390881_at	ABRA	actin binding Rho activating protein	2.5	other
1373302_at	ACER2	alkaline ceramidase 2	0.6	enzyme
1390931_at	ADAMTS15	ADAM metallopeptidase with thrombospondin type 1 motif 15	0.6	peptidase
1385566_at	AKAP2	A-kinase anchoring protein 2	1.7	other
1370902_at	AKR1B10	aldo-keto reductase family 1 member B10	1.6	enzyme
1370708_a_at	Akr1c14	aldo-keto reductase family 1, member C14	0.6	enzyme
1387022_at	ALDH1A1	aldehyde dehydrogenase 1 family member A1	0.6	enzyme
1387068_at	ARC	activity regulated cytoskeleton associated protein	1.8	other
1369871_at	AREG	amphiregulin	3.6	growth factor
1391673_at	ARHGAP20	Rho GTPase activating protein 20	0.7	other
1377750_at	ARHGEF3	Rho guanine nucleotide exchange factor 3	2.8	other
1397437_at	ARID5A	AT-rich interaction domain 5A	2.4	transcription regulator
1369268_at	ATF3	activating transcription factor 3	8.6	transcription regulator
1373287_at	ATOH8	atonal bHLH transcription factor 8	0.5	transcription regulator
1398862_at	ATP2A2	ATPase sarcoplasmic/endoplasmic reticulum Ca2+ transporting 2	0.6	transporter
1394714_at	ATP2B1	ATPase plasma membrane Ca2+ transporting 1	2.1	transporter
1370869_at	BCAT1	branched chain amino acid transaminase 1	1.6	enzyme
1398482_at	BCL3	B-cell CLL/lymphoma 3	0.6	transcription regulator
1369807_at	BDKRB1	bradykinin receptor B1	3,0	G-protein coupled receptor
1370650_s_at	BDKRB2	bradykinin receptor B2	2.2	G-protein coupled receptor
1368677_at	BDNF	brain derived neurotrophic factor	1.7	growth factor
1383422_at	BEND5	BEN domain containing 5	0.5	other
1380619_at	BFAR	bifunctional apoptosis regulator	1.6	enzyme
1369415_at	BHLHE40	basic helix-loop-helix family member e40	2.7	transcription regulator
1368945_at	BMP2	bone morphogenetic protein 2	1.7	growth factor
1386994_at	BTG2	BTG anti-proliferation factor 2	2.4	transcription regulator
1381341_at	C6orf141	chromosome 6 open reading frame 141	2.4	other
1367896_at	CA3	carbonic anhydrase 3	0.7	enzyme
1381637_at	CAMK2A	calcium/calmodulin dependent protein kinase II alpha	0.6	kinase
1389155_at	Cbarp	calcium channel, voltage-dependent, beta subunit associated regulatory protein	1.5	other
1367973_at	Ccl2	chemokine (C-C motif) ligand 2	1.5	cytokine
1379935_at	Ccl7	chemokine (C-C motif) ligand 7	1.8	cytokine
1371953_at	CCNG2	cyclin G2	0.6	other
1387951_at	CD55	CD55 molecule (Cromer blood group)	3,0	other
1372299_at	Cdkn1c	cyclin-dependent kinase inhibitor 1C (P57)	0.6	other
1374139_at	CDR2	cerebellar degeneration related protein 2	1.6	other
1398225_at	CHD6	chromodomain helicase DNA binding protein 6	0.6	enzyme
1385827_at	CLCF1	cardiotrophin-like cytokine factor 1	2.7	cytokine
1389368_at	CNKSR3	CNKSR family member 3	1.6	kinase
1373866_at	COQ10B	coenzyme Q10B	2.1	other
1378754_at	CREB5	cAMP responsive element binding protein 5	2.8	transcription regulator
1378925_at	CREM	cAMP responsive element modulator	1.7	transcription regulator
1371228_at	CSF2	colony stimulating factor 2	2.1	cytokine
1389402_at	CSRNP1	cysteine and serine rich nuclear protein 1	2.3	transcription regulator
1379365_at	CXCL11	C-X-C motif chemokine ligand 11	0.6	cytokine
1398390_at	CXCL13	C-X-C motif chemokine ligand 13	0.4	cytokine
1368760_at	CXCL3	C-X-C motif chemokine ligand 3	1.5	cytokine
1384392_at	CYP26B1	cytochrome P450 family 26 subfamily B member 1	1.5	enzyme
1368290_at	CYR61	cysteine rich angiogenic inducer 61	2.1	other
1375317_at	DDC	dopa decarboxylase	0.6	enzyme
1368025_at	DDIT4	DNA damage inducible transcript 4	0.7	other
1389079_at	DHRS7C	dehydrogenase/reductase 7C	0.6	enzyme
1372144_at	DNAJB5	DnaJ heat shock protein family (Hsp40) member B5	1.7	other
1394028_at	DUSP10	dual specificity phosphatase 10	1.7	phosphatase
1377023_at	DUSP2	dual specificity phosphatase 2	2.1	phosphatase
1368124_at	DUSP5	dual specificity phosphatase 5	1.5	phosphatase
1377064_at	DUSP6	dual specificity phosphatase 6	2.5	phosphatase
1376770_at	EFHD1	EF-hand domain family member D1	0.7	other
1368321_at	EGR1	early growth response 1	2.6	transcription regulator
1387306_a_at	EGR2	early growth response 2	5,0	transcription regulator
1391338_at	EID2B	EP300 interacting inhibitor of differentiation 2B	0.7	other
1395753_at	ELN	elastin	0.6	other
1392607_at	EPB41	erythrocyte membrane protein band 4.1	0.6	other
1374143_at	EPHA2	EPH receptor A2	2.1	kinase
1369587_at	EREG	epiregulin	5.8	growth factor
1373093_at	ERRFI1	ERBB receptor feedback inhibitor 1	4,0	other
1368078_at	ESM1	endothelial cell specific molecule 1	1.8	growth factor
1385251_at	FAM110C	family with sequence similarity 110 member C	2.4	other
1370099_at	Fbxl20	F-box and leucine-rich repeat protein 20	0.6	other
1392894_at	FGL2	fibrinogen like 2	1.7	peptidase
1394750_at	FHL1	four and a half LIM domains 1	1.6	other
1398638_at	FIGNL1	fidgetin like 1	0.7	enzyme
1382267_at	FJX1	four jointed box 1	1.6	other
1377635_at	FMO2	flavin containing monooxygenase 2	0.6	enzyme
1374726_at	FNDC1	fibronectin type III domain containing 1	0.6	other
1373759_at	FOSB	FosB proto-oncogene, AP-1 transcription factor subunit	8	transcription regulator
1368489_at	FOSL1	FOS like 1, AP-1 transcription factor subunit	4.7	transcription regulator
1383860_at	FOSL2	FOS like 2, AP-1 transcription factor subunit	1.7	transcription regulator
1387843_at	FST	follistatin	2	other
1388395_at	G0S2	G0/G1 switch 2	0.6	other
1388792_at	GADD45G	growth arrest and DNA damage inducible gamma	1.8	other
1372523_at	GCLC	glutamate-cysteine ligase catalytic subunit	2.1	enzyme
1370153_at	GDF15	growth differentiation factor 15	2.5	growth factor
1382351_at	GEM	GTP binding protein overexpressed in skeletal muscle	2.4	enzyme
1377761_at	GFPT2	glutamine-fructose-6-phosphate transaminase 2	2,0	enzyme
1396620_at	GPC3	glypican 3	0.6	other
1387241_at	GPR88	G protein-coupled receptor 88	0.6	G-protein coupled receptor
1376828_at	GPRC5A	G protein-coupled receptor class C group 5 member A	2.2	G-protein coupled receptor
1378163_at	GREM2	gremlin 2, DAN family BMP antagonist	0.6	other
1387548_at	HAS2	hyaluronan synthase 2	3.4	enzyme
1368983_at	HBEGF	heparin binding EGF like growth factor	3,0	growth factor
1386059_at	HIST1H2BJ	histone cluster 1 H2B family member j	0.6	other
1370310_at	HMGCS2	3-hydroxy-3-methylglutaryl-CoA synthase 2	0.5	enzyme
1370997_at	HOMER1	homer scaffolding protein 1	3.2	other
1391722_at	HSF2BP	heat shock transcription factor 2 binding protein	1.5	other
1368247_at	HSPA1A/HSPA1B	heat shock protein family A (Hsp70) member 1A	2.1	enzyme
1387202_at	ICAM1	intercellular adhesion molecule 1	1.6	transmembrane receptor
1375532_at	ID2	inhibitor of DNA binding 2, HLH protein	0.5	transcription regulator
1394022_at	ID4	inhibitor of DNA binding 4, HLH protein	1.7	transcription regulator
1372389_at	IER2	immediate early response 2	2.4	other
1388587_at	IER3	immediate early response 3	2,0	other
1367795_at	IFRD1	interferon related developmental regulator 1	1.5	other
1387273_at	IL1RL1	interleukin 1 receptor like 1	1.9	transmembrane receptor
1369191_at	IL6	interleukin 6	4.1	cytokine
1377163_at	INHBB	inhibin beta B subunit	1.6	growth factor
1392981_at	IRX4	iroquois homeobox 4	0.6	transcription regulator
1389528_s_at	JUN	Jun proto-oncogene, AP-1 transcription factor subunit	1.8	transcription regulator
1387788_at	JUNB	JunB proto-oncogene, AP-1 transcription factor subunit	2.1	transcription regulator
1390969_at	KCNE4	potassium voltage-gated channel subfamily E regulatory subunit 4	0.5	ion channel
1385226_at	KCTD11	potassium channel tetramerization domain containing 11	1.6	other
1397764_at	KCTD5	potassium channel tetramerization domain containing 5	1.5	other
1368650_at	KLF10	Kruppel like factor 10	1.6	transcription regulator
1368249_at	KLF15	Kruppel like factor 15	0.5	transcription regulator
1386041_a_at	KLF2	Kruppel like factor 2	1.6	transcription regulator
1394039_at	KLF5	Kruppel like factor 5	1.8	transcription regulator
1395557_at	KLF6	Kruppel like factor 6	1.8	transcription regulator
1380784_at	KLHL5	kelch like family member 5	0.6	other
1376632_at	LMCD1	LIM and cysteine rich domains 1	2,0	transcription regulator
1396470_at	LMO4	LIM domain only 4	0.7	transcription regulator
1377610_at	LMOD2	leiomodin 2	1.6	other
1384291_at	LOC100909559	uncharacterized LOC100909559	0.6	other
1396183_at	LOC100909810	uncharacterized LOC100909810	0.6	other
1379477_at	LOC100910424	uncharacterized LOC100910424	1.9	other
1373696_at	LOC100910558	uncharacterized LOC100910558	0.6	other
1390070_at	LOC100911253	uncharacterized LOC100911253	0.6	other
1393023_at	LOC100912003	uncharacterized LOC100912003	0.5	other
1389084_at	LOC100912167	uncharacterized LOC100912167	0.6	other
1395550_at	LOC103694231	uncharacterized LOC103694231	0.4	other
1389727_at	LRRC10	leucine rich repeat containing 10	0.6	other
1380229_at	MAFF	MAF bZIP transcription factor F	1.9	transcription regulator
1372211_at	MAFK	MAF bZIP transcription factor K	1.7	transcription regulator
1372520_at	MCL1	BCL2 family apoptosis regulator	1.5	transporter
1397848_at	MEDAG	mesenteric estrogen dependent adipogenesis	1.5	other
1389911_at	METRNL	meteorin like, glial cell differentiation regulator	1.5	other
1380682_at	MEX3B	mex-3 RNA binding family member B	1.6	kinase
1371692_at	MLLT11	myeloid/lymphoid or mixed-lineage leukemia; translocated to, 11	1.7	other
1368308_at	MYC	v-myc avian myelocytomatosis viral oncogene homolog	3.3	transcription regulator
1374925_at	NAB2	NGFI-A binding protein 2	2.2	transcription regulator
1381448_at	NARS2	asparaginyl-tRNA synthetase 2, mitochondrial (putative)	0.6	enzyme
1370815_at	NEFH	neurofilament heavy polypeptide	0.7	other
1368488_at	NFIL3	nuclear factor, interleukin 3 regulated	2,0	transcription regulator
1378032_at	NFKBIZ	NFKB inhibitor zeta	1.8	transcription regulator
1377869_at	NOCT	nocturnin	6.2	transcription regulator
1386935_at	NR4A1	nuclear receptor subfamily 4 group A member 1	6,0	ligand-dependent nuclear receptor
1369007_at	NR4A2	nuclear receptor subfamily 4 group A member 2	2.1	ligand-dependent nuclear receptor
1393389_at	NR4A3	nuclear receptor subfamily 4 group A member 3	5.3	ligand-dependent nuclear receptor
1387267_at	NTF3	neurotrophin 3	0.6	growth factor
1383614_at	NUAK2	NUAK family kinase 2	1.8	kinase
1368683_at	OLR1	oxidized low density lipoprotein receptor 1	4.8	transmembrane receptor
1384254_at	OTUD1	OTU deubiquitinase 1	3.6	peptidase
1383224_at	PARD6B	par-6 family cell polarity regulator beta	1.9	other
1384824_at	PCDH18	protocadherin 18	0.7	other
1378074_at	PDK4	pyruvate dehydrogenase kinase 4	0.6	kinase
1370347_at	PDLIM7	PDZ and LIM domain 7	1.5	other
1368860_at	PHLDA1	pleckstrin homology like domain family A member 1	1.8	other
1388525_at	PIK3IP1	phosphoinositide-3-kinase interacting protein 1	0.6	other
1385182_at	PKP1	plakophilin 1	1.5	other
1387269_s_at	PLAUR	plasminogen activator, urokinase receptor	3.4	transmembrane receptor
1368106_at	PLK2	polo like kinase 2	2.1	kinase
1370950_at	PLPP3	phospholipid phosphatase 3	0.6	phosphatase
1369029_at	PLSCR1	phospholipid scramblase 1	2.2	enzyme
1370174_at	Ppp1r15a	protein phosphatase 1, regulatory subunit 15A	1.9	other
1384262_at	PPP1R3B	protein phosphatase 1 regulatory subunit 3B	0.6	other
1391121_at	PRAG1	PEAK1 related kinase activating pseudokinase 1	2.2	kinase
1372382_at	PRKAG2	protein kinase AMP-activated non-catalytic subunit gamma 2	0.6	kinase
1379747_at	PRSS35	protease, serine 35	1.7	peptidase
1368527_at	PTGS2	prostaglandin-endoperoxide synthase 2	5.3	enzyme
1370177_at	Pvr	poliovirus receptor	2.8	other
1388945_at	PXDC1	PX domain containing 1	2,0	other
1387389_at	RAMP3	receptor activity modifying protein 3	1.7	transporter
1373989_at	RASSF1	Ras association domain family member 1	1.6	other
1382749_at	RBM5	RNA binding motif protein 5	0.5	other
1388686_at	Rcan1	regulator of calcineurin 1	1.7	other
1368144_at	RGS2	regulator of G-protein signaling 2	3.4	other
1369958_at	RHOB	ras homolog family member B	1.6	enzyme
1381279_at	RIPK2	receptor interacting serine/threonine kinase 2	2.8	kinase
1381533_at	RND1	Rho family GTPase 1	2.1	enzyme
1373188_at	SCN4B	sodium voltage-gated channel beta subunit 4	0.7	ion channel
1367721_at	SDC4	syndecan 4	1.5	other
1368487_at	SERPINB2	serpin family B member 2	6.6	other
1368519_at	SERPINE1	serpin family E member 1	5,0	other
1372417_at	SERTAD1	SERTA domain containing 1	1.6	transcription regulator
1387408_at	SIAH2	siah E3 ubiquitin protein ligase 2	1.7	transcription regulator
1368596_at	Sik1	salt inducible kinase 1	1.5	kinase
1370314_at	SLC20A1	solute carrier family 20 member 1	1.5	transporter
1380250_at	SNED1	sushi, nidogen and EGF like domains 1	0.6	other
1386065_at	SOWAHC	sosondowah ankyrin repeat domain family member C	1.6	transcription regulator
1397828_at	SPHKAP	SPHK1 interactor, AKAP domain containing	0.5	other
1384331_at	SRXN1	sulfiredoxin 1	3.2	enzyme
1396101_at	STC1	stanniocalcin 1	1.5	kinase
1385397_at	STEAP4	STEAP4 metalloreductase	0.6	enzyme
1377340_at	TFPI2	tissue factor pathway inhibitor 2	2.3	other
1381449_s_at	TGFA	transforming growth factor alpha	1.6	growth factor
1397692_at	TIA1	TIA1 cytotoxic granule associated RNA binding protein	0.6	other
1371194_at	TNFAIP6	TNF alpha induced protein 6	2.4	other
1371785_at	TNFRSF12A	TNF receptor superfamily member 12A	2.3	transmembrane receptor
1376562_at	Tnik	TRAF2 and NCK interacting kinase	0.6	kinase
1371019_at	TRIB1	tribbles pseudokinase 1	1.5	kinase
1382171_at	TSC22D2	TSC22 domain family member 2	1.5	other
1378165_at	TWIST1	twist family bHLH transcription factor 1	2,0	transcription regulator
1379910_at	UAP1	UDP-N-acetylglucosamine pyrophosphorylase 1	3.6	enzyme
1373767_at	ZFAND2A	zinc finger AN1-type containing 2A	1.7	other
1387870_at	ZFP36	ZFP36 ring finger protein	1.6	transcription regulator
1373106_at	ZFP36L2	ZFP36 ring finger protein like 2	1.5	transcription regulator
1370984_at	ZNF436	zinc finger protein 436	0.6	other

## Sheet: 4 hours
Genes with increased mRNA levels after four hours of mechanical stretch.
* Fold change represents statistically significant increase (p<0.05) in gene expression after four hours of mechanical stretch compared with non-stretched control cells (n=5 biological replicates per group).
Affymetrix ID	Gene Symbol	Description	Fold change*	Functional class
1382431_at	ABCA1	ATP binding cassette subfamily A member 1	0.5	transporter
1390783_at	Abca8a	ATP-binding cassette, sub-family A (ABC1), member 8a	0.6	transporter
1390455_at	ABHD2	abhydrolase domain containing 2	1.7	enzyme
1388879_at	Abi3bp	ABI gene family, member 3 (NESH) binding protein	0.6	other
1394609_at	ABLIM2	actin binding LIM protein family member 2	0.6	other
1373302_at	ACER2	alkaline ceramidase 2	0.4	enzyme
1384115_at	ACOT2	acyl-CoA thioesterase 2	0.6	enzyme
1398294_at	ACTN1	actinin alpha 1	1.9	transcription regulator
1390931_at	ADAMTS15	ADAM metallopeptidase with thrombospondin type 1 motif 15	0.6	peptidase
1394483_at	ADAMTS5	ADAM metallopeptidase with thrombospondin type 1 motif 5	0.5	peptidase
1379022_at	ADAMTS8	ADAM metallopeptidase with thrombospondin type 1 motif 8	1.9	peptidase
1387219_at	ADM	adrenomedullin	1.7	other
1368300_at	ADORA2A	adenosine A2a receptor	0.6	G-protein coupled receptor
1368574_at	ADRA1B	adrenoceptor alpha 1B	0.5	G-protein coupled receptor
1384240_at	AGTR1	angiotensin II receptor type 1	0.4	G-protein coupled receptor
1369146_a_at	AHR	aryl hydrocarbon receptor	2.2	ligand-dependent nuclear receptor
1385566_at	AKAP2	A-kinase anchoring protein 2	1.6	other
1370902_at	AKR1B10	aldo-keto reductase family 1 member B10	2.5	enzyme
1370708_a_at	Akr1c14	aldo-keto reductase family 1, member C14	0.4	enzyme
1386718_at	Akr1c19	aldo-keto reductase family 1, member C19	0.5	other
1371997_at	AKR1E2	aldo-keto reductase family 1 member E2	0.6	enzyme
1387022_at	ALDH1A1	aldehyde dehydrogenase 1 family member A1	0.4	enzyme
1383469_at	ALDH1A3	aldehyde dehydrogenase 1 family member A3	3.4	enzyme
1386998_at	ALDOC	aldolase, fructose-bisphosphate C	0.7	enzyme
1380381_at	ALG2	ALG2, alpha-1,3/1,6-mannosyltransferase	1.6	enzyme
1373345_at	AMIGO2	adhesion molecule with Ig like domain 2	0.7	other
1393000_at	AMPH	amphiphysin	0.6	other
1374207_at	ANGPT2	angiopoietin 2	0.6	growth factor
1373351_at	ANK2	ankyrin 2	0.6	other
1371927_at	ANKRD23	ankyrin repeat domain 23	1.8	other
1397634_at	ANKS1A	ankyrin repeat and sterile alpha motif domain containing 1A	0.6	other
1387376_at	AOX1	aldehyde oxidase 1	0.6	enzyme
1397579_x_at	APC2	APC2, WNT signaling pathway regulator	0.5	enzyme
1373994_at	APLF	aprataxin and PNKP like factor	0.7	enzyme
1369871_at	AREG	amphiregulin	2.6	growth factor
1369998_at	ARF6	ADP ribosylation factor 6	1.5	transporter
1391673_at	ARHGAP20	Rho GTPase activating protein 20	0.5	other
1391083_at	ARHGAP22	Rho GTPase activating protein 22	1.6	other
1380831_at	ARHGAP6	Rho GTPase activating protein 6	1.5	other
1377750_at	ARHGEF3	Rho guanine nucleotide exchange factor 3	1.6	other
1385877_at	ARL10	ADP ribosylation factor like GTPase 10	1.5	other
1370510_a_at	ARNTL	aryl hydrocarbon receptor nuclear translocator like	1.7	transcription regulator
1383149_at	ASAP3	ArfGAP with SH3 domain, ankyrin repeat and PH domain 3	0.6	other
1374989_at	ASB12	ankyrin repeat and SOCS box containing 12	0.6	transcription regulator
1370964_at	ASS1	argininosuccinate synthase 1	2.2	enzyme
1369268_at	ATF3	activating transcription factor 3	1.6	transcription regulator
1379906_at	ATP1B2	ATPase Na+/K+ transporting subunit beta 2	0.6	transporter
1381382_at	Atp6ap1l	ATPase, H+ transporting, lysosomal accessory protein 1-like	0.7	other
1389989_at	ATRX	ATRX, chromatin remodeler	0.6	transcription regulator
1370869_at	BCAT1	branched chain amino acid transaminase 1	2.2	enzyme
1384944_at	BCL11B	B-cell CLL/lymphoma 11B	0.6	transcription regulator
1398482_at	BCL3	B-cell CLL/lymphoma 3	0.7	transcription regulator
1369807_at	BDKRB1	bradykinin receptor B1	1.6	G-protein coupled receptor
1370650_s_at	BDKRB2	bradykinin receptor B2	2.4	G-protein coupled receptor
1383422_at	BEND5	BEN domain containing 5	0.5	other
1369415_at	BHLHE40	basic helix-loop-helix family member e40	2.3	transcription regulator
1368945_at	BMP2	bone morphogenetic protein 2	2,0	growth factor
1369773_at	BMP3	bone morphogenetic protein 3	0.5	growth factor
1392910_at	BOP1	block of proliferation 1	1.6	other
1388617_at	BPHL	biphenyl hydrolase like	0.7	enzyme
1374544_at	C10orf54	chromosome 10 open reading frame 54	0.6	other
1379894_at	C14orf37	chromosome 14 open reading frame 37	0.7	other
1392547_at	C15orf48	chromosome 15 open reading frame 48	2,0	other
1372590_at	C1QTNF1	C1q and tumor necrosis factor related protein 1	0.6	other
1370892_at	C4A/C4B	complement C4B (Chido blood group)	0.7	peptidase
1381341_at	C6orf141	chromosome 6 open reading frame 141	2.1	other
1391229_at	CAMK1G	calcium/calmodulin dependent protein kinase IG	0.6	kinase
1381637_at	CAMK2A	calcium/calmodulin dependent protein kinase II alpha	0.7	kinase
1385851_at	CAPN5	calpain 5	0.7	peptidase
1391572_at	CARS	cysteinyl-tRNA synthetase	1.7	enzyme
1377642_at	CAV2	caveolin 2	0.6	other
1395821_at	CBFB	core-binding factor beta subunit	1.8	transcription regulator
1374874_at	CC2D2A	coiled-coil and C2 domain containing 2A	0.6	other
1394387_at	CCDC34	coiled-coil domain containing 34	0.6	other
1393952_at	Ccdc68	coiled-coil domain containing 68	0.6	other
1375551_at	CCDC86	coiled-coil domain containing 86	1.7	other
1379935_at	Ccl7	chemokine (C-C motif) ligand 7	1.6	cytokine
1371150_at	CCND1	cyclin D1	1.6	transcription regulator
1384268_at	CCNYL1	cyclin Y like 1	2,0	other
1396317_at	CCPG1	cell cycle progression 1	0.7	other
1376866_at	CD3EAP	CD3e molecule associated protein	1.8	other
1387952_a_at	CD44	CD44 molecule (Indian blood group)	2.3	enzyme
1387951_at	CD55	CD55 molecule (Cromer blood group)	2.2	other
1368393_at	CD93	CD93 molecule	0.6	other
1387391_at	CDKN1A	cyclin dependent kinase inhibitor 1A	1.5	kinase
1372299_at	Cdkn1c	cyclin-dependent kinase inhibitor 1C (P57)	0.4	other
1367755_at	CDO1	cysteine dioxygenase type 1	0.7	enzyme
1384365_at	CDYL	chromodomain Y-like	1.5	transcription regulator
1381995_at	Celf4	CUGBP, Elav-like family member 4	1.6	other
1380318_at	CEMIP	cell migration inducing hyaluronan binding protein	0.6	enzyme
1393142_at	CEP70	centrosomal protein 70	0.5	other
1386615_at	CHST2	carbohydrate sulfotransferase 2	1.6	enzyme
1386783_at	CHSY3	chondroitin sulfate synthase 3	1.9	enzyme
1370225_at	CITED4	Cbp/p300 interacting transactivator with Glu/Asp rich carboxy-terminal domain 4	0.6	transcription regulator
1385827_at	CLCF1	cardiotrophin-like cytokine factor 1	1.8	cytokine
1374104_at	CLDN5	claudin 5	0.6	other
1377765_at	CLIC4	chloride intracellular channel 4	1.6	ion channel
1372372_at	CMBL	carboxymethylenebutenolidase homolog	0.6	enzyme
1383020_at	CNTROB	centrobin, centriole duplication and spindle assembly protein	0.7	other
1370927_at	COL12A1	collagen type XII alpha 1 chain	1.6	other
1373866_at	COQ10B	coenzyme Q10B	1.7	other
1368420_at	CP	ceruloplasmin	0.6	enzyme
1380287_at	CREB5	cAMP responsive element binding protein 5	2,0	transcription regulator
1395512_at	CRLF1	cytokine receptor like factor 1	1.7	other
1369733_at	CTNNB1	catenin beta 1	1.6	transcription regulator
1384778_at	CTRC	chymotrypsin C	1.6	peptidase
1379365_at	CXCL11	C-X-C motif chemokine ligand 11	0.5	cytokine
1388583_at	CXCL12	C-X-C motif chemokine ligand 12	0.5	cytokine
1398390_at	CXCL13	C-X-C motif chemokine ligand 13	0.2	cytokine
1368760_at	CXCL3	C-X-C motif chemokine ligand 3	1.6	cytokine
1377738_a_at	CYHR1	cysteine and histidine rich 1	0.6	other
1384392_at	CYP26B1	cytochrome P450 family 26 subfamily B member 1	2.2	enzyme
1368290_at	CYR61	cysteine rich angiogenic inducer 61	2.1	other
1383205_at	DACT2	dishevelled binding antagonist of beta catenin 2	2.1	other
1376788_at	DAPK1	death associated protein kinase 1	0.6	kinase
1394783_at	DCUN1D1	defective in cullin neddylation 1 domain containing 1	1.5	other
1380568_a_at	DDB2	damage specific DNA binding protein 2	0.6	other
1370216_at	DDR1	discoidin domain receptor tyrosine kinase 1	1.6	kinase
1377945_at	DDX18	DEAD-box helicase 18	1.5	enzyme
1396187_at	DDX21	DExD-box helicase 21	2.2	enzyme
1387048_at	DDX39A	DExD-box helicase 39A	1.7	enzyme
1385214_at	Ddx3x	DEAD-box helicase 3, X-linked	1.7	enzyme
1387224_at	DGKB	diacylglycerol kinase beta	0.6	kinase
1373240_at	DHRS3	dehydrogenase/reductase 3	0.6	enzyme
1389079_at	DHRS7C	dehydrogenase/reductase 7C	0.5	enzyme
1389894_at	DLC1	DLC1 Rho GTPase activating protein	0.6	other
1368944_at	DLG1	discs large MAGUK scaffold protein 1	1.6	kinase
1375762_at	DNAJB5	DnaJ heat shock protein family (Hsp40) member B5	1.5	other
1382024_at	DNAJB6	DnaJ heat shock protein family (Hsp40) member B6	1.6	transcription regulator
1385143_at	DOCK10	dedicator of cytokinesis 10	0.7	other
1396206_at	DOK5	docking protein 5	3.1	other
1397854_at	Dpf3	double PHD fingers 3	0.5	other
1390272_at	DPH5	diphthamide biosynthesis 5	1.6	enzyme
1394028_at	DUSP10	dual specificity phosphatase 10	1.7	phosphatase
1377023_at	DUSP2	dual specificity phosphatase 2	1.9	phosphatase
1377064_at	DUSP6	dual specificity phosphatase 6	2,0	phosphatase
1385211_at	E130308A19Rik	RIKEN cDNA E130308A19 gene	0.7	other
1377387_a_at	ECE2	endothelin converting enzyme 2	1.5	peptidase
1373921_at	ECHDC3	enoyl-CoA hydratase domain containing 3	0.6	enzyme
1373200_at	EEF1E1	eukaryotic translation elongation factor 1 epsilon 1	1.5	translation regulator
1376770_at	EFHD1	EF-hand domain family member D1	0.5	other
1374388_at	EFHD2	EF-hand domain family member D2	1.9	other
1370830_at	EGFR	epidermal growth factor receptor	0.6	kinase
1387306_a_at	EGR2	early growth response 2	1.7	transcription regulator
1391338_at	EID2B	EP300 interacting inhibitor of differentiation 2B	0.6	other
1395840_at	EIF1AX	eukaryotic translation initiation factor 1A, X-linked	1.7	translation regulator
1371936_at	EIF4A1	eukaryotic translation initiation factor 4A1	1.6	translation regulator
1397697_at	EIF4A2	eukaryotic translation initiation factor 4A2	1.5	translation regulator
1384306_at	ELK3	ELK3, ETS transcription factor	1.6	transcription regulator
1395753_at	ELN	elastin	0.6	other
1387630_at	ELOVL5	ELOVL fatty acid elongase 5	1.6	enzyme
1393443_a_at	EMC9	ER membrane protein complex subunit 9	0.6	other
1377797_at	EMG1	EMG1, N1-specific pseudouridine methyltransferase	1.7	enzyme
1369736_at	EMP1	epithelial membrane protein 1	1.9	other
1367914_at	EMP3	epithelial membrane protein 3	1.5	other
1396450_at	ENAH	enabled homolog (Drosophila)	1.8	other
1393387_at	ENDOU	endonuclease, poly(U) specific	0.6	peptidase
1370047_at	ENPP1	ectonucleotide pyrophosphatase/phosphodiesterase 1	1.7	enzyme
1368536_at	ENPP2	ectonucleotide pyrophosphatase/phosphodiesterase 2	0.7	enzyme
1379257_at	Epb41l4a	erythrocyte membrane protein band 4.1 like 4A	0.6	other
1374143_at	EPHA2	EPH receptor A2	2.1	kinase
1369587_at	EREG	epiregulin	2.4	growth factor
1368078_at	ESM1	endothelial cell specific molecule 1	2.3	growth factor
1376200_at	ETFBKMT	electron transfer flavoprotein beta subunit lysine methyltransferase	0.6	enzyme
1392477_at	ETV1	ETS variant 1	0.6	transcription regulator
1373393_at	EXT1	exostosin glycosyltransferase 1	1.6	enzyme
1385251_at	FAM110C	family with sequence similarity 110 member C	1.5	other
1374542_at	FAM13C	family with sequence similarity 13 member C	0.4	other
1392510_at	FAM180A	family with sequence similarity 180 member A	0.5	other
1382907_at	FAM46C	family with sequence similarity 46 member C	1.8	other
1391017_at	FARP1	FERM, ARH/RhoGEF and pleckstrin domain protein 1	1.5	other
1394550_at	FAXDC2	fatty acid hydroxylase domain containing 2	0.7	other
1381410_a_at	FGD5	FYVE, RhoGEF and PH domain containing 5	0.6	other
1392894_at	FGL2	fibrinogen like 2	2.2	peptidase
1390049_at	FHL1	four and a half LIM domains 1	2,0	other
1382267_at	FJX1	four jointed box 1	1.8	other
1388496_at	FLNC	filamin C	1.5	other
1387053_at	FMO1	flavin containing monooxygenase 1	0.5	enzyme
1377635_at	FMO2	flavin containing monooxygenase 2	0.5	enzyme
1379885_at	FMO4	flavin containing monooxygenase 4	0.6	enzyme
1383654_a_at	Fn3k	fructosamine 3 kinase	0.6	kinase
1374726_at	FNDC1	fibronectin type III domain containing 1	0.5	other
1373759_at	FOSB	FosB proto-oncogene, AP-1 transcription factor subunit	1.5	transcription regulator
1368489_at	FOSL1	FOS like 1, AP-1 transcription factor subunit	3.4	transcription regulator
1379651_at	Foxp1	forkhead box P1	1.8	transcription regulator
1375961_at	FRZB	frizzled-related protein	0.5	other
1387843_at	FST	follistatin	1.5	other
1368821_at	FSTL1	follistatin like 1	1.6	other
1370120_at	FSTL3	follistatin like 3	1.8	other
1376997_at	FZD4	frizzled class receptor 4	0.6	G-protein coupled receptor
1388395_at	G0S2	G0/G1 switch 2	0.5	other
1368947_at	GADD45A	growth arrest and DNA damage inducible alpha	1.6	other
1368253_at	GAMT	guanidinoacetate N-methyltransferase	0.6	enzyme
1374857_at	Gar1	GAR1 ribonucleoprotein	1.9	other
1379031_at	GCA	grancalcin	0.7	other
1370688_at	GCLC	glutamate-cysteine ligase catalytic subunit	2.1	enzyme
1370153_at	GDF15	growth differentiation factor 15	2.5	growth factor
1382351_at	GEM	GTP binding protein overexpressed in skeletal muscle	2.1	enzyme
1377761_at	GFPT2	glutamine-fructose-6-phosphate transaminase 2	1.8	enzyme
1390458_at	GIGYF2	GRB10 interacting GYF protein 2	1.6	other
1369640_at	GJA1	gap junction protein alpha 1	1.5	transporter
1370023_at	GJA4	gap junction protein alpha 4	0.6	transporter
1382616_at	GLS	glutaminase	2.1	enzyme
1388953_at	GNL3	G protein nucleolar 3	1.7	other
1383543_at	GOLT1B	golgi transport 1B	1.5	other
1380411_at	GOT1L1	glutamic-oxaloacetic transaminase 1-like 1	0.7	enzyme
1393128_at	GPATCH4	G-patch domain containing 4	1.9	other
1387241_at	GPR88	G protein-coupled receptor 88	0.5	G-protein coupled receptor
1376828_at	GPRC5A	G protein-coupled receptor class C group 5 member A	2,0	G-protein coupled receptor
1394610_at	GRB10	growth factor receptor bound protein 10	1.6	other
1378163_at	GREM2	gremlin 2, DAN family BMP antagonist	0.5	other
1369343_at	GRIP1	glutamate receptor interacting protein 1	1.6	transcription regulator
1369061_at	GSR	glutathione-disulfide reductase	1.5	enzyme
1368180_s_at	GSTA1	glutathione S-transferase alpha 1	1.6	enzyme
1372869_at	GTPBP4	GTP binding protein 4	1.8	enzyme
1368154_at	GUCY1A3	guanylate cyclase 1 soluble subunit alpha	0.6	enzyme
1370237_at	HADH	hydroxyacyl-CoA dehydrogenase	0.6	enzyme
1368983_at	HBEGF	heparin binding EGF like growth factor	2.2	growth factor
1372762_at	HDDC3	HD domain containing 3	0.6	other
1383685_at	HEATR1	HEAT repeat containing 1	2,0	other
1386080_at	HEY1	hes related family bHLH transcription factor with YRPW motif 1	0.6	transcription regulator
1386059_at	HIST1H2BJ	histone cluster 1 H2B family member j	0.6	other
1388213_a_at	HLA-E	major histocompatibility complex, class I, E	1.7	transmembrane receptor
1388309_at	HMGA1	high mobility group AT-hook 1	1.5	transcription regulator
1370310_at	HMGCS2	3-hydroxy-3-methylglutaryl-CoA synthase 2	0.3	enzyme
1370080_at	HMOX1	heme oxygenase 1	3.2	enzyme
1367816_at	HOPX	HOP homeobox	0.6	transcription regulator
1377499_a_at	Hrc	histidine rich calcium binding protein	0.6	other
1391722_at	HSF2BP	heat shock transcription factor 2 binding protein	1.7	other
1370912_at	HSPA1A/HSPA1B	heat shock protein family A (Hsp70) member 1A	1.6	enzyme
1385620_at	HSPH1	heat shock protein family H (Hsp110) member 1	1.9	other
1381161_a_at	HVCN1	hydrogen voltage gated channel 1	1.5	ion channel
1394022_at	ID4	inhibitor of DNA binding 4, HLH protein	1.9	transcription regulator
1372389_at	IER2	immediate early response 2	1.6	other
1388587_at	IER3	immediate early response 3	1.9	other
1395387_at	IFT81	intraflagellar transport 81	0.7	other
1368123_at	IGF1R	insulin like growth factor 1 receptor	1.6	transmembrane receptor
1390901_at	IGSF10	immunoglobulin superfamily member 10	0.5	other
1397304_at	Igtp	interferon gamma induced GTPase	0.6	enzyme
1368375_a_at	IL15	interleukin 15	0.7	cytokine
1393563_at	IL1RAP	interleukin 1 receptor accessory protein	1.5	transmembrane receptor
1387273_at	IL1RL1	interleukin 1 receptor like 1	3.1	transmembrane receptor
1373970_at	IL33	interleukin 33	0.7	cytokine
1380055_at	IL34	interleukin 34	0.5	other
1369191_at	IL6	interleukin 6	1.9	cytokine
1383649_a_at	INTS6L	integrator complex subunit 6 like	0.6	other
1380319_at	INVS	inversin	0.7	transcription regulator
1373955_at	IPO5	importin 5	1.6	transporter
1392981_at	IRX4	iroquois homeobox 4	0.5	transcription regulator
1386581_at	ITGAV	integrin subunit alpha V	1.5	transmembrane receptor
1368725_at	JAG1	jagged 1	0.6	growth factor
1374404_at	JUN	Jun proto-oncogene, AP-1 transcription factor subunit	1.5	transcription regulator
1378111_at	KCND3	potassium voltage-gated channel subfamily D member 3	0.6	ion channel
1390969_at	KCNE4	potassium voltage-gated channel subfamily E regulatory subunit 4	0.7	ion channel
1368911_at	KCNJ8	potassium voltage-gated channel subfamily J member 8	0.6	ion channel
1370111_at	Kcnn2	potassium intermediate/small conductance calcium-activated channel, subfamily N, member 2	0.5	ion channel
1368751_at	KCNS3	potassium voltage-gated channel modifier subfamily S member 3	1.7	ion channel
1397764_at	KCTD5	potassium channel tetramerization domain containing 5	1.5	other
1372095_at	KIAA1161	KIAA1161	0.6	other
1378096_at	KIF5B	kinesin family member 5B	1.7	other
1368249_at	KLF15	Kruppel like factor 15	0.4	transcription regulator
1386041_a_at	KLF2	Kruppel like factor 2	1.6	transcription regulator
1395557_at	KLF6	Kruppel like factor 6	1.7	transcription regulator
1380784_at	KLHL5	kelch like family member 5	0.6	other
1388155_at	KRT18	keratin 18	1.9	other
1389694_at	KY	kyphoscoliosis peptidase	0.7	other
1392928_at	L3HYPDH	trans-L-3-hydroxyproline dehydratase	0.6	enzyme
1379889_at	LAMC2	laminin subunit gamma 2	1.8	other
1370090_at	LCP2	lymphocyte cytosolic protein 2	0.7	other
1388218_at	LDLR	low density lipoprotein receptor	1.5	transporter
1376632_at	LMCD1	LIM and cysteine rich domains 1	2.6	transcription regulator
1389464_at	LNX1	ligand of numb-protein X 1	0.4	enzyme
1384291_at	LOC100909559	uncharacterized LOC100909559	0.7	other
1398706_at	LOC100909675	uncharacterized LOC100909675	1.6	other
1396183_at	LOC100909810	uncharacterized LOC100909810	0.7	other
1378359_at	LOC100910054	NF-kappa-B-repressing factor-like	1.5	other
1376513_a_at	LOC100910286	uncharacterized LOC100910286	1.6	other
1379477_at	LOC100910424	uncharacterized LOC100910424	1.5	other
1373696_at	LOC100910558	uncharacterized LOC100910558	0.5	other
1379761_at	LOC100911253	uncharacterized LOC100911253	0.5	other
1395096_at	LOC100911508	uncharacterized LOC100911508	0.6	other
1377461_at	LOC100911534	uncharacterized LOC100911534	1.5	other
1393023_at	LOC100912003	uncharacterized LOC100912003	0.4	other
1385020_at	LOC100912029 (includes others)	similar to DNA segment, Chr 19, Brigham & Womens Genetics 1357 expressed	1.6	other
1390721_at	LOC100912606	uncharacterized LOC100912606	0.5	other
1395550_at	LOC103694231	uncharacterized LOC103694231	0.5	other
1393350_at	LOC103694321	uncharacterized LOC103694321	1.6	other
1380474_at	LOXL2	lysyl oxidase like 2	1.6	enzyme
1389727_at	LRRC10	leucine rich repeat containing 10	0.5	other
1395472_at	LRRC17	leucine rich repeat containing 17	0.5	other
1373755_at	LRRC39	leucine rich repeat containing 39	0.7	other
1378137_at	LRRC59	leucine rich repeat containing 59	1.5	other
1382192_at	LYVE1	lymphatic vessel endothelial hyaluronan receptor 1	0.7	transmembrane receptor
1380229_at	MAFF	MAF bZIP transcription factor F	1.9	transcription regulator
1368874_a_at	MAFG	MAF bZIP transcription factor G	1.5	transcription regulator
1372211_at	MAFK	MAF bZIP transcription factor K	1.6	transcription regulator
1395152_at	MAK16	MAK16 homolog	1.6	other
1395357_at	MAP1B	microtubule associated protein 1B	1.8	other
1388858_at	MAP2K3	mitogen-activated protein kinase kinase 3	1.5	kinase
1387809_at	MAP2K6	mitogen-activated protein kinase kinase 6	0.6	kinase
1378552_at	MAP3K6	mitogen-activated protein kinase kinase kinase 6	1.7	kinase
1369393_at	MAP3K8	mitogen-activated protein kinase kinase kinase 8	0.5	kinase
1375523_at	Marcks	myristoylated alanine rich protein kinase C substrate	0.6	other
1387737_at	MAT2A	methionine adenosyltransferase 2A	2,0	enzyme
1382897_at	Mbd5	methyl-CpG binding domain protein 5	0.7	other
1379417_at	MDN1	midasin AAA ATPase 1	1.6	other
1375701_at	Mettl16	methyltransferase like 16	1.6	other
1380682_at	MEX3B	mex-3 RNA binding family member B	1.5	kinase
1377950_at	MGC108823 (includes others)	similar to interferon-inducible GTPase	0.4	other
1376152_at	MICAL2	microtubule associated monooxygenase, calponin and LIM domain containing 2	1.6	enzyme
1371692_at	MLLT11	myeloid/lymphoid or mixed-lineage leukemia; translocated to, 11	1.7	other
1383668_at	MMP15	matrix metallopeptidase 15	0.7	peptidase
1368590_at	MMP16	matrix metallopeptidase 16	1.7	peptidase
1375442_at	MPHOSPH10	M-phase phosphoprotein 10	1.7	other
1372043_at	MRTO4	MRT4 homolog, ribosome maturation factor	1.6	other
1383914_at	MRVI1	murine retrovirus integration site 1 homolog	0.6	other
1368948_at	MSN	moesin	1.7	other
1397644_at	Mtap	methylthioadenosine phosphorylase	1.8	enzyme
1376104_at	MTCL1	microtubule crosslinking factor 1	1.7	other
1372808_at	MTHFD2	methylenetetrahydrofolate dehydrogenase (NADP+ dependent) 2, methenyltetrahydrofolate cyclohydrolase	1.6	enzyme
1368308_at	MYC	v-myc avian myelocytomatosis viral oncogene homolog	2.7	transcription regulator
1396165_at	MYH6	myosin heavy chain 6	0.7	enzyme
1371541_at	MYLK	myosin light chain kinase	0.6	kinase
1383514_s_at	NAA15	N(alpha)-acetyltransferase 15, NatA auxiliary subunit	1.6	transcription regulator
1384553_at	NAA25	N(alpha)-acetyltransferase 25, NatB auxiliary subunit	1.6	other
1382235_at	NADK2	NAD kinase 2, mitochondrial	0.6	kinase
1374437_at	NARS	asparaginyl-tRNA synthetase	1.5	enzyme
1368208_at	Nat8b	N-acetyltransferase 8B	0.6	enzyme
1372953_at	NCALD	neurocalcin delta	0.6	transporter
1370815_at	NEFH	neurofilament heavy polypeptide	0.5	other
1370058_at	NEFL	neurofilament, light polypeptide	1.9	other
1393729_at	NETO2	neuropilin and tolloid like 2	1.6	other
1378389_at	NFATC1	nuclear factor of activated T-cells 1	1.6	transcription regulator
1375040_at	NFE2	nuclear factor, erythroid 2	0.6	transcription regulator
1388167_at	NFIB	nuclear factor I B	0.6	transcription regulator
1395595_at	NIFK	nucleolar protein interacting with the FHA domain of MKI67	1.6	other
1384878_at	NMT2	N-myristoyltransferase 2	1.6	enzyme
1377869_at	NOCT	nocturnin	2.2	transcription regulator
1385009_at	NOL8	nucleolar protein 8	1.6	other
1368032_at	NOLC1	nucleolar and coiled-body phosphoprotein 1	2,0	transcription regulator
1383752_at	NOP2	NOP2 nucleolar protein	1.5	other
1395998_at	NOP56	NOP56 ribonucleoprotein	1.7	other
1368173_at	NOP58	NOP58 ribonucleoprotein	1.6	enzyme
1391059_at	NPW	neuropeptide W	1.5	other
1369073_at	NR1H4	nuclear receptor subfamily 1 group H member 4	0.5	ligand-dependent nuclear receptor
1368476_at	NR3C2	nuclear receptor subfamily 3 group C member 2	1.5	ligand-dependent nuclear receptor
1369067_at	NR4A3	nuclear receptor subfamily 4 group A member 3	1.6	ligand-dependent nuclear receptor
1393460_at	NRROS	negative regulator of reactive oxygen species	0.6	other
1387267_at	NTF3	neurotrophin 3	0.5	growth factor
1395601_at	NUDT12	nudix hydrolase 12	0.7	phosphatase
1370163_at	ODC1	ornithine decarboxylase 1	1.6	enzyme
1390450_a_at	OGN	osteoglycin	0.7	growth factor
1383453_at	OLFML1	olfactomedin like 1	0.6	other
1382072_at	OLFML2A	olfactomedin like 2A	0.6	other
1368683_at	OLR1	oxidized low density lipoprotein receptor 1	3.2	transmembrane receptor
1387197_at	Omd	osteomodulin	0.6	other
1384254_at	OTUD1	OTU deubiquitinase 1	1.8	peptidase
1383928_a_at	Oxld1	oxidoreductase-like domain containing 1	0.6	other
1369673_at	P2RX5	purinergic receptor P2X 5	1.5	ion channel
1368754_at	P2RY6	pyrimidinergic receptor P2Y6	0.6	G-protein coupled receptor
1382275_at	PAK1IP1	PAK1 interacting protein 1	1.7	other
1384253_at	Palld	palladin, cytoskeletal associated protein	0.6	other
1376144_at	PARP9	poly(ADP-ribose) polymerase family member 9	0.7	enzyme
1393454_at	PCDH17	protocadherin 17	0.6	other
1374355_at	PCED1B	PC-esterase domain containing 1B	0.6	other
1373368_at	PCOLCE2	procollagen C-endopeptidase enhancer 2	1.9	other
1392773_at	PCSK5	proprotein convertase subtilisin/kexin type 5	0.7	peptidase
1368438_at	PDE10A	phosphodiesterase 10A	1.6	enzyme
1370941_at	PDGFRA	platelet derived growth factor receptor alpha	0.4	kinase
1378074_at	PDK4	pyruvate dehydrogenase kinase 4	0.6	kinase
1368703_at	PDLIM5	PDZ and LIM domain 5	1.7	other
1370347_at	PDLIM7	PDZ and LIM domain 7	1.9	other
1372390_at	Peg3	paternally expressed 3	0.6	other
1367949_at	PENK	proenkephalin	1.6	other
1378745_at	PER3	period circadian clock 3	0.6	other
1385518_at	Perm1	PPARGC1 and ESRR induced regulator, muscle 1	0.6	other
1379361_at	PEX11A	peroxisomal biogenesis factor 11 alpha	0.6	other
1367495_at	PFDN4	prefoldin subunit 4	1.5	other
1367605_at	PFN1	profilin 1	1.6	other
1391577_at	PGAM5	PGAM family member 5, mitochondrial serine/threonine protein phosphatase	1.5	enzyme
1382303_at	PHACTR1	phosphatase and actin regulator 1	0.5	other
1393004_at	PHF24	PHD finger protein 24	1.7	other
1385182_at	PKP1	plakophilin 1	2.7	other
1387269_s_at	PLAUR	plasminogen activator, urokinase receptor	2.4	transmembrane receptor
1387065_at	PLCD4	phospholipase C delta 4	1.6	enzyme
1368700_at	PLCL1	phospholipase C like 1	0.5	enzyme
1376654_at	PLCXD3	phosphatidylinositol specific phospholipase C X domain containing 3	0.4	other
1381722_at	PLIN5	perilipin 5	0.5	other
1368106_at	PLK2	polo like kinase 2	1.8	kinase
1369961_at	Plpp1	phospholipid phosphatase 1	0.5	phosphatase
1372101_at	PLPP3	phospholipid phosphatase 3	0.6	phosphatase
1369029_at	PLSCR1	phospholipid scramblase 1	2.2	enzyme
1392534_at	PMEPA1	prostate transmembrane protein, androgen induced 1	1.8	other
1391415_at	PNO1	partner of NOB1 homolog	1.5	other
1387268_at	POLR1B	RNA polymerase I subunit B	1.5	enzyme
1374326_at	PPAN	peter pan homolog (Drosophila)	1.7	other
1393082_at	PPP1R14C	protein phosphatase 1 regulatory inhibitor subunit 14C	0.6	other
1370174_at	Ppp1r15a	protein phosphatase 1, regulatory subunit 15A	1.5	other
1384262_at	PPP1R3B	protein phosphatase 1 regulatory subunit 3B	0.6	other
1391121_at	PRAG1	PEAK1 related kinase activating pseudokinase 1	2.1	kinase
1379020_at	PRDM15	PR/SET domain 15	1.6	other
1372382_at	PRKAG2	protein kinase AMP-activated non-catalytic subunit gamma 2	0.6	kinase
1388251_at	PRKCI	protein kinase C iota	1.5	kinase
1384924_at	PRND	prion protein 2 (dublet)	0.6	other
1377091_at	Prrt1	proline-rich transmembrane protein 1	0.7	other
1379747_at	PRSS35	protease, serine 35	2.6	peptidase
1372665_at	PSAT1	phosphoserine aminotransferase 1	1.5	enzyme
1375964_at	PSPH	phosphoserine phosphatase	1.7	phosphatase
1368014_at	PTGES	prostaglandin E synthase	0.6	enzyme
1368527_at	PTGS2	prostaglandin-endoperoxide synthase 2	2.8	enzyme
1369968_at	PTN	pleiotrophin	0.7	growth factor
1383931_at	PTPRK	protein tyrosine phosphatase, receptor type K	0.6	phosphatase
1370362_at	PTPRN	protein tyrosine phosphatase, receptor type N	1.6	phosphatase
1370177_at	Pvr	poliovirus receptor	2.6	other
1388945_at	PXDC1	PX domain containing 1	2.3	other
1389873_at	PYCARD	PYD and CARD domain containing	0.6	transcription regulator
1373646_at	Rab15	RAB15, member RAS oncogene family	1.5	enzyme
1370414_at	RAB38	RAB38, member RAS oncogene family	0.6	enzyme
1385608_at	RAB7B	RAB7B, member RAS oncogene family	1.7	peptidase
1384528_at	RAI14	retinoic acid induced 14	2,0	transcription regulator
1387389_at	RAMP3	receptor activity modifying protein 3	2.3	transporter
1369614_at	RAP2B	RAP2B, member of RAS oncogene family	1.5	enzyme
1385235_at	RBFOX1	RNA binding protein, fox-1 homolog 1	1.6	other
1388686_at	Rcan1	regulator of calcineurin 1	1.7	other
1375038_at	RD3	retinal degeneration 3	0.6	other
1384391_at	RDH10	retinol dehydrogenase 10 (all-trans)	1.5	enzyme
1373957_at	RELN	reelin	2.9	peptidase
1390812_a_at	RERG	RAS like estrogen regulated growth inhibitor	0.5	enzyme
1368144_at	RGS2	regulator of G-protein signaling 2	3.5	other
1385498_at	RHBDD1	rhomboid domain containing 1	1.5	peptidase
1397788_at	RIMBP2	RIMS binding protein 2	0.5	other
1381279_at	RIPK2	receptor interacting serine/threonine kinase 2	3,0	kinase
1370422_at	RIPK3	receptor interacting serine/threonine kinase 3	1.6	kinase
1381533_at	RND1	Rho family GTPase 1	1.5	enzyme
1394077_at	RND3	Rho family GTPase 3	1.7	enzyme
1392514_at	RPF2	ribosome production factor 2 homolog	1.7	other
1398582_at	Rps6ka5	ribosomal protein S6 kinase A5	0.6	kinase
1383675_at	RRP12	ribosomal RNA processing 12 homolog	2,0	other
1374716_at	RRP15	ribosomal RNA processing 15 homolog	1.5	other
1376681_at	RRP8	ribosomal RNA processing 8, methyltransferase, homolog (yeast)	1.5	enzyme
1374836_at	RRP9	ribosomal RNA processing 9, small subunit (SSU) processome component, homolog (yeast)	1.7	other
1376065_at	RRS1	ribosome biogenesis regulator homolog	1.8	other
1388027_a_at	RTN4	reticulon 4	1.6	other
1393404_at	RTN4RL1	reticulon 4 receptor like 1	0.6	other
1379285_at	RTP4	receptor transporter protein 4	0.6	other
1368914_at	RUNX1	runt related transcription factor 1	2.1	transcription regulator
1380403_at	RWDD2A	RWD domain containing 2A	0.6	other
1370981_at	RXRG	retinoid X receptor gamma	0.6	ligand-dependent nuclear receptor
1382775_at	RYR2	ryanodine receptor 2	0.6	ion channel
1371840_at	S1PR1	sphingosine-1-phosphate receptor 1	1.5	G-protein coupled receptor
1376150_at	S1PR3	sphingosine-1-phosphate receptor 3	1.7	G-protein coupled receptor
1370850_at	SCN3B	sodium voltage-gated channel beta subunit 3	1.7	ion channel
1373188_at	SCN4B	sodium voltage-gated channel beta subunit 4	0.5	ion channel
1370973_at	SCN7A	sodium voltage-gated channel alpha subunit 7	0.6	ion channel
1367849_at	SDC1	syndecan 1	1.8	enzyme
1382452_at	SDPR	serum deprivation response	0.6	other
1380486_at	SEC22C	SEC22 homolog C, vesicle trafficking protein	0.7	other
1368806_at	SELENOP	selenoprotein P	0.6	other
1389353_at	SEMA6D	semaphorin 6D	0.5	other
1394086_at	SENP7	SUMO1/sentrin specific peptidase 7	0.6	peptidase
1389448_at	Sept4	septin 4	0.5	other
1368487_at	SERPINB2	serpin family B member 2	8.8	other
1368519_at	SERPINE1	serpin family E member 1	2.7	other
1372248_at	SESN1	sestrin 1	0.6	other
1380106_at	Sf1	splicing factor 1	1.5	other
1388132_at	SFPQ	splicing factor proline and glutamine rich	1.9	other
1390387_at	SH3D19	SH3 domain containing 19	0.7	other
1373267_at	SH3YL1	SH3 and SYLF domain containing 1	0.6	other
1388695_at	SHMT2	serine hydroxymethyltransferase 2	1.6	enzyme
1387408_at	SIAH2	siah E3 ubiquitin protein ligase 2	1.5	transcription regulator
1390036_at	SLC16A6	solute carrier family 16 member 6	1.7	transporter
1370314_at	SLC20A1	solute carrier family 20 member 1	1.6	transporter
1388579_at	SLC25A42	solute carrier family 25 member 42	0.7	transporter
1387707_at	SLC2A3	solute carrier family 2 member 3	1.6	transporter
1376972_at	SLC40A1	solute carrier family 40 member 1	0.7	transporter
1379805_at	SLC41A2	solute carrier family 41 member 2	1.6	transporter
1384302_at	SLC6A17	solute carrier family 6 member 17	0.6	transporter
1368391_at	SLC7A1	solute carrier family 7 member 1	1.9	transporter
1378133_at	SLC7A11	solute carrier family 7 member 11	2.8	transporter
1387280_a_at	SLC7A5	solute carrier family 7 member 5	2,0	transporter
1370588_a_at	SLC8A1	solute carrier family 8 member A1	1.7	transporter
1370408_at	SMIM3	small integral membrane protein 3	1.5	ion channel
1373659_at	Smim5	small integral membrane protein 5	0.7	other
1392965_a_at	SMOC2	SPARC related modular calcium binding 2	0.6	other
1385171_s_at	SMTNL2	smoothelin like 2	0.6	other
1380250_at	SNED1	sushi, nidogen and EGF like domains 1	0.5	other
1386762_at	SNX18	sorting nexin 18	1.6	transporter
1369002_at	SOAT1	sterol O-acyltransferase 1	1.6	enzyme
1377457_a_at	SORL1	sortilin related receptor 1	0.6	transporter
1393571_at	SOX4	SRY-box 4	0.5	transcription regulator
1384415_at	SOX7	SRY-box 7	0.6	transcription regulator
1397828_at	SPHKAP	SPHK1 interactor, AKAP domain containing	0.4	other
1367834_at	SRM	spermidine synthase	1.7	enzyme
1371839_at	SRSF2	serine and arginine rich splicing factor 2	1.6	transcription regulator
1384331_at	SRXN1	sulfiredoxin 1	4.2	enzyme
1379370_at	SSPN	sarcospan	0.6	other
1379390_at	ST6GALNAC2	ST6 N-acetylgalactosaminide alpha-2,6-sialyltransferase 2	0.6	enzyme
1387174_a_at	STAR	steroidogenic acute regulatory protein	1.9	transporter
1372757_at	STAT1	signal transducer and activator of transcription 1	0.7	transcription regulator
1393706_at	STEAP1	STEAP family member 1	1.5	transporter
1385397_at	STEAP4	STEAP4 metalloreductase	0.4	enzyme
1372955_at	STK38L	serine/threonine kinase 38 like	1.6	kinase
1376398_at	SYNPO2	synaptopodin 2	0.6	other
1382215_at	TAF4B	TATA-box binding protein associated factor 4b	1.5	transcription regulator
1372748_at	TBC1D2B	TBC1 domain family member 2B	0.6	other
1384239_at	TBC1D8	TBC1 domain family member 8	0.6	other
1388611_at	TCEA3	transcription elongation factor A3	0.6	transcription regulator
1389409_at	TES	testin LIM domain protein	1.6	other
1377340_at	TFPI2	tissue factor pathway inhibitor 2	1.8	other
1381449_s_at	TGFA	transforming growth factor alpha	2,0	growth factor
1370082_at	TGFB1	transforming growth factor beta 1	1.6	growth factor
1388011_a_at	TGFB2	transforming growth factor beta 2	1.9	growth factor
1389114_at	THNSL2	threonine synthase like 2	0.6	other
1394456_at	THRB	thyroid hormone receptor beta	0.6	ligand-dependent nuclear receptor
1367712_at	TIMP1	TIMP metallopeptidase inhibitor 1	1.5	cytokine
1390579_at	TMA16	translation machinery associated 16 homolog	1.7	other
1390832_at	TMCC3	transmembrane and coiled-coil domain family 3	0.6	other
1389467_at	TMEM100	transmembrane protein 100	1.6	other
1390042_at	TMEM140	transmembrane protein 140	0.7	other
1373204_at	TMEM176A	transmembrane protein 176A	0.6	other
1376106_at	TMEM178A	transmembrane protein 178A	0.5	other
1390392_at	TMEM185B	transmembrane protein 185B	1.5	other
1377857_at	TMEM196	transmembrane protein 196	0.5	other
1395055_at	TMEM26	transmembrane protein 26	1.6	other
1387350_at	TMF1	TATA element modulatory factor 1	1.5	transcription regulator
1373401_at	TNC	tenascin C	2.6	other
1371194_at	TNFAIP6	TNF alpha induced protein 6	1.7	other
1369407_at	TNFRSF11B	TNF receptor superfamily member 11b	1.5	transmembrane receptor
1371785_at	TNFRSF12A	TNF receptor superfamily member 12A	2.7	transmembrane receptor
1378572_at	TOLLIP	toll interacting protein	1.7	other
1379824_at	TOX	thymocyte selection associated high mobility group box	0.5	other
1383321_at	TPST1	tyrosylprotein sulfotransferase 1	0.7	enzyme
1370198_at	TRDN	triadin	0.5	other
1394257_at	TRIM16	tripartite motif containing 16	1.5	transcription regulator
1375278_at	TRIM2	tripartite motif containing 2	0.6	enzyme
1390973_at	TRIM45	tripartite motif containing 45	0.6	other
1385252_at	TRIM6-TRIM34	TRIM6-TRIM34 readthrough	0.5	other
1390709_at	TRIO	trio Rho guanine nucleotide exchange factor	1.5	kinase
1381217_at	TRMT6	tRNA methyltransferase 6	1.5	other
1374945_at	TRMT61A	tRNA methyltransferase 61A	1.9	enzyme
1383315_at	TSKU	tsukushi, small leucine rich proteoglycan	1.7	other
1368052_at	TSPAN8	tetraspanin 8	0.6	other
1375895_at	TSR1	TSR1, ribosome maturation factor	1.6	other
1376668_at	Ttc39a	tetratricopeptide repeat domain 39A	0.7	other
1373718_at	TUBB2A	tubulin beta 2A class IIa	1.5	other
1371618_s_at	TUBB3	tubulin beta 3 class III	1.5	other
1376100_at	TUBB6	tubulin beta 6 class V	1.5	other
1378165_at	TWIST1	twist family bHLH transcription factor 1	1.5	transcription regulator
1391861_at	TXLNB	taxilin beta	0.6	other
1386958_at	TXNRD1	thioredoxin reductase 1	2.5	enzyme
1379910_at	UAP1	UDP-N-acetylglucosamine pyrophosphorylase 1	5,0	enzyme
1371188_a_at	UBTF	upstream binding transcription factor, RNA polymerase I	1.6	transcription regulator
1367938_at	UGDH	UDP-glucose 6-dehydrogenase	1.5	enzyme
1385411_at	USP43	ubiquitin specific peptidase 43	0.6	peptidase
1393320_at	UTP15	UTP15, small subunit processome component	1.5	other
1393043_at	UTP18	UTP18, small subunit processome component	1.5	other
1377627_at	UTP20	UTP20, small subunit processome component	1.7	other
1393595_at	UTP6	UTP6, small subunit processome component	1.6	other
1368474_at	VCAM1	vascular cell adhesion molecule 1	0.5	transmembrane receptor
1388142_at	VCAN	versican	1.5	other
1398476_at	VCL	vinculin	1.5	enzyme
1387709_at	VEGFD	vascular endothelial growth factor D	0.6	growth factor
1368854_at	VSNL1	visinin like 1	0.6	other
1373596_at	VSTM4	V-set and transmembrane domain containing 4	0.7	other
1372218_at	WDR12	WD repeat domain 12	1.6	other
1382679_at	WDR43	WD repeat domain 43	1.6	other
1395058_at	WDR75	WD repeat domain 75	1.6	other
1370221_at	WISP1	WNT1 inducible signaling pathway protein 1	1.9	other
1369484_at	WISP2	WNT1 inducible signaling pathway protein 2	0.6	growth factor
1398458_at	WNK2	WNK lysine deficient protein kinase 2	0.6	kinase
1395525_at	WWC2	WW and C2 domain containing 2	1.7	other
1369973_at	XDH	xanthine dehydrogenase	0.6	enzyme
1389715_at	YPEL4	yippee like 4	0.6	other
1379971_at	ZC3H6	zinc finger CCCH-type containing 6	0.4	other
1388672_at	ZCCHC24	zinc finger CCHC-type containing 24	0.7	other
1373767_at	ZFAND2A	zinc finger AN1-type containing 2A	2,0	other
1377522_a_at	ZFR2	zinc finger RNA binding protein 2	0.6	other
1391507_at	ZNF467	zinc finger protein 467	0.7	transcription regulator
1391775_at	ZPBP2	zona pellucida binding protein 2	0.7	other

## Sheet: 12 hours
Genes with increased mRNA levels after 12 hours of mechanical stretch.
* Fold change represents statistically significant increase (p<0.05) in gene expression after 12 hours of mechanical stretch compared with non-stretched control cells (n=5 biological replicates per group).
Affymetrix ID	Gene Symbol	Description	Fold change*	Functional class
1383443_at	Aaed1	AhpC/TSA antioxidant enzyme domain containing 1	1.6	other
1368330_at	AATF	apoptosis antagonizing transcription factor	1.6	transcription regulator
1382431_at	ABCA1	ATP binding cassette subfamily A member 1	0.6	transporter
1395644_at	ABCA8	ATP binding cassette subfamily A member 8	0.6	transporter
1390783_at	Abca8a	ATP-binding cassette, sub-family A (ABC1), member 8a	0.4	transporter
1370583_s_at	Abcb1b	ATP-binding cassette, sub-family B (MDR/TAP), member 1B	1.6	transporter
1371005_at	ABCC1	ATP binding cassette subfamily C member 1	1.5	transporter
1390455_at	ABHD2	abhydrolase domain containing 2	1.7	enzyme
1379854_at	ABHD5	abhydrolase domain containing 5	1.6	enzyme
1388879_at	Abi3bp	ABI gene family, member 3 (NESH) binding protein	0.4	other
1389757_at	Acad10	acyl-CoA dehydrogenase family, member 10	0.7	other
1373302_at	ACER2	alkaline ceramidase 2	0.5	enzyme
1384115_at	ACOT2	acyl-CoA thioesterase 2	0.7	enzyme
1398277_at	ACVR1	activin A receptor type 1	1.6	kinase
1368553_at	ACVRL1	activin A receptor like type 1	0.6	kinase
1370955_at	ADAM10	ADAM metallopeptidase domain 10	1.8	peptidase
1382481_a_at	ADAM33	ADAM metallopeptidase domain 33	0.5	peptidase
1390931_at	ADAMTS15	ADAM metallopeptidase with thrombospondin type 1 motif 15	0.4	peptidase
1379586_at	Adamts19	ADAM metallopeptidase with thrombospondin type 1 motif, 19	0.6	other
1384724_at	ADAMTS5	ADAM metallopeptidase with thrombospondin type 1 motif 5	0.5	peptidase
1376481_at	ADAMTS9	ADAM metallopeptidase with thrombospondin type 1 motif 9	0.5	peptidase
1391139_at	ADAMTSL1	ADAMTS like 1	0.7	other
1393060_at	ADAMTSL2	ADAMTS like 2	0.6	other
1381311_at	ADGRE1	adhesion G protein-coupled receptor E1	0.6	G-protein coupled receptor
1389548_at	ADHFE1	alcohol dehydrogenase, iron containing 1	0.6	enzyme
1387219_at	ADM	adrenomedullin	2.4	other
1369402_at	ADNP	activity dependent neuroprotector homeobox	1.5	transcription regulator
1368300_at	ADORA2A	adenosine A2a receptor	0.6	G-protein coupled receptor
1368574_at	ADRA1B	adrenoceptor alpha 1B	0.7	G-protein coupled receptor
1374677_at	ADSSL1	adenylosuccinate synthase like 1	0.6	enzyme
1384997_at	AEN	apoptosis enhancing nuclease	1.5	enzyme
1395940_at	AGPAT5	1-acylglycerol-3-phosphate O-acyltransferase 5	1.6	enzyme
1384240_at	AGTR1	angiotensin II receptor type 1	0.2	G-protein coupled receptor
1394895_at	AHI1	Abelson helper integration site 1	1.6	other
1369146_a_at	AHR	aryl hydrocarbon receptor	2.5	ligand-dependent nuclear receptor
1370902_at	AKR1B10	aldo-keto reductase family 1 member B10	6.9	enzyme
1370708_a_at	Akr1c14	aldo-keto reductase family 1, member C14	0.4	enzyme
1386718_at	Akr1c19	aldo-keto reductase family 1, member C19	0.6	other
1371997_at	AKR1E2	aldo-keto reductase family 1 member E2	0.6	enzyme
1368121_at	AKR7A3	aldo-keto reductase family 7 member A3	2,0	enzyme
1387022_at	ALDH1A1	aldehyde dehydrogenase 1 family member A1	0.5	enzyme
1368003_at	ALDH1A2	aldehyde dehydrogenase 1 family member A2	0.6	enzyme
1386998_at	ALDOC	aldolase, fructose-bisphosphate C	0.7	enzyme
1380381_at	ALG2	ALG2, alpha-1,3/1,6-mannosyltransferase	1.8	enzyme
1374520_at	ALPK2	alpha kinase 2	0.6	kinase
1378338_at	AMMECR1L	AMMECR1 like	1.6	other
1374207_at	ANGPT2	angiopoietin 2	0.5	growth factor
1389398_at	ANK1	ankyrin 1	0.6	other
1397634_at	ANKS1A	ankyrin repeat and sterile alpha motif domain containing 1A	0.7	other
1386938_at	ANPEP	alanyl aminopeptidase, membrane	0.7	peptidase
1372615_at	AOC3	amine oxidase, copper containing 3	0.5	enzyme
1397579_x_at	APC2	APC2, WNT signaling pathway regulator	0.6	enzyme
1373994_at	APLF	aprataxin and PNKP like factor	0.7	enzyme
1389651_at	APLN	apelin	0.6	other
1369871_at	AREG	amphiregulin	2.8	growth factor
1391673_at	ARHGAP20	Rho GTPase activating protein 20	0.4	other
1391083_at	ARHGAP22	Rho GTPase activating protein 22	1.8	other
1380831_at	ARHGAP6	Rho GTPase activating protein 6	1.6	other
1395855_at	ARIH2	ariadne RBR E3 ubiquitin protein ligase 2	1.6	enzyme
1397815_at	ARL8B	ADP ribosylation factor like GTPase 8B	1.7	enzyme
1373315_at	ARNT2	aryl hydrocarbon receptor nuclear translocator 2	0.5	transcription regulator
1383149_at	ASAP3	ArfGAP with SH3 domain, ankyrin repeat and PH domain 3	0.7	other
1374989_at	ASB12	ankyrin repeat and SOCS box containing 12	0.6	transcription regulator
1379884_at	ASPH	aspartate beta-hydroxylase	0.6	enzyme
1381504_at	ASPN	asporin	0.6	other
1370964_at	ASS1	argininosuccinate synthase 1	2,0	enzyme
1384797_at	ATL3	atlastin GTPase 3	1.8	other
1379906_at	ATP1B2	ATPase Na+/K+ transporting subunit beta 2	0.7	transporter
1398862_at	ATP2A2	ATPase sarcoplasmic/endoplasmic reticulum Ca2+ transporting 2	0.6	transporter
1384791_at	B3GNT2	UDP-GlcNAc:betaGal beta-1,3-N-acetylglucosaminyltransferase 2	1.6	enzyme
1382376_at	BAG4	BCL2 associated athanogene 4	1.5	other
1370869_at	BCAT1	branched chain amino acid transaminase 1	1.9	enzyme
1370650_s_at	BDKRB2	bradykinin receptor B2	1.7	G-protein coupled receptor
1383422_at	BEND5	BEN domain containing 5	0.5	other
1369415_at	BHLHE40	basic helix-loop-helix family member e40	2.2	transcription regulator
1369683_at	BID	BH3 interacting domain death agonist	1.6	other
1370113_at	BIRC3	baculoviral IAP repeat containing 3	0.7	enzyme
1368945_at	BMP2	bone morphogenetic protein 2	1.8	growth factor
1369773_at	BMP3	bone morphogenetic protein 3	0.3	growth factor
1385486_at	BNC2	basonuclin 2	0.6	other
1392910_at	BOP1	block of proliferation 1	1.6	other
1373436_at	C10orf107	chromosome 10 open reading frame 107	0.6	other
1396323_at	C10orf11	chromosome 10 open reading frame 11	0.7	other
1374544_at	C10orf54	chromosome 10 open reading frame 54	0.6	other
1379894_at	C14orf37	chromosome 14 open reading frame 37	0.6	other
1393015_at	C1orf115	chromosome 1 open reading frame 115	0.7	other
1372590_at	C1QTNF1	C1q and tumor necrosis factor related protein 1	0.5	other
1382185_at	C1QTNF2	C1q and tumor necrosis factor related protein 2	0.6	other
1368000_at	C3	complement C3	0.6	peptidase
1382956_at	C3orf67	chromosome 3 open reading frame 67	0.6	other
1370892_at	C4A/C4B	complement C4B (Chido blood group)	0.6	peptidase
1384580_at	C6	complement C6	0.6	other
1381341_at	C6orf141	chromosome 6 open reading frame 141	3.1	other
1373403_at	C8orf4	chromosome 8 open reading frame 4	0.7	other
1367896_at	CA3	carbonic anhydrase 3	0.6	enzyme
1392979_at	CACYBP	calcyclin binding protein	1.6	other
1368523_at	CADPS	calcium dependent secretion activator	0.6	other
1391229_at	CAMK1G	calcium/calmodulin dependent protein kinase IG	0.6	kinase
1381637_at	CAMK2A	calcium/calmodulin dependent protein kinase II alpha	0.5	kinase
1371687_at	CANX	calnexin	1.6	other
1371173_a_at	CAST	calpastatin	1.6	peptidase
1377642_at	CAV2	caveolin 2	0.5	other
1395821_at	CBFB	core-binding factor beta subunit	2.8	transcription regulator
1373085_at	CBR3	carbonyl reductase 3	2.3	enzyme
1374874_at	CC2D2A	coiled-coil and C2 domain containing 2A	0.7	other
1369814_at	CCL20	C-C motif chemokine ligand 20	0.4	cytokine
1379935_at	Ccl7	chemokine (C-C motif) ligand 7	1.5	cytokine
1392172_at	Ccl9	chemokine (C-C motif) ligand 9	0.7	cytokine
1371150_at	CCND1	cyclin D1	1.9	transcription regulator
1369670_at	CD200	CD200 molecule	0.6	other
1374061_at	CD302	CD302 molecule	0.6	transmembrane receptor
1387952_a_at	CD44	CD44 molecule (Indian blood group)	2.2	enzyme
1370406_a_at	CD55	CD55 molecule (Cromer blood group)	1.7	other
1367679_at	CD74	CD74 molecule	0.5	transmembrane receptor
1368393_at	CD93	CD93 molecule	0.5	other
1369224_at	CDH17	cadherin 17	1.5	transporter
1387391_at	CDKN1A	cyclin dependent kinase inhibitor 1A	2.2	kinase
1372299_at	Cdkn1c	cyclin-dependent kinase inhibitor 1C (P57)	0.4	other
1369193_at	CDKN2B	cyclin dependent kinase inhibitor 2B	1.5	transcription regulator
1384365_at	CDYL	chromodomain Y-like	1.6	transcription regulator
1380318_at	CEMIP	cell migration inducing hyaluronan binding protein	0.4	enzyme
1392830_at	CHD1	chromodomain helicase DNA binding protein 1	1.5	enzyme
1392171_at	CHI3L1	chitinase 3 like 1	0.7	enzyme
1389889_at	CHPF2	chondroitin polymerizing factor 2	1.8	enzyme
1386783_at	CHSY3	chondroitin sulfate synthase 3	1.7	enzyme
1385827_at	CLCF1	cardiotrophin-like cytokine factor 1	1.9	cytokine
1374104_at	CLDN5	claudin 5	0.6	other
1390782_at	CLEC14A	C-type lectin domain family 14 member A	0.6	other
1377765_at	CLIC4	chloride intracellular channel 4	1.8	ion channel
1372372_at	CMBL	carboxymethylenebutenolidase homolog	0.6	enzyme
1383450_at	CNOT6	CCR4-NOT transcription complex subunit 6	1.5	enzyme
1384211_at	COL11A1	collagen type XI alpha 1 chain	0.7	other
1374172_at	COL8A2	collagen type VIII alpha 2 chain	0.4	other
1373866_at	COQ10B	coenzyme Q10B	1.7	other
1390491_at	COQ9	coenzyme Q9	0.7	other
1368420_at	CP	ceruloplasmin	0.5	enzyme
1390420_at	CPXM1	carboxypeptidase X, M14 family member 1	0.5	peptidase
1369912_at	CRK	CRK proto-oncogene, adaptor protein	1.6	other
1395512_at	CRLF1	cytokine receptor like factor 1	1.8	other
1380393_at	CRYZ	crystallin zeta	0.7	enzyme
1394731_at	CSNK1G3	casein kinase 1 gamma 3	1.5	kinase
1370282_at	CSRP2	cysteine and glycine rich protein 2	0.7	other
1378936_at	CSTF2	cleavage stimulation factor subunit 2	1.7	other
1379238_at	Ctdspl	CTD small phosphatase like	1.5	other
1369733_at	CTNNB1	catenin beta 1	1.7	transcription regulator
1369068_at	CUL5	cullin 5	1.7	ion channel
1387969_at	CXCL10	C-X-C motif chemokine ligand 10	1.5	cytokine
1379365_at	CXCL11	C-X-C motif chemokine ligand 11	0.5	cytokine
1388583_at	CXCL12	C-X-C motif chemokine ligand 12	0.3	cytokine
1398390_at	CXCL13	C-X-C motif chemokine ligand 13	0.2	cytokine
1387316_at	CXCL2	C-X-C motif chemokine ligand 2	1.7	cytokine
1368760_at	CXCL3	C-X-C motif chemokine ligand 3	1.7	cytokine
1368801_at	CXXC4	CXXC finger protein 4	0.6	other
1398383_at	CYB561	cytochrome b561	0.6	enzyme
1367913_at	CYGB	cytoglobin	0.6	transporter
1384392_at	CYP26B1	cytochrome P450 family 26 subfamily B member 1	1.7	enzyme
1387913_at	Cyp2d22	cytochrome P450, family 2, subfamily d, polypeptide 22	0.6	enzyme
1368290_at	CYR61	cysteine rich angiogenic inducer 61	1.6	other
1383205_at	DACT2	dishevelled binding antagonist of beta catenin 2	1.6	other
1368537_at	DCTN4	dynactin subunit 4	1.5	other
1394783_at	DCUN1D1	defective in cullin neddylation 1 domain containing 1	1.7	other
1375317_at	DDC	dopa decarboxylase	0.5	enzyme
1368013_at	Ddit4l2	DNA-damage-inducible transcript 4-like 2	1.7	other
1370216_at	DDR1	discoidin domain receptor tyrosine kinase 1	1.7	kinase
1377945_at	DDX18	DEAD-box helicase 18	1.5	enzyme
1396187_at	DDX21	DExD-box helicase 21	2.1	enzyme
1387048_at	DDX39A	DExD-box helicase 39A	1.7	enzyme
1385214_at	Ddx3x	DEAD-box helicase 3, X-linked	1.9	enzyme
1384971_at	DEPDC7	DEP domain containing 7	1.8	other
1387224_at	DGKB	diacylglycerol kinase beta	0.6	kinase
1373240_at	DHRS3	dehydrogenase/reductase 3	0.6	enzyme
1389079_at	DHRS7C	dehydrogenase/reductase 7C	0.4	enzyme
1389894_at	DLC1	DLC1 Rho GTPase activating protein	0.6	other
1387802_at	DLGAP1	DLG associated protein 1	0.6	other
1382340_at	DMXL1	Dmx like 1	0.7	other
1382024_at	DNAJB6	DnaJ heat shock protein family (Hsp40) member B6	1.9	transcription regulator
1385143_at	DOCK10	dedicator of cytokinesis 10	0.6	other
1396206_at	DOK5	docking protein 5	1.9	other
1368282_at	DPEP1	dipeptidase 1 (renal)	0.6	peptidase
1397854_at	Dpf3	double PHD fingers 3	0.7	other
1371732_at	Dpt	dermatopontin	0.6	other
1388101_at	DPYSL3	dihydropyrimidinase like 3	1.8	enzyme
1391602_at	DRG1	developmentally regulated GTP binding protein 1	1.6	other
1395274_at	Dst	dystonin	1.6	other
1377023_at	DUSP2	dual specificity phosphatase 2	2.9	phosphatase
1377064_at	DUSP6	dual specificity phosphatase 6	1.7	phosphatase
1388397_at	EBNA1BP2	EBNA1 binding protein 2	1.5	other
1377387_a_at	ECE2	endothelin converting enzyme 2	1.5	peptidase
1395248_at	EDEM1	ER degradation enhancing alpha-mannosidase like protein 1	1.7	enzyme
1369519_at	EDN1	endothelin 1	0.6	cytokine
1376770_at	EFHD1	EF-hand domain family member D1	0.6	other
1374388_at	EFHD2	EF-hand domain family member D2	1.5	other
1370830_at	EGFR	epidermal growth factor receptor	0.6	kinase
1395840_at	EIF1AX	eukaryotic translation initiation factor 1A, X-linked	1.8	translation regulator
1368967_at	EIF2B3	eukaryotic translation initiation factor 2B subunit gamma	1.5	other
1379485_at	EIF3A	eukaryotic translation initiation factor 3 subunit A	1.7	other
1371936_at	EIF4A1	eukaryotic translation initiation factor 4A1	1.7	translation regulator
1388206_a_at	EIF5	eukaryotic translation initiation factor 5	1.6	translation regulator
1384306_at	ELK3	ELK3, ETS transcription factor	1.5	transcription regulator
1395753_at	ELN	elastin	0.5	other
1387630_at	ELOVL5	ELOVL fatty acid elongase 5	1.8	enzyme
1393443_a_at	EMC9	ER membrane protein complex subunit 9	0.6	other
1372587_at	EMCN	endomucin	0.6	other
1377797_at	EMG1	EMG1, N1-specific pseudouridine methyltransferase	1.6	enzyme
1369736_at	EMP1	epithelial membrane protein 1	1.6	other
1367914_at	EMP3	epithelial membrane protein 3	1.6	other
1393387_at	ENDOU	endonuclease, poly(U) specific	0.6	peptidase
1370047_at	ENPP1	ectonucleotide pyrophosphatase/phosphodiesterase 1	1.8	enzyme
1368536_at	ENPP2	ectonucleotide pyrophosphatase/phosphodiesterase 2	0.6	enzyme
1382434_at	ENTPD5	ectonucleoside triphosphate diphosphohydrolase 5	1.5	enzyme
1383467_at	EPC2	enhancer of polycomb homolog 2	1.5	other
1374143_at	EPHA2	EPH receptor A2	1.8	kinase
1383213_at	EPS8	epidermal growth factor receptor pathway substrate 8	1.6	peptidase
1369587_at	EREG	epiregulin	2.7	growth factor
1384975_at	ERMP1	endoplasmic reticulum metallopeptidase 1	1.5	other
1368078_at	ESM1	endothelial cell specific molecule 1	3,0	growth factor
1397015_at	ETV1	ETS variant 1	0.7	transcription regulator
1383447_at	ETV5	ETS variant 5	1.6	transcription regulator
1369182_at	F3	coagulation factor III, tissue factor	0.6	transmembrane receptor
1368092_at	FAH	fumarylacetoacetate hydrolase	0.6	enzyme
1374542_at	FAM13C	family with sequence similarity 13 member C	0.5	other
1392510_at	FAM180A	family with sequence similarity 180 member A	0.4	other
1382907_at	FAM46C	family with sequence similarity 46 member C	1.9	other
1382629_at	FAR1	fatty acyl-CoA reductase 1	1.6	enzyme
1391017_at	FARP1	FERM, ARH/RhoGEF and pleckstrin domain protein 1	1.6	other
1394550_at	FAXDC2	fatty acid hydroxylase domain containing 2	0.6	other
1372518_at	FBLN1	fibulin 1	0.7	other
1389533_at	FBLN2	fibulin 2	1.6	other
1382059_at	FBXO30	F-box protein 30	1.6	other
1381410_a_at	FGD5	FYVE, RhoGEF and PH domain containing 5	0.6	other
1380546_at	FGGY	FGGY carbohydrate kinase domain containing	0.6	other
1390049_at	FHL1	four and a half LIM domains 1	1.8	other
1398638_at	FIGNL1	fidgetin like 1	0.5	enzyme
1382267_at	FJX1	four jointed box 1	1.7	other
1387053_at	FMO1	flavin containing monooxygenase 1	0.5	enzyme
1377635_at	FMO2	flavin containing monooxygenase 2	0.5	enzyme
1379885_at	FMO4	flavin containing monooxygenase 4	0.6	enzyme
1367700_at	FMOD	fibromodulin	0.5	other
1374726_at	FNDC1	fibronectin type III domain containing 1	0.4	other
1372695_at	FNDC5	fibronectin type III domain containing 5	0.6	other
1368489_at	FOSL1	FOS like 1, AP-1 transcription factor subunit	3.8	transcription regulator
1379651_at	Foxp1	forkhead box P1	1.5	transcription regulator
1389380_at	FPGS	folylpolyglutamate synthase	1.5	enzyme
1375961_at	FRZB	frizzled-related protein	0.3	other
1368821_at	FSTL1	follistatin like 1	1.6	other
1370120_at	FSTL3	follistatin like 3	1.7	other
1367559_at	FTL	ferritin light chain	1.6	enzyme
1368207_at	FXYD5	FXYD domain containing ion transport regulator 5	1.7	ion channel
1376997_at	FZD4	frizzled class receptor 4	0.6	G-protein coupled receptor
1388395_at	G0S2	G0/G1 switch 2	0.4	other
1367856_at	G6PD	glucose-6-phosphate dehydrogenase	1.8	enzyme
1374857_at	Gar1	GAR1 ribonucleoprotein	1.6	other
1388641_at	GART	phosphoribosylglycinamide formyltransferase, phosphoribosylglycinamide synthetase, phosphoribosylaminoimidazole synthetase	1.5	enzyme
1370688_at	GCLC	glutamate-cysteine ligase catalytic subunit	3.5	enzyme
1370030_at	GCLM	glutamate-cysteine ligase modifier subunit	2.3	enzyme
1374903_at	GCNT2	glucosaminyl (N-acetyl) transferase 2, I-branching enzyme (I blood group)	0.6	enzyme
1370153_at	GDF15	growth differentiation factor 15	4.5	growth factor
1382351_at	GEM	GTP binding protein overexpressed in skeletal muscle	1.8	enzyme
1377761_at	GFPT2	glutamine-fructose-6-phosphate transaminase 2	2.3	enzyme
1395394_at	GGA2	golgi associated, gamma adaptin ear containing, ARF binding protein 2	1.6	transporter
1377286_at	GIMAP4	GTPase, IMAP family member 4	0.7	other
1369640_at	GJA1	gap junction protein alpha 1	2,0	transporter
1370023_at	GJA4	gap junction protein alpha 4	0.5	transporter
1382616_at	GLS	glutaminase	2.3	enzyme
1368030_at	GNAI3	G protein subunit alpha i3	1.6	enzyme
1379295_at	GNGT2	G protein subunit gamma transducin 2	0.7	enzyme
1369571_at	GOLPH3	golgi phosphoprotein 3	1.6	other
1380411_at	GOT1L1	glutamic-oxaloacetic transaminase 1-like 1	0.5	enzyme
1382186_a_at	GPATCH4	G-patch domain containing 4	1.7	other
1396620_at	GPC3	glypican 3	0.7	other
1392888_at	GPC4	glypican 4	0.6	transmembrane receptor
1387241_at	GPR88	G protein-coupled receptor 88	0.5	G-protein coupled receptor
1376828_at	GPRC5A	G protein-coupled receptor class C group 5 member A	1.5	G-protein coupled receptor
1394610_at	GRB10	growth factor receptor bound protein 10	1.9	other
1369113_at	GREM1	gremlin 1, DAN family BMP antagonist	0.3	other
1378163_at	GREM2	gremlin 2, DAN family BMP antagonist	0.5	other
1369343_at	GRIP1	glutamate receptor interacting protein 1	1.6	transcription regulator
1369061_at	GSR	glutathione-disulfide reductase	2.5	enzyme
1368180_s_at	GSTA1	glutathione S-transferase alpha 1	4.9	enzyme
1388122_at	GSTP1	glutathione S-transferase pi 1	1.6	enzyme
1372869_at	GTPBP4	GTP binding protein 4	1.6	enzyme
1368154_at	GUCY1A3	guanylate cyclase 1 soluble subunit alpha	0.6	enzyme
1370237_at	HADH	hydroxyacyl-CoA dehydrogenase	0.6	enzyme
1368983_at	HBEGF	heparin binding EGF like growth factor	1.5	growth factor
1372762_at	HDDC3	HD domain containing 3	0.6	other
1383685_at	HEATR1	HEAT repeat containing 1	1.8	other
1386080_at	HEY1	hes related family bHLH transcription factor with YRPW motif 1	0.6	transcription regulator
1369352_at	HIPK3	homeodomain interacting protein kinase 3	1.5	kinase
1386059_at	HIST1H2BJ	histone cluster 1 H2B family member j	0.6	other
1369006_at	HK2	hexokinase 2	1.5	kinase
1388309_at	HMGA1	high mobility group AT-hook 1	1.7	transcription regulator
1370310_at	HMGCS2	3-hydroxy-3-methylglutaryl-CoA synthase 2	0.3	enzyme
1370080_at	HMOX1	heme oxygenase 1	5.7	enzyme
1385931_at	HOOK3	hook microtubule tethering protein 3	1.7	other
1376191_at	HPGD	hydroxyprostaglandin dehydrogenase 15-(NAD)	0.6	enzyme
1377499_a_at	Hrc	histidine rich calcium binding protein	0.6	other
1388850_at	HSP90AA1	heat shock protein 90 alpha family class A member 1	1.6	enzyme
1368247_at	HSPA1A/HSPA1B	heat shock protein family A (Hsp70) member 1A	1.5	enzyme
1370690_at	HSPA9	heat shock protein family A (Hsp70) member 9	1.6	other
1387282_at	HSPB8	heat shock protein family B (small) member 8	1.5	kinase
1385620_at	HSPH1	heat shock protein family H (Hsp110) member 1	2.1	other
1390208_at	HTATIP2	HIV-1 Tat interactive protein 2	1.5	transcription regulator
1372565_at	HTRA3	HtrA serine peptidase 3	0.6	peptidase
1381161_a_at	HVCN1	hydrogen voltage gated channel 1	1.9	ion channel
1388587_at	IER3	immediate early response 3	2.1	other
1370333_a_at	IGF1	insulin like growth factor 1	0.5	growth factor
1386881_at	IGFBP3	insulin like growth factor binding protein 3	0.3	other
1371462_at	IGFBP4	insulin like growth factor binding protein 4	0.7	other
1390901_at	IGSF10	immunoglobulin superfamily member 10	0.3	other
1368375_a_at	IL15	interleukin 15	0.6	cytokine
1393563_at	IL1RAP	interleukin 1 receptor accessory protein	1.5	transmembrane receptor
1387273_at	IL1RL1	interleukin 1 receptor like 1	2.2	transmembrane receptor
1373970_at	IL33	interleukin 33	0.5	cytokine
1380055_at	IL34	interleukin 34	0.4	other
1369191_at	IL6	interleukin 6	3.1	cytokine
1371582_at	Ilf2	interleukin enhancer binding factor 2	1.6	other
1392467_at	IMPA2	inositol monophosphatase 2	0.6	phosphatase
1383649_a_at	INTS6L	integrator complex subunit 6 like	0.6	other
1380319_at	INVS	inversin	0.6	transcription regulator
1396742_at	IPO5	importin 5	1.8	transporter
1387440_at	IREB2	iron responsive element binding protein 2	1.5	translation regulator
1392981_at	IRX4	iroquois homeobox 4	0.6	transcription regulator
1389020_at	ISLR	immunoglobulin superfamily containing leucine rich repeat	0.6	other
1383398_at	ITGA8	integrin subunit alpha 8	0.6	other
1386581_at	ITGAV	integrin subunit alpha V	1.9	transmembrane receptor
1383708_at	ITGBL1	integrin subunit beta like 1	0.5	other
1368725_at	JAG1	jagged 1	0.6	growth factor
1378111_at	KCND3	potassium voltage-gated channel subfamily D member 3	0.5	ion channel
1387160_at	KCNE3	potassium voltage-gated channel subfamily E regulatory subunit 3	0.6	ion channel
1368911_at	KCNJ8	potassium voltage-gated channel subfamily J member 8	0.6	ion channel
1387264_at	KCNK6	potassium two pore domain channel subfamily K member 6	0.7	ion channel
1370111_at	Kcnn2	potassium intermediate/small conductance calcium-activated channel, subfamily N, member 2	0.7	ion channel
1379510_at	KCNQ5	potassium voltage-gated channel subfamily Q member 5	1.6	ion channel
1372095_at	KIAA1161	KIAA1161	0.7	other
1378096_at	KIF5B	kinesin family member 5B	1.6	other
1368249_at	KLF15	Kruppel like factor 15	0.5	transcription regulator
1386041_a_at	KLF2	Kruppel like factor 2	2,0	transcription regulator
1395557_at	KLF6	Kruppel like factor 6	1.7	transcription regulator
1380784_at	KLHL5	kelch like family member 5	0.5	other
1368573_at	KPNB1	karyopherin subunit beta 1	1.6	transporter
1379889_at	LAMC2	laminin subunit gamma 2	1.8	other
1375982_at	Ldb3	LIM domain binding 3	0.6	other
1388218_at	LDLR	low density lipoprotein receptor	1.6	transporter
1388104_at	LGR4	leucine rich repeat containing G protein-coupled receptor 4	1.6	transmembrane receptor
1381798_at	LMO7	LIM domain 7	0.4	enzyme
1389464_at	LNX1	ligand of numb-protein X 1	0.5	enzyme
1384291_at	LOC100909559	uncharacterized LOC100909559	0.6	other
1396183_at	LOC100909810	uncharacterized LOC100909810	0.6	other
1389603_at	LOC100909904	uncharacterized LOC100909904	0.6	other
1373696_at	LOC100910558	uncharacterized LOC100910558	0.5	other
1379761_at	LOC100911253	uncharacterized LOC100911253	0.5	other
1377461_at	LOC100911534	uncharacterized LOC100911534	1.7	other
1393023_at	LOC100912003	uncharacterized LOC100912003	0.4	other
1390721_at	LOC100912606	uncharacterized LOC100912606	0.6	other
1395550_at	LOC103694231	uncharacterized LOC103694231	0.4	other
1372178_at	LOC497848	hypothetical LOC497848	1.7	other
1380474_at	LOXL2	lysyl oxidase like 2	1.6	enzyme
1386965_at	LPL	lipoprotein lipase	0.6	enzyme
1392653_at	LPP	LIM domain containing preferred translocation partner in lipoma	0.6	other
1389727_at	LRRC10	leucine rich repeat containing 10	0.6	other
1395472_at	LRRC17	leucine rich repeat containing 17	0.4	other
1373755_at	LRRC39	leucine rich repeat containing 39	0.6	other
1378137_at	LRRC59	leucine rich repeat containing 59	1.5	other
1367912_at	LTBP1	latent transforming growth factor beta binding protein 1	1.6	other
1382192_at	LYVE1	lymphatic vessel endothelial hyaluronan receptor 1	0.5	transmembrane receptor
1380229_at	MAFF	MAF bZIP transcription factor F	2.3	transcription regulator
1368874_a_at	MAFG	MAF bZIP transcription factor G	1.7	transcription regulator
1395152_at	MAK16	MAK16 homolog	1.8	other
1394346_at	MAN1A2	mannosidase alpha class 1A member 2	1.6	enzyme
1370678_s_at	MAOA	monoamine oxidase A	1.5	enzyme
1395357_at	MAP1B	microtubule associated protein 1B	2,0	other
1388858_at	MAP2K3	mitogen-activated protein kinase kinase 3	1.5	kinase
1375523_at	Marcks	myristoylated alanine rich protein kinase C substrate	0.6	other
1389543_at	Masp1	mannan-binding lectin serine peptidase 1	0.6	peptidase
1387737_at	MAT2A	methionine adenosyltransferase 2A	2.1	enzyme
1382463_at	MBNL1	muscleblind like splicing regulator 1	1.9	other
1383485_at	MDM2	MDM2 proto-oncogene	2.7	transcription regulator
1378092_at	MDP1	magnesium dependent phosphatase 1	0.7	phosphatase
1370067_at	ME1	malic enzyme 1	1.8	enzyme
1379567_at	MED13	mediator complex subunit 13	1.5	transcription regulator
1387439_at	MEGF6	multiple EGF like domains 6	0.6	other
1368422_at	MEOX2	mesenchyme homeobox 2	0.6	transcription regulator
1380682_at	MEX3B	mex-3 RNA binding family member B	1.7	kinase
1371815_at	MFAP2	microfibrillar associated protein 2	0.5	other
1377950_at	MGC108823 (includes others)	similar to interferon-inducible GTPase	0.5	other
1395741_at	MGEA5	meningioma expressed antigen 5 (hyaluronidase)	1.7	enzyme
1372599_at	MGST2	microsomal glutathione S-transferase 2	1.8	enzyme
1384210_at	MICALCL	MICAL C-terminal like	0.6	other
1377659_at	MLF1	myeloid leukemia factor 1	0.7	other
1373648_at	MLIP	muscular LMNA interacting protein	0.7	other
1370072_at	MME	membrane metalloendopeptidase	0.6	peptidase
1368590_at	MMP16	matrix metallopeptidase 16	2.2	peptidase
1368657_at	MMP3	matrix metallopeptidase 3	2.4	peptidase
1375966_at	MMRN2	multimerin 2	0.7	other
1375442_at	MPHOSPH10	M-phase phosphoprotein 10	1.7	other
1372043_at	MRTO4	MRT4 homolog, ribosome maturation factor	1.6	other
1383914_at	MRVI1	murine retrovirus integration site 1 homolog	0.6	other
1368948_at	MSN	moesin	1.9	other
1389436_at	MSS51	MSS51 mitochondrial translational activator	0.6	enzyme
1371237_a_at	Mt1	metallothionein 1	3.4	other
1397644_at	Mtap	methylthioadenosine phosphorylase	1.7	enzyme
1376104_at	MTCL1	microtubule crosslinking factor 1	1.7	other
1387785_at	MTPN	myotrophin	1.6	transcription regulator
1368308_at	MYC	v-myc avian myelocytomatosis viral oncogene homolog	2.8	transcription regulator
1396165_at	MYH6	myosin heavy chain 6	0.6	enzyme
1371315_at	MYL7	myosin light chain 7	0.6	enzyme
1371541_at	MYLK	myosin light chain kinase	0.4	kinase
1376227_at	MYOZ1	myozenin 1	0.6	other
1383514_s_at	NAA15	N(alpha)-acetyltransferase 15, NatA auxiliary subunit	1.7	transcription regulator
1384553_at	NAA25	N(alpha)-acetyltransferase 25, NatB auxiliary subunit	1.5	other
1398452_at	NAA30	N(alpha)-acetyltransferase 30, NatC catalytic subunit	1.5	enzyme
1389014_at	NAMPT	nicotinamide phosphoribosyltransferase	1.5	cytokine
1375436_at	NAPRT	nicotinate phosphoribosyltransferase	0.6	enzyme
1368208_at	Nat8b	N-acetyltransferase 8B	0.6	enzyme
1372953_at	NCALD	neurocalcin delta	0.7	transporter
1378027_at	NECTIN3	nectin cell adhesion molecule 3	1.5	other
1370815_at	NEFH	neurofilament heavy polypeptide	0.6	other
1370058_at	NEFL	neurofilament, light polypeptide	2.3	other
1371056_at	NEO1	neogenin 1	1.6	transcription regulator
1393729_at	NETO2	neuropilin and tolloid like 2	1.9	other
1388167_at	NFIB	nuclear factor I B	0.7	transcription regulator
1388618_at	NID2	nidogen 2	0.6	other
1395595_at	NIFK	nucleolar protein interacting with the FHA domain of MKI67	1.6	other
1370348_at	NINJ1	ninjurin 1	1.7	other
1393191_at	NKAIN1	Na+/K+ transporting ATPase interacting 1	1.6	other
1384878_at	NMT2	N-myristoyltransferase 2	1.7	enzyme
1368032_at	NOLC1	nucleolar and coiled-body phosphoprotein 1	1.8	transcription regulator
1383752_at	NOP2	NOP2 nucleolar protein	1.5	other
1395998_at	NOP56	NOP56 ribonucleoprotein	1.6	other
1379406_at	NOP9	NOP9 nucleolar protein	1.5	other
1368929_at	NPLOC4	NPL4 homolog, ubiquitin recognition factor	1.6	other
1391059_at	NPW	neuropeptide W	1.6	other
1387154_at	NPY	neuropeptide Y	0.6	other
1387599_a_at	NQO1	NAD(P)H quinone dehydrogenase 1	1.8	enzyme
1370540_at	NR1D2	nuclear receptor subfamily 1 group D member 2	1.8	ligand-dependent nuclear receptor
1369073_at	NR1H4	nuclear receptor subfamily 1 group H member 4	0.6	ligand-dependent nuclear receptor
1374417_at	NRBP2	nuclear receptor binding protein 2	0.6	kinase
1383530_at	NRIP3	nuclear receptor interacting protein 3	1.6	other
1386969_at	NRN1	neuritin 1	1.7	other
1393460_at	NRROS	negative regulator of reactive oxygen species	0.5	other
1376704_a_at	NSMCE3	NSE3 homolog, SMC5-SMC6 complex component	1.7	other
1387267_at	NTF3	neurotrophin 3	0.6	growth factor
1368747_at	NUP98	nucleoporin 98	1.6	transporter
1370163_at	ODC1	ornithine decarboxylase 1	1.6	enzyme
1390450_a_at	OGN	osteoglycin	0.6	growth factor
1387927_a_at	OLFM1	olfactomedin 1	1.5	other
1383453_at	OLFML1	olfactomedin like 1	0.5	other
1382072_at	OLFML2A	olfactomedin like 2A	0.6	other
1387197_at	Omd	osteomodulin	0.5	other
1378816_a_at	OSBP	oxysterol binding protein	1.6	transporter
1370336_at	OSGIN1	oxidative stress induced growth inhibitor 1	2,0	growth factor
1397207_at	OTUD4	OTU deubiquitinase 4	1.6	peptidase
1383928_a_at	Oxld1	oxidoreductase-like domain containing 1	0.6	other
1369642_at	PAFAH1B2	platelet activating factor acetylhydrolase 1b catalytic subunit 2	1.5	enzyme
1387377_a_at	PAK1	p21 (RAC1) activated kinase 1	1.5	kinase
1396267_at	Pak2	p21 protein (Cdc42/Rac)-activated kinase 2	1.7	kinase
1384253_at	Palld	palladin, cytoskeletal associated protein	0.6	other
1393454_at	PCDH17	protocadherin 17	0.5	other
1384824_at	PCDH18	protocadherin 18	0.6	other
1385229_at	PCDH20	protocadherin 20	0.6	other
1374355_at	PCED1B	PC-esterase domain containing 1B	0.6	other
1373368_at	PCOLCE2	procollagen C-endopeptidase enhancer 2	2.2	other
1392773_at	PCSK5	proprotein convertase subtilisin/kexin type 5	0.6	peptidase
1370941_at	PDGFRA	platelet derived growth factor receptor alpha	0.5	kinase
1378074_at	PDK4	pyruvate dehydrogenase kinase 4	0.7	kinase
1375367_at	PDLIM2	PDZ and LIM domain 2	0.6	other
1370347_at	PDLIM7	PDZ and LIM domain 7	1.6	other
1372390_at	Peg3	paternally expressed 3	0.6	other
1367949_at	PENK	proenkephalin	2.4	other
1378745_at	PER3	period circadian clock 3	0.6	other
1385518_at	Perm1	PPARGC1 and ESRR induced regulator, muscle 1	0.6	other
1367605_at	PFN1	profilin 1	1.8	other
1367970_at	PFN2	profilin 2	1.8	other
1367951_at	PGAM2	phosphoglycerate mutase 2	0.6	phosphatase
1391577_at	PGAM5	PGAM family member 5, mitochondrial serine/threonine protein phosphatase	1.5	enzyme
1371646_at	PGD	phosphogluconate dehydrogenase	2.1	enzyme
1377325_a_at	PGM2L1	phosphoglucomutase 2 like 1	1.6	enzyme
1367619_at	PGRMC1	progesterone receptor membrane component 1	1.6	transmembrane receptor
1382303_at	PHACTR1	phosphatase and actin regulator 1	0.5	other
1394968_at	PHF6	PHD finger protein 6	1.8	other
1384950_at	PI4K2B	phosphatidylinositol 4-kinase type 2 beta	1.7	kinase
1381576_at	PIK3C2B	phosphatidylinositol-4-phosphate 3-kinase catalytic subunit type 2 beta	0.6	kinase
1369050_at	PIK3C2G	phosphatidylinositol-4-phosphate 3-kinase catalytic subunit type 2 gamma	0.6	kinase
1385182_at	PKP1	plakophilin 1	2.1	other
1391714_at	PLAG1	PLAG1 zinc finger	0.6	transcription regulator
1387122_at	PLAGL1	PLAG1 like zinc finger 1	0.6	transcription regulator
1387269_s_at	PLAUR	plasminogen activator, urokinase receptor	2.2	transmembrane receptor
1386962_at	PLCB4	phospholipase C beta 4	0.7	enzyme
1387065_at	PLCD4	phospholipase C delta 4	2.4	enzyme
1368700_at	PLCL1	phospholipase C like 1	0.6	enzyme
1376654_at	PLCXD3	phosphatidylinositol specific phospholipase C X domain containing 3	0.4	other
1390271_at	Plekha6	pleckstrin homology domain containing A6	0.7	other
1377365_at	PLEKHN1	pleckstrin homology domain containing N1	0.7	other
1381722_at	PLIN5	perilipin 5	0.5	other
1369961_at	Plpp1	phospholipid phosphatase 1	0.6	phosphatase
1369029_at	PLSCR1	phospholipid scramblase 1	1.9	enzyme
1391415_at	PNO1	partner of NOB1 homolog	1.5	other
1374326_at	PPAN	peter pan homolog (Drosophila)	1.6	other
1369785_at	PPAT	phosphoribosyl pyrophosphate amidotransferase	1.7	enzyme
1391187_at	PPL	periplakin	0.6	other
1374310_at	PPM1J	protein phosphatase, Mg2+/Mn2+ dependent 1J	0.6	phosphatase
1370174_at	Ppp1r15a	protein phosphatase 1, regulatory subunit 15A	1.5	other
1393480_at	PPP1R2	protein phosphatase 1 regulatory inhibitor subunit 2	1.5	phosphatase
1391121_at	PRAG1	PEAK1 related kinase activating pseudokinase 1	1.6	kinase
1389808_at	Prcd	progressive rod-cone degeneration	0.6	other
1370746_at	PRKACB	protein kinase cAMP-activated catalytic subunit beta	1.6	kinase
1372382_at	PRKAG2	protein kinase AMP-activated non-catalytic subunit gamma 2	0.6	kinase
1388251_at	PRKCI	protein kinase C iota	2.3	kinase
1370536_at	PRMT3	protein arginine methyltransferase 3	1.6	enzyme
1384924_at	PRND	prion protein 2 (dublet)	0.4	other
1368008_at	PROM1	prominin 1	0.6	other
1385455_at	PRPF38B	pre-mRNA processing factor 38B	1.5	other
1379747_at	PRSS35	protease, serine 35	1.7	peptidase
1376069_at	PSMD11	proteasome 26S subunit, non-ATPase 11	1.7	other
1372267_at	PSMD5	proteasome 26S subunit, non-ATPase 5	1.5	other
1375964_at	PSPH	phosphoserine phosphatase	1.7	phosphatase
1388102_at	PTGR1	prostaglandin reductase 1	2,0	enzyme
1368527_at	PTGS2	prostaglandin-endoperoxide synthase 2	2.1	enzyme
1369968_at	PTN	pleiotrophin	0.6	growth factor
1371261_at	PTPN2	protein tyrosine phosphatase, non-receptor type 2	1.6	phosphatase
1374591_at	PTPRD	protein tyrosine phosphatase, receptor type D	0.6	phosphatase
1383931_at	PTPRK	protein tyrosine phosphatase, receptor type K	0.6	phosphatase
1370362_at	PTPRN	protein tyrosine phosphatase, receptor type N	1.9	phosphatase
1370177_at	Pvr	poliovirus receptor	2.3	other
1388945_at	PXDC1	PX domain containing 1	1.6	other
1389873_at	PYCARD	PYD and CARD domain containing	0.6	transcription regulator
1378802_at	PYROXD2	pyridine nucleotide-disulphide oxidoreductase domain 2	0.6	other
1370414_at	RAB38	RAB38, member RAS oncogene family	0.6	enzyme
1371103_at	RAB6A	RAB6A, member RAS oncogene family	1.6	enzyme
1391491_a_at	RAD23B	RAD23 homolog B, nucleotide excision repair protein	1.6	other
1384528_at	RAI14	retinoic acid induced 14	1.9	transcription regulator
1367791_at	RAMP1	receptor activity modifying protein 1	0.6	transporter
1387389_at	RAMP3	receptor activity modifying protein 3	1.6	transporter
1369614_at	RAP2B	RAP2B, member of RAS oncogene family	1.9	enzyme
1373666_at	Rapgef5	Rap guanine nucleotide exchange factor 5	0.7	other
1374649_at	RASGRP2	RAS guanyl releasing protein 2	0.7	other
1388970_at	RASIP1	Ras interacting protein 1	0.7	other
1385235_at	RBFOX1	RNA binding protein, fox-1 homolog 1	2,0	other
1395271_at	RBM27	RNA binding motif protein 27	1.6	other
1382749_at	RBM5	RNA binding motif protein 5	0.5	other
1382832_at	RCC2	regulator of chromosome condensation 2	1.6	other
1375038_at	RD3	retinal degeneration 3	0.6	other
1378287_at	RDX	radixin	1.6	other
1373957_at	RELN	reelin	2.8	peptidase
1390812_a_at	RERG	RAS like estrogen regulated growth inhibitor	0.5	enzyme
1368887_at	RGD1566401	similar to GTL2, imprinted maternally expressed untranslated	0.6	other
1368144_at	RGS2	regulator of G-protein signaling 2	4,0	other
1369957_at	RGS5	regulator of G-protein signaling 5	0.7	other
1369958_at	RHOB	ras homolog family member B	1.6	enzyme
1389632_at	RHOBTB1	Rho related BTB domain containing 1	0.6	enzyme
1397788_at	RIMBP2	RIMS binding protein 2	0.7	other
1394363_at	RIOK3	RIO kinase 3	1.7	kinase
1381279_at	RIPK2	receptor interacting serine/threonine kinase 2	3,0	kinase
1370422_at	RIPK3	receptor interacting serine/threonine kinase 3	1.7	kinase
1377116_at	RNASEL	ribonuclease L	0.7	enzyme
1394077_at	RND3	Rho family GTPase 3	1.7	enzyme
1374311_at	RNF207	ring finger protein 207	0.6	other
1392514_at	RPF2	ribosome production factor 2 homolog	1.6	other
1389735_at	RPS6KA6	ribosomal protein S6 kinase A6	1.7	kinase
1383675_at	RRP12	ribosomal RNA processing 12 homolog	1.7	other
1376681_at	RRP8	ribosomal RNA processing 8, methyltransferase, homolog (yeast)	1.5	enzyme
1374836_at	RRP9	ribosomal RNA processing 9, small subunit (SSU) processome component, homolog (yeast)	1.6	other
1376065_at	RRS1	ribosome biogenesis regulator homolog	1.6	other
1388027_a_at	RTN4	reticulon 4	2,0	other
1379285_at	RTP4	receptor transporter protein 4	0.5	other
1378194_a_at	RUFY3	RUN and FYVE domain containing 3	1.5	other
1395076_at	RUNX1T1	RUNX1 translocation partner 1	0.7	transcription regulator
1380403_at	RWDD2A	RWD domain containing 2A	0.7	other
1376879_at	RWDD4	RWD domain containing 4	1.6	other
1382775_at	RYR2	ryanodine receptor 2	0.6	ion channel
1386889_at	Scd2	stearoyl-Coenzyme A desaturase 2	1.5	enzyme
1373188_at	SCN4B	sodium voltage-gated channel beta subunit 4	0.6	ion channel
1370973_at	SCN7A	sodium voltage-gated channel alpha subunit 7	0.4	ion channel
1390704_at	SDAD1	SDA1 domain containing 1	1.7	other
1367849_at	SDC1	syndecan 1	1.5	enzyme
1382452_at	SDPR	serum deprivation response	0.6	other
1387209_at	SEC16B	SEC16 homolog B, endoplasmic reticulum export factor	0.5	other
1385634_at	SEH1L	SEH1 like nucleoporin	1.6	transporter
1367673_at	SELENBP1	selenium binding protein 1	0.6	other
1368806_at	SELENOP	selenoprotein P	0.5	other
1377892_at	SEMA3F	semaphorin 3F	0.7	other
1389353_at	SEMA6D	semaphorin 6D	0.6	other
1368984_at	SEPT2	septin 2	1.6	enzyme
1389448_at	Sept4	septin 4	0.4	other
1387436_at	SEPT7	septin 7	1.5	other
1368487_at	SERPINB2	serpin family B member 2	3.1	other
1372254_at	SERPING1	serpin family G member 1	0.6	other
1393620_at	SESN3	sestrin 3	1.6	other
1380106_at	Sf1	splicing factor 1	1.5	other
1388132_at	SFPQ	splicing factor proline and glutamine rich	1.6	other
1368394_at	SFRP4	secreted frizzled related protein 4	1.8	transmembrane receptor
1370419_a_at	SH3KBP1	SH3 domain containing kinase binding protein 1	0.6	other
1388695_at	SHMT2	serine hydroxymethyltransferase 2	1.6	enzyme
1386918_a_at	SIGMAR1	sigma non-opioid intracellular receptor 1	1.5	transmembrane receptor
1390532_at	SLC13A4	solute carrier family 13 member 4	0.6	transporter
1379785_at	SLC1A4	solute carrier family 1 member 4	1.6	transporter
1374222_at	SLC22A18	solute carrier family 22 member 18	0.6	transporter
1376969_at	SLC23A2	solute carrier family 23 member 2	1.6	transporter
1369099_at	SLC30A1	solute carrier family 30 member 1	1.8	transporter
1393162_at	SLC39A6	solute carrier family 39 member 6	1.8	transporter
1387130_at	SLC40A1	solute carrier family 40 member 1	1.7	transporter
1379805_at	SLC41A2	solute carrier family 41 member 2	2,0	transporter
1387693_a_at	SLC6A9	solute carrier family 6 member 9	1.8	transporter
1378133_at	SLC7A11	solute carrier family 7 member 11	6.9	transporter
1368582_at	SLC7A3	solute carrier family 7 member 3	1.6	transporter
1387280_a_at	SLC7A5	solute carrier family 7 member 5	1.7	transporter
1370588_a_at	SLC8A1	solute carrier family 8 member A1	1.8	transporter
1387134_at	SLFN12	schlafen family member 12	0.7	enzyme
1384965_at	SLK	STE20 like kinase	1.5	kinase
1381175_at	Sltm	SAFB-like, transcription modulator	0.6	other
1368897_at	SMAD7	SMAD family member 7	1.6	transcription regulator
1384437_at	SMARCA1	SWI/SNF related, matrix associated, actin dependent regulator of chromatin, subfamily a, member 1	0.6	transcription regulator
1381304_at	SMG7	SMG7, nonsense mediated mRNA decay factor	1.6	other
1373659_at	Smim5	small integral membrane protein 5	0.6	other
1392965_a_at	SMOC2	SPARC related modular calcium binding 2	0.5	other
1387073_at	SNAP25	synaptosome associated protein 25	0.7	transporter
1380250_at	SNED1	sushi, nidogen and EGF like domains 1	0.4	other
1375630_at	SNU13	SNU13 homolog, small nuclear ribonucleoprotein (U4/U6.U5)	1.5	other
1386762_at	SNX18	sorting nexin 18	1.8	transporter
1369002_at	SOAT1	sterol O-acyltransferase 1	2.2	enzyme
1389193_at	SORCS2	sortilin related VPS10 domain containing receptor 2	0.6	transporter
1377457_a_at	SORL1	sortilin related receptor 1	0.7	transporter
1393571_at	SOX4	SRY-box 4	0.5	transcription regulator
1384415_at	SOX7	SRY-box 7	0.5	transcription regulator
1386865_at	SPARCL1	SPARC like 1	0.5	other
1380790_at	SPECC1L	sperm antigen with calponin homology and coiled-coil domains 1 like	0.5	other
1397828_at	SPHKAP	SPHK1 interactor, AKAP domain containing	0.5	other
1383247_a_at	SPNS2	sphingolipid transporter 2	0.6	transporter
1370312_at	SPON1	spondin 1	0.6	other
1370847_at	SPON2	spondin 2	0.6	other
1367581_a_at	SPP1	secreted phosphoprotein 1	1.7	cytokine
1379380_at	Spry1	sprouty RTK signaling antagonist 1	0.6	other
1389381_at	SQSTM1	sequestosome 1	2.1	transcription regulator
1371839_at	SRSF2	serine and arginine rich splicing factor 2	1.5	transcription regulator
1384331_at	SRXN1	sulfiredoxin 1	6.3	enzyme
1379370_at	SSPN	sarcospan	0.6	other
1390767_at	SSR1	signal sequence receptor subunit 1	1.5	other
1379390_at	ST6GALNAC2	ST6 N-acetylgalactosaminide alpha-2,6-sialyltransferase 2	0.4	enzyme
1387174_a_at	STAR	steroidogenic acute regulatory protein	5.3	transporter
1393706_at	STEAP1	STEAP family member 1	1.6	transporter
1385397_at	STEAP4	STEAP4 metalloreductase	0.3	enzyme
1373295_at	STN1	STN1, CST complex subunit	0.7	other
1374691_at	Sult5a1	sulfotransferase family 5A, member 1	0.6	other
1389086_at	SUSD4	sushi domain containing 4	0.6	other
1395758_at	Syncrip	synaptotagmin binding, cytoplasmic RNA interacting protein	1.7	other
1387138_at	TAC3	tachykinin 3	0.7	other
1377224_at	TAF1	TATA-box binding protein associated factor 1	1.6	transcription regulator
1382215_at	TAF4B	TATA-box binding protein associated factor 4b	1.8	transcription regulator
1388335_at	TAGLN2	transgelin 2	1.5	other
1388002_at	TAOK1	TAO kinase 1	1.5	kinase
1388611_at	TCEA3	transcription elongation factor A3	0.6	transcription regulator
1378857_at	TCEAL5	transcription elongation factor A like 5	0.6	other
1387374_at	TCF12	transcription factor 12	1.6	transcription regulator
1389555_at	TCF19	transcription factor 19	0.7	transcription regulator
1383566_at	TCTE1	t-complex-associated-testis-expressed 1	0.6	other
1389409_at	TES	testin LIM domain protein	1.9	other
1381449_s_at	TGFA	transforming growth factor alpha	3.3	growth factor
1370082_at	TGFB1	transforming growth factor beta 1	1.5	growth factor
1368901_at	THBD	thrombomodulin	0.6	transmembrane receptor
1385751_at	THBS2	thrombospondin 2	0.5	other
1367611_at	TKT	transketolase	1.7	enzyme
1387495_at	TLE4	transducin like enhancer of split 4	1.6	transcription regulator
1373847_at	TM4SF1	transmembrane 4 L six family member 1	0.7	other
1379482_at	TM6SF1	transmembrane 6 superfamily member 1	0.6	other
1395343_at	TM9SF3	transmembrane 9 superfamily member 3	2.1	transporter
1390579_at	TMA16	translation machinery associated 16 homolog	1.6	other
1376102_at	TMBIM1	transmembrane BAX inhibitor motif containing 1	1.6	other
1390832_at	TMCC3	transmembrane and coiled-coil domain family 3	0.6	other
1398824_at	TMED2	transmembrane p24 trafficking protein 2	1.6	transporter
1373204_at	TMEM176A	transmembrane protein 176A	0.5	other
1368840_at	TMEM176B	transmembrane protein 176B	0.7	other
1376106_at	TMEM178A	transmembrane protein 178A	0.5	other
1376623_at	TMEM204	transmembrane protein 204	0.6	other
1386632_at	TMEM55A	transmembrane protein 55A	1.9	phosphatase
1387350_at	TMF1	TATA element modulatory factor 1	1.6	transcription regulator
1373401_at	TNC	tenascin C	2,0	other
1371194_at	TNFAIP6	TNF alpha induced protein 6	1.6	other
1371785_at	TNFRSF12A	TNF receptor superfamily member 12A	2,0	transmembrane receptor
1393584_at	TNFRSF21	TNF receptor superfamily member 21	1.5	transmembrane receptor
1374672_at	TNNI3K	TNNI3 interacting kinase	0.6	kinase
1378572_at	TOLLIP	toll interacting protein	1.9	other
1369421_at	TOP1	topoisomerase (DNA) I	1.7	enzyme
1395794_at	Tpm1	tropomyosin 1, alpha	0.6	other
1374496_at	TRIL	TLR4 interactor with leucine rich repeats	0.6	other
1394257_at	TRIM16	tripartite motif containing 16	1.8	transcription regulator
1371060_at	TRIM23	tripartite motif containing 23	1.6	enzyme
1385252_at	TRIM6-TRIM34	TRIM6-TRIM34 readthrough	0.6	other
1377625_at	TRMT6	tRNA methyltransferase 6	1.5	other
1374945_at	TRMT61A	tRNA methyltransferase 61A	1.6	enzyme
1383315_at	TSKU	tsukushi, small leucine rich proteoglycan	2.1	other
1381070_at	TSLP	thymic stromal lymphopoietin	0.5	cytokine
1368052_at	TSPAN8	tetraspanin 8	0.6	other
1377860_at	TTC39B	tetratricopeptide repeat domain 39B	1.5	other
1371618_s_at	TUBB3	tubulin beta 3 class III	1.9	other
1388557_at	TUBB4B	tubulin beta 4B class IVb	0.5	other
1378165_at	TWIST1	twist family bHLH transcription factor 1	1.6	transcription regulator
1391861_at	TXLNB	taxilin beta	0.6	other
1391789_at	TXNL1	thioredoxin like 1	0.5	enzyme
1386958_at	TXNRD1	thioredoxin reductase 1	3.9	enzyme
1379910_at	UAP1	UDP-N-acetylglucosamine pyrophosphorylase 1	3.2	enzyme
1391304_at	UBR2	ubiquitin protein ligase E3 component n-recognin 2	0.7	enzyme
1371188_a_at	UBTF	upstream binding transcription factor, RNA polymerase I	1.5	transcription regulator
1369977_at	UCHL1	ubiquitin C-terminal hydrolase L1	2,0	peptidase
1387759_s_at	UGT1A6	UDP glucuronosyltransferase family 1 member A6	1.6	enzyme
1390486_at	USP32	ubiquitin specific peptidase 32	1.5	other
1385411_at	USP43	ubiquitin specific peptidase 43	0.5	peptidase
1382972_at	UTP15	UTP15, small subunit processome component	1.6	other
1393043_at	UTP18	UTP18, small subunit processome component	1.6	other
1377627_at	UTP20	UTP20, small subunit processome component	1.6	other
1393595_at	UTP6	UTP6, small subunit processome component	1.8	other
1368474_at	VCAM1	vascular cell adhesion molecule 1	0.4	transmembrane receptor
1388142_at	VCAN	versican	1.8	other
1377849_at	VCPIP1	valosin containing protein interacting protein 1	1.6	peptidase
1387709_at	VEGFD	vascular endothelial growth factor D	0.4	growth factor
1382099_at	VPS26A	VPS26, retromer complex component A	1.5	transporter
1398380_at	VWA1	von Willebrand factor A domain containing 1	0.6	other
1382679_at	WDR43	WD repeat domain 43	1.5	other
1395058_at	WDR75	WD repeat domain 75	1.7	other
1369484_at	WISP2	WNT1 inducible signaling pathway protein 2	0.4	growth factor
1398458_at	WNK2	WNK lysine deficient protein kinase 2	0.6	kinase
1395525_at	WWC2	WW and C2 domain containing 2	1.7	other
1369973_at	XDH	xanthine dehydrogenase	0.5	enzyme
1369248_a_at	XIAP	X-linked inhibitor of apoptosis	1.6	enzyme
1388150_at	XPO1	exportin 1	1.5	transporter
1387453_at	ZBTB10	zinc finger and BTB domain containing 10	1.5	other
1395071_at	ZBTB6	zinc finger and BTB domain containing 6	1.6	other
1379971_at	ZC3H6	zinc finger CCCH-type containing 6	0.6	other
1395130_at	ZEB2	zinc finger E-box binding homeobox 2	0.6	transcription regulator
1373767_at	ZFAND2A	zinc finger AN1-type containing 2A	2.7	other
1375130_at	ZFAND5	zinc finger AN1-type containing 5	1.6	other
1393080_at	ZFR	zinc finger RNA binding protein	1.5	other
1377522_a_at	ZFR2	zinc finger RNA binding protein 2	0.6	other
1385431_at	ZNF106	zinc finger protein 106	1.9	other
1368712_at	ZNF519	zinc finger protein 519	0.6	other
1391775_at	ZPBP2	zona pellucida binding protein 2	0.6	other
1383626_at	ZPR1	ZPR1 zinc finger	1.6	other
1370803_at	ZWINT	ZW10 interacting kinetochore protein	1.6	other

## Sheet: 24 hours
Genes with increased mRNA levels after 24 hours of mechanical stretch.
* Fold change represents statistically significant increase (p<0.05) in gene expression after 24 hours of mechanical stretch compared with non-stretched control cells (n=5 biological replicates per group).
Affymetrix ID	Gene Symbol	Description	Fold change*	Functional class
1367794_at	A2M	alpha-2-macroglobulin	1.5	transporter
1390783_at	Abca8a	ATP-binding cassette, sub-family A (ABC1), member 8a	0.6	transporter
1375468_at	ABCC5	ATP binding cassette subfamily C member 5	0.6	transporter
1390455_at	ABHD2	abhydrolase domain containing 2	2,0	enzyme
1388879_at	Abi3bp	ABI gene family, member 3 (NESH) binding protein	0.5	other
1394609_at	ABLIM2	actin binding LIM protein family member 2	0.6	other
1373302_at	ACER2	alkaline ceramidase 2	0.6	enzyme
1397375_at	ACSL5	acyl-CoA synthetase long-chain family member 5	1.8	enzyme
1370857_at	ACTA2	actin, alpha 2, smooth muscle, aorta	2.1	other
1398294_at	ACTN1	actinin alpha 1	2.8	transcription regulator
1380088_at	ADAMTS12	ADAM metallopeptidase with thrombospondin type 1 motif 12	0.6	peptidase
1379586_at	Adamts19	ADAM metallopeptidase with thrombospondin type 1 motif, 19	2,0	other
1376928_at	ADAMTS2	ADAM metallopeptidase with thrombospondin type 1 motif 2	1.6	peptidase
1379022_at	ADAMTS8	ADAM metallopeptidase with thrombospondin type 1 motif 8	1.8	peptidase
1389548_at	ADHFE1	alcohol dehydrogenase, iron containing 1	0.6	enzyme
1387219_at	ADM	adrenomedullin	1.9	other
1368300_at	ADORA2A	adenosine A2a receptor	0.7	G-protein coupled receptor
1379392_at	ADPRHL1	ADP-ribosylhydrolase like 1	1.7	enzyme
1368574_at	ADRA1B	adrenoceptor alpha 1B	0.7	G-protein coupled receptor
1374677_at	ADSSL1	adenylosuccinate synthase like 1	0.6	enzyme
1383491_at	AEN	apoptosis enhancing nuclease	1.7	enzyme
1374535_at	AFAP1L2	actin filament associated protein 1 like 2	0.5	other
1369291_at	AGTR1	angiotensin II receptor type 1	0.4	G-protein coupled receptor
1368558_s_at	AIF1	allograft inflammatory factor 1	0.6	other
1383175_a_at	AKIP1	A-kinase interacting protein 1	2,0	other
1370902_at	AKR1B10	aldo-keto reductase family 1 member B10	2.2	enzyme
1370708_a_at	Akr1c14	aldo-keto reductase family 1, member C14	0.4	enzyme
1386718_at	Akr1c19	aldo-keto reductase family 1, member C19	0.6	other
1387958_at	AKR1C3	aldo-keto reductase family 1 member C3	1.8	enzyme
1383469_at	ALDH1A3	aldehyde dehydrogenase 1 family member A3	1.8	enzyme
1368814_at	ALDH6A1	aldehyde dehydrogenase 6 family member A1	0.5	enzyme
1373345_at	AMIGO2	adhesion molecule with Ig like domain 2	0.6	other
1397251_at	AMMECR1L	AMMECR1 like	0.7	other
1391428_at	ANGPT1	angiopoietin 1	0.6	growth factor
1374207_at	ANGPT2	angiopoietin 2	0.5	growth factor
1389398_at	ANK1	ankyrin 1	0.5	other
1397634_at	ANKS1A	ankyrin repeat and sterile alpha motif domain containing 1A	0.7	other
1372615_at	AOC3	amine oxidase, copper containing 3	0.6	enzyme
1387376_at	AOX1	aldehyde oxidase 1	0.6	enzyme
1374269_at	APBA1	amyloid beta precursor protein binding family A member 1	1.6	transporter
1368317_at	AQP7	aquaporin 7	0.6	transporter
1369871_at	AREG	amphiregulin	2.9	growth factor
1391673_at	ARHGAP20	Rho GTPase activating protein 20	0.6	other
1391916_at	ARHGAP26	Rho GTPase activating protein 26	0.5	other
1397437_at	ARID5A	AT-rich interaction domain 5A	1.5	transcription regulator
1370964_at	ASS1	argininosuccinate synthase 1	2.8	enzyme
1369268_at	ATF3	activating transcription factor 3	1.8	transcription regulator
1368701_at	ATP1A3	ATPase Na+/K+ transporting subunit alpha 3	0.6	transporter
1386426_at	ATP2B1	ATPase plasma membrane Ca2+ transporting 1	1.5	transporter
1381382_at	Atp6ap1l	ATPase, H+ transporting, lysosomal accessory protein 1-like	0.5	other
1387938_at	BAALC	brain and acute leukemia, cytoplasmic	0.6	other
1369310_at	Basp1	brain abundant, membrane attached signal protein 1	1.7	transcription regulator
1377899_at	BC026585	cDNA sequence BC026585	0.6	enzyme
1370869_at	BCAT1	branched chain amino acid transaminase 1	2.3	enzyme
1380347_at	BCHE	butyrylcholinesterase	0.6	enzyme
1384944_at	BCL11B	B-cell CLL/lymphoma 11B	0.6	transcription regulator
1388742_at	BCL2L11	BCL2 like 11	0.6	other
1370650_s_at	BDKRB2	bradykinin receptor B2	3.2	G-protein coupled receptor
1368677_at	BDNF	brain derived neurotrophic factor	1.7	growth factor
1383422_at	BEND5	BEN domain containing 5	0.4	other
1398270_at	BMP2	bone morphogenetic protein 2	1.9	growth factor
1392910_at	BOP1	block of proliferation 1	1.7	other
1368072_at	BTG3	BTG anti-proliferation factor 3	1.5	other
1389200_at	BYSL	bystin like	1.5	other
1373436_at	C10orf107	chromosome 10 open reading frame 107	0.6	other
1379894_at	C14orf37	chromosome 14 open reading frame 37	0.7	other
1385093_at	C17orf58	chromosome 17 open reading frame 58	0.7	other
1377567_at	C1orf111	chromosome 1 open reading frame 111	0.6	other
1393219_at	C2	complement C2	0.6	peptidase
1381341_at	C6orf141	chromosome 6 open reading frame 141	1.6	other
1382849_at	C7orf57	chromosome 7 open reading frame 57	0.6	other
1390317_at	C8orf46	chromosome 8 open reading frame 46	1.5	other
1370452_at	CACNA1C	calcium voltage-gated channel subunit alpha1 C	0.7	ion channel
1368523_at	CADPS	calcium dependent secretion activator	0.5	other
1381637_at	CAMK2A	calcium/calmodulin dependent protein kinase II alpha	0.5	kinase
1391030_at	CAMTA1	calmodulin binding transcription activator 1	1.8	other
1368131_at	CAPN6	calpain 6	0.5	peptidase
1388604_at	CASQ1	calsequestrin 1	2.6	other
1393281_at	CAV1	caveolin 1	0.5	transmembrane receptor
1377642_at	CAV2	caveolin 2	0.6	other
1374874_at	CC2D2A	coiled-coil and C2 domain containing 2A	0.6	other
1383874_at	CCDC71L	coiled-coil domain containing 71-like	1.5	other
1385268_at	CCDC93	coiled-coil domain containing 93	1.6	other
1369815_at	CCL3L3	C-C motif chemokine ligand 3 like 3	0.7	cytokine
1392172_at	Ccl9	chemokine (C-C motif) ligand 9	0.5	cytokine
1371150_at	CCND1	cyclin D1	1.7	transcription regulator
1382603_at	CD274	CD274 molecule	0.6	enzyme
1367689_a_at	CD36	CD36 molecule	0.6	transmembrane receptor
1376866_at	CD3EAP	CD3e molecule associated protein	1.6	other
1367679_at	CD74	CD74 molecule	0.5	transmembrane receptor
1368393_at	CD93	CD93 molecule	0.6	other
1369224_at	CDH17	cadherin 17	1.9	transporter
1387391_at	CDKN1A	cyclin dependent kinase inhibitor 1A	1.9	kinase
1372299_at	Cdkn1c	cyclin-dependent kinase inhibitor 1C (P57)	0.6	other
1389759_at	CELSR1	cadherin EGF LAG seven-pass G-type receptor 1	0.6	G-protein coupled receptor
1393142_at	CEP70	centrosomal protein 70	0.6	other
1379013_at	CHPF2	chondroitin polymerizing factor 2	1.6	enzyme
1376785_at	CHPT1	choline phosphotransferase 1	0.7	enzyme
1393003_at	CHST11	carbohydrate sulfotransferase 11	2,0	enzyme
1382809_at	CIRBP	cold inducible RNA binding protein	0.6	translation regulator
1370225_at	CITED4	Cbp/p300 interacting transactivator with Glu/Asp rich carboxy-terminal domain 4	0.7	transcription regulator
1390782_at	CLEC14A	C-type lectin domain family 14 member A	0.6	other
1384752_at	Clec2d (includes others)	C-type lectin domain family 2, member D	1.5	other
1390024_at	Clec2g	C-type lectin domain family 2, member G	0.7	other
1389553_at	Clec4a3	C-type lectin domain family 4, member a3	0.6	other
1372372_at	CMBL	carboxymethylenebutenolidase homolog	0.5	enzyme
1383424_at	CMPK2	cytidine/uridine monophosphate kinase 2	0.6	kinase
1367785_at	CNN1	calponin 1	4,0	other
1370927_at	COL12A1	collagen type XII alpha 1 chain	1.8	other
1384969_at	COL24A1	collagen type XXIV alpha 1 chain	1.8	other
1393891_at	COL8A1	collagen type VIII alpha 1 chain	1.5	other
1374172_at	COL8A2	collagen type VIII alpha 2 chain	0.7	other
1382954_at	CORIN	corin, serine peptidase	0.4	peptidase
1390420_at	CPXM1	carboxypeptidase X, M14 family member 1	0.6	peptidase
1378754_at	CREB5	cAMP responsive element binding protein 5	3,0	transcription regulator
1376799_a_at	CRLF1	cytokine receptor like factor 1	1.8	other
1368059_at	CRYM	crystallin mu	1.5	enzyme
1389402_at	CSRNP1	cysteine and serine rich nuclear protein 1	1.6	transcription regulator
1367631_at	CTGF	connective tissue growth factor	1.6	growth factor
1384063_at	CTHRC1	collagen triple helix repeat containing 1	1.6	other
1389659_at	Ctla2a	cytotoxic T lymphocyte-associated protein 2 alpha	0.6	other
1397917_at	Ctso	cathepsin O	0.6	other
1379365_at	CXCL11	C-X-C motif chemokine ligand 11	0.6	cytokine
1387655_at	CXCL12	C-X-C motif chemokine ligand 12	0.4	cytokine
1398390_at	CXCL13	C-X-C motif chemokine ligand 13	0.3	cytokine
1387648_at	CXCL6	C-X-C motif chemokine ligand 6	0.5	cytokine
1384392_at	CYP26B1	cytochrome P450 family 26 subfamily B member 1	1.8	enzyme
1387913_at	Cyp2d22	cytochrome P450, family 2, subfamily d, polypeptide 22	0.6	enzyme
1387020_at	CYP51A1	cytochrome P450 family 51 subfamily A member 1	1.6	enzyme
1368290_at	CYR61	cysteine rich angiogenic inducer 61	1.8	other
1383205_at	DACT2	dishevelled binding antagonist of beta catenin 2	2.7	other
1378403_at	DCP1B	decapping mRNA 1B	0.6	other
1387048_at	DDX39A	DExD-box helicase 39A	1.5	enzyme
1387224_at	DGKB	diacylglycerol kinase beta	0.5	kinase
1372012_at	DHCR24	24-dehydrocholesterol reductase	1.5	enzyme
1389079_at	DHRS7C	dehydrogenase/reductase 7C	0.4	enzyme
1385277_x_at	DHX58	DExH-box helicase 58	0.6	enzyme
1385444_at	DKK2	dickkopf WNT signaling pathway inhibitor 2	0.5	other
1389894_at	DLC1	DLC1 Rho GTPase activating protein	0.5	other
1387802_at	DLGAP1	DLG associated protein 1	0.6	other
1372144_at	DNAJB5	DnaJ heat shock protein family (Hsp40) member B5	1.5	other
1385143_at	DOCK10	dedicator of cytokinesis 10	0.6	other
1383846_at	DOK5	docking protein 5	1.8	other
1390272_at	DPH5	diphthamide biosynthesis 5	1.6	enzyme
1372359_at	DUSP26	dual specificity phosphatase 26 (putative)	1.5	enzyme
1393564_at	DZIP3	DAZ interacting zinc finger protein 3	0.6	enzyme
1393582_at	E130308A19Rik	RIKEN cDNA E130308A19 gene	0.7	other
1377387_a_at	ECE2	endothelin converting enzyme 2	1.6	peptidase
1386885_at	ECH1	enoyl-CoA hydratase 1	0.6	enzyme
1393415_at	EDNRA	endothelin receptor type A	0.6	transmembrane receptor
1376770_at	EFHD1	EF-hand domain family member D1	0.5	other
1383078_at	EFNB3	ephrin B3	0.6	kinase
1393335_at	EGFL6	EGF like domain multiple 6	0.6	other
1379294_at	EHD3	EH domain containing 3	0.7	other
1391338_at	EID2B	EP300 interacting inhibitor of differentiation 2B	0.6	other
1377729_at	ELOVL4	ELOVL fatty acid elongase 4	1.5	enzyme
1393443_a_at	EMC9	ER membrane protein complex subunit 9	0.6	other
1377752_at	EMP2	epithelial membrane protein 2	0.7	other
1373535_at	ENAH	enabled homolog (Drosophila)	2,0	other
1378556_at	ENPP1	ectonucleotide pyrophosphatase/phosphodiesterase 1	1.7	enzyme
1392607_at	EPB41	erythrocyte membrane protein band 4.1	0.6	other
1385604_at	EPB41L4B	erythrocyte membrane protein band 4.1 like 4B	0.6	transporter
1374143_at	EPHA2	EPH receptor A2	2.3	kinase
1390638_at	EPHA4	EPH receptor A4	0.5	kinase
1369663_at	EPHX2	epoxide hydrolase 2	0.6	enzyme
1395499_at	EPS8	epidermal growth factor receptor pathway substrate 8	1.7	peptidase
1369587_at	EREG	epiregulin	4.2	growth factor
1389413_at	EVI2A	ecotropic viral integration site 2A	0.7	transmembrane receptor
1368453_at	FADS2	fatty acid desaturase 2	1.6	enzyme
1372476_at	FADS3	fatty acid desaturase 3	1.6	enzyme
1385251_at	FAM110C	family with sequence similarity 110 member C	1.8	other
1393482_at	FAM163B	family with sequence similarity 163 member B	0.5	other
1392510_at	FAM180A	family with sequence similarity 180 member A	0.6	other
1384081_at	FAM46B	family with sequence similarity 46 member B	1.8	other
1389082_at	FAM63B	family with sequence similarity 63 member B	0.6	transporter
1394550_at	FAXDC2	fatty acid hydroxylase domain containing 2	0.6	other
1389533_at	FBLN2	fibulin 2	2.1	other
1377655_at	FGF12	fibroblast growth factor 12	0.5	other
1368114_at	FGF13	fibroblast growth factor 13	0.6	growth factor
1370106_at	FGF18	fibroblast growth factor 18	0.6	growth factor
1383516_at	FGL2	fibrinogen like 2	1.7	peptidase
1390049_at	FHL1	four and a half LIM domains 1	2.4	other
1393696_at	FIBIN	fin bud initiation factor homolog (zebrafish)	1.7	other
1376937_at	FILIP1L	filamin A interacting protein 1 like	1.5	other
1374278_at	FITM2	fat storage inducing transmembrane protein 2	0.6	other
1388496_at	FLNC	filamin C	1.5	other
1392863_at	FLRT3	fibronectin leucine rich transmembrane protein 3	0.6	other
1393883_at	FLT4	fms related tyrosine kinase 4	1.5	transmembrane receptor
1382031_at	FMO2	flavin containing monooxygenase 2	0.3	enzyme
1379885_at	FMO4	flavin containing monooxygenase 4	0.6	enzyme
1367700_at	FMOD	fibromodulin	0.5	other
1374726_at	FNDC1	fibronectin type III domain containing 1	0.5	other
1368489_at	FOSL1	FOS like 1, AP-1 transcription factor subunit	2.7	transcription regulator
1379651_at	Foxp1	forkhead box P1	1.6	transcription regulator
1382580_at	FREM1	FRAS1 related extracellular matrix 1	0.6	other
1375961_at	FRZB	frizzled-related protein	0.5	other
1379440_at	FSTL3	follistatin like 3	2.5	other
1388395_at	G0S2	G0/G1 switch 2	0.6	other
1367856_at	G6PD	glucose-6-phosphate dehydrogenase	1.6	enzyme
1377773_at	GABRB2	gamma-aminobutyric acid type A receptor beta2 subunit	0.4	ion channel
1388792_at	GADD45G	growth arrest and DNA damage inducible gamma	1.7	other
1368253_at	GAMT	guanidinoacetate N-methyltransferase	0.6	enzyme
1374857_at	Gar1	GAR1 ribonucleoprotein	1.6	other
1368332_at	GBP2	guanylate binding protein 2	0.5	enzyme
1385051_at	GBP4	guanylate binding protein 4	0.5	enzyme
1382950_at	GBP7	guanylate binding protein 7	0.5	enzyme
1372523_at	GCLC	glutamate-cysteine ligase catalytic subunit	1.8	enzyme
1370030_at	GCLM	glutamate-cysteine ligase modifier subunit	1.5	enzyme
1370153_at	GDF15	growth differentiation factor 15	1.9	growth factor
1382351_at	GEM	GTP binding protein overexpressed in skeletal muscle	2.1	enzyme
1377761_at	GFPT2	glutamine-fructose-6-phosphate transaminase 2	1.9	enzyme
1368924_at	GHR	growth hormone receptor	0.5	transmembrane receptor
1377286_at	GIMAP4	GTPase, IMAP family member 4	0.6	other
1379295_at	GNGT2	G protein subunit gamma transducin 2	0.6	enzyme
1372452_at	GPAM	glycerol-3-phosphate acyltransferase, mitochondrial	0.7	enzyme
1382186_a_at	GPATCH4	G-patch domain containing 4	1.7	other
1375911_at	GPCPD1	glycerophosphocholine phosphodiesterase 1	0.6	enzyme
1387241_at	GPR88	G protein-coupled receptor 88	0.6	G-protein coupled receptor
1376828_at	GPRC5A	G protein-coupled receptor class C group 5 member A	1.9	G-protein coupled receptor
1378163_at	GREM2	gremlin 2, DAN family BMP antagonist	0.5	other
1368180_s_at	GSTA1	glutathione S-transferase alpha 1	2.2	enzyme
1387023_at	GSTM2	glutathione S-transferase mu 2	0.6	enzyme
1368154_at	GUCY1A3	guanylate cyclase 1 soluble subunit alpha	0.6	enzyme
1388694_at	H2-T24	histocompatibility 2, T region locus 24	0.4	other
1370237_at	HADH	hydroxyacyl-CoA dehydrogenase	0.5	enzyme
1387396_at	Hamp	hepcidin antimicrobial peptide	1.8	other
1368983_at	HBEGF	heparin binding EGF like growth factor	2.3	growth factor
1370491_a_at	HDC	histidine decarboxylase	0.7	enzyme
1372762_at	HDDC3	HD domain containing 3	0.6	other
1383685_at	HEATR1	HEAT repeat containing 1	1.6	other
1384501_at	HECW2	HECT, C2 and WW domain containing E3 ubiquitin protein ligase 2	0.7	enzyme
1382902_at	HERC6	HECT and RLD domain containing E3 ubiquitin protein ligase family member 6	0.6	enzyme
1383413_at	HHATL	hedgehog acyltransferase-like	0.7	enzyme
1388213_a_at	HLA-E	major histocompatibility complex, class I, E	0.6	transmembrane receptor
1370310_at	HMGCS2	3-hydroxy-3-methylglutaryl-CoA synthase 2	0.3	enzyme
1370080_at	HMOX1	heme oxygenase 1	1.8	enzyme
1370454_at	HOMER1	homer scaffolding protein 1	1.6	other
1376191_at	HPGD	hydroxyprostaglandin dehydrogenase 15-(NAD)	0.6	enzyme
1377499_a_at	Hrc	histidine rich calcium binding protein	0.6	other
1389430_at	HSD17B7	hydroxysteroid 17-beta dehydrogenase 7	1.6	enzyme
1397468_at	HSDL2	hydroxysteroid dehydrogenase like 2	0.6	transporter
1391722_at	HSF2BP	heat shock transcription factor 2 binding protein	1.5	other
1368247_at	HSPA1A/HSPA1B	heat shock protein family A (Hsp70) member 1A	1.6	enzyme
1378002_at	HSPA4L	heat shock protein family A (Hsp70) member 4 like	1.7	other
1388898_at	HSPH1	heat shock protein family H (Hsp110) member 1	1.6	other
1390208_at	HTATIP2	HIV-1 Tat interactive protein 2	1.6	transcription regulator
1389235_at	ICAM2	intercellular adhesion molecule 2	0.6	other
1387028_a_at	ID1	inhibitor of DNA binding 1, HLH protein	1.7	transcription regulator
1394022_at	ID4	inhibitor of DNA binding 4, HLH protein	1.9	transcription regulator
1388872_at	IDI1	isopentenyl-diphosphate delta isomerase 1	1.8	enzyme
1388587_at	IER3	immediate early response 3	2,0	other
1379748_at	IFI44L	interferon induced protein 44 like	0.5	other
1376908_at	IFIT3	interferon induced protein with tetratricopeptide repeats 3	0.4	other
1368123_at	IGF1R	insulin like growth factor 1 receptor	1.6	transmembrane receptor
1367652_at	IGFBP3	insulin like growth factor binding protein 3	0.3	other
1396163_at	Igtp	interferon gamma induced GTPase	0.6	enzyme
1371170_a_at	IL1A	interleukin 1 alpha	0.6	cytokine
1387273_at	IL1RL1	interleukin 1 receptor like 1	2.5	transmembrane receptor
1373970_at	IL33	interleukin 33	0.6	cytokine
1380055_at	IL34	interleukin 34	0.5	other
1369191_at	IL6	interleukin 6	3.4	cytokine
1374276_at	ILDR2	immunoglobulin like domain containing receptor 2	3.1	other
1392467_at	IMPA2	inositol monophosphatase 2	0.6	phosphatase
1383486_at	INHBA	inhibin beta A subunit	2.4	growth factor
1377163_at	INHBB	inhibin beta B subunit	2.7	growth factor
1383649_a_at	INTS6L	integrator complex subunit 6 like	0.6	other
1373955_at	IPO5	importin 5	1.5	transporter
1376124_at	IQUB	IQ motif and ubiquitin domain containing	0.5	other
1383564_at	IRF7	interferon regulatory factor 7	0.5	transcription regulator
1376151_a_at	IRGM	immunity related GTPase M	0.6	enzyme
1391489_at	Irgm1	immunity-related GTPase family M member 1	0.6	other
1392981_at	IRX4	iroquois homeobox 4	0.6	transcription regulator
1382314_at	ISG15	ISG15 ubiquitin-like modifier	0.5	other
1383880_at	ITGAV	integrin subunit alpha V	1.6	transmembrane receptor
1386728_at	KCND2	potassium voltage-gated channel subfamily D member 2	0.6	ion channel
1373987_at	Kcnip2	Kv channel-interacting protein 2	0.5	other
1370342_at	KCNK2	potassium two pore domain channel subfamily K member 2	0.7	ion channel
1379510_at	KCNQ5	potassium voltage-gated channel subfamily Q member 5	1.8	ion channel
1382535_at	KCTD12	potassium channel tetramerization domain containing 12	0.5	ion channel
1390319_at	KIF13A	kinesin family member 13A	0.6	transporter
1388670_at	KIF1A	kinesin family member 1A	1.7	other
1368249_at	KLF15	Kruppel like factor 15	0.5	transcription regulator
1386041_a_at	KLF2	Kruppel like factor 2	1.5	transcription regulator
1396237_at	KLHL33	kelch like family member 33	0.5	other
1393589_at	KLHL4	kelch like family member 4	0.7	other
1380784_at	KLHL5	kelch like family member 5	0.6	other
1388155_at	KRT18	keratin 18	1.5	other
1388921_at	KRT80	keratin 80	1.6	other
1387868_at	LBP	lipopolysaccharide binding protein	1.6	transporter
1397273_at	Ldb3	LIM domain binding 3	0.6	other
1392273_at	LETM2	leucine zipper and EF-hand containing transmembrane protein 2	0.7	other
1369716_s_at	Lgals5	lectin, galactose binding, soluble 5	0.6	other
1387027_a_at	LGALS9B	galectin 9B	0.5	other
1376632_at	LMCD1	LIM and cysteine rich domains 1	2.8	transcription regulator
1385285_at	Lmo3	LIM domain only 3	0.6	other
1396470_at	LMO4	LIM domain only 4	0.6	transcription regulator
1381798_at	LMO7	LIM domain 7	0.6	enzyme
1389464_at	LNX1	ligand of numb-protein X 1	0.5	enzyme
1385571_at	LOC100366216	nuclear antigen Sp100-like	0.5	other
1398706_at	LOC100909675	uncharacterized LOC100909675	1.8	other
1396183_at	LOC100909810	uncharacterized LOC100909810	0.6	other
1389603_at	LOC100909904	uncharacterized LOC100909904	0.5	other
1376513_a_at	LOC100910286	uncharacterized LOC100910286	1.5	other
1373696_at	LOC100910558	uncharacterized LOC100910558	0.6	other
1372585_at	LOC100910973	uncharacterized LOC100910973	0.6	other
1390070_at	LOC100911253	uncharacterized LOC100911253	0.5	other
1395096_at	LOC100911508	uncharacterized LOC100911508	0.6	other
1375926_at	LOC100911572	collagen alpha-3(IV) chain-like	0.5	other
1393023_at	LOC100912003	uncharacterized LOC100912003	0.5	other
1377708_at	LOC100912029 (includes others)	similar to DNA segment, Chr 19, Brigham & Womens Genetics 1357 expressed	1.6	other
1378595_at	LOC100912093	uncharacterized LOC100912093	0.6	other
1376371_at	LOC100912143	uncharacterized LOC100912143	0.6	other
1390721_at	LOC100912606	uncharacterized LOC100912606	0.6	other
1393261_at	LOC102547242	uncharacterized LOC102547242	0.5	other
1376098_a_at	LOC102547700	uncharacterized LOC102547700	1.5	other
1391744_at	LOC102548389	zinc finger protein 709-like	0.7	other
1392046_at	LOC102549303	uncharacterized LOC102549303	0.6	other
1396710_at	LOC102551718	uncharacterized LOC102551718	0.6	other
1389688_at	LOC102554639	prolyl 3-hydroxylase 2-like	2.3	other
1378367_at	LOC102556093	uncharacterized LOC102556093	0.6	other
1392609_at	LOC102556412	uncharacterized LOC102556412	0.5	other
1380599_at	LOC102556485	uncharacterized LOC102556485	0.6	other
1397457_at	LOC102557324	uncharacterized LOC102557324	0.6	other
1392149_at	LOC102557354	uncharacterized LOC102557354	0.6	other
1395949_at	LOC102557559	uncharacterized LOC102557559	0.6	other
1373178_at	LOC103691479	uncharacterized LOC103691479	0.6	other
1378861_at	LOC103692056	uncharacterized LOC103692056	1.9	other
1395550_at	LOC103694231	uncharacterized LOC103694231	0.6	other
1393350_at	LOC103694321	uncharacterized LOC103694321	1.8	other
1376920_at	LOC500013	similar to sterile alpha motif domain containing 9-like	0.6	other
1380829_at	LOXL1	lysyl oxidase like 1	1.8	enzyme
1389797_at	LRP8	LDL receptor related protein 8	1.7	transmembrane receptor
1389727_at	LRRC10	leucine rich repeat containing 10	0.4	other
1385740_at	LRRC27	leucine rich repeat containing 27	0.5	other
1396140_at	LRRC39	leucine rich repeat containing 39	0.6	other
1368448_at	LTBP2	latent transforming growth factor beta binding protein 2	1.9	other
1382732_at	LYVE1	lymphatic vessel endothelial hyaluronan receptor 1	0.7	transmembrane receptor
1382192_at	LYVE1	lymphatic vessel endothelial hyaluronan receptor 1	0.7	transmembrane receptor
1380229_at	MAFF	MAF bZIP transcription factor F	1.9	transcription regulator
1372211_at	MAFK	MAF bZIP transcription factor K	1.6	transcription regulator
1393189_at	MAOA	monoamine oxidase A	2.1	enzyme
1373363_at	MAP1B	microtubule associated protein 1B	1.7	other
1384425_at	Map3k7cl	Map3k7 C-terminal like	1.7	other
1389543_at	Masp1	mannan-binding lectin serine peptidase 1	0.6	peptidase
1378360_at	MEF2A	myocyte enhancer factor 2A	0.6	transcription regulator
1392637_at	MGC108823 (includes others)	similar to interferon-inducible GTPase	0.6	other
1375247_at	MGLL	monoglyceride lipase	0.6	enzyme
1372599_at	MGST2	microsomal glutathione S-transferase 2	1.9	enzyme
1371692_at	MLLT11	myeloid/lymphoid or mixed-lineage leukemia; translocated to, 11	2.7	other
1368590_at	MMP16	matrix metallopeptidase 16	2.9	peptidase
1398275_at	MMP9	matrix metallopeptidase 9	0.6	peptidase
1392648_at	MRC1	mannose receptor, C type 1	0.6	transmembrane receptor
1377397_at	MROH7	maestro heat like repeat family member 7	0.6	other
1372043_at	MRTO4	MRT4 homolog, ribosome maturation factor	1.5	other
1382601_at	MSR1	macrophage scavenger receptor 1	0.7	transmembrane receptor
1397644_at	Mtap	methylthioadenosine phosphorylase	1.6	enzyme
1376104_at	MTCL1	microtubule crosslinking factor 1	1.5	other
1390141_at	MTHFD1L	methylenetetrahydrofolate dehydrogenase (NADP+ dependent) 1-like	1.6	enzyme
1372808_at	MTHFD2	methylenetetrahydrofolate dehydrogenase (NADP+ dependent) 2, methenyltetrahydrofolate cyclohydrolase	1.6	enzyme
1371015_at	MX1	MX dynamin-like GTPase 1	0.2	enzyme
1385132_at	MYBL1	MYB proto-oncogene like 1	2.4	transcription regulator
1373697_at	MYBPC2	myosin binding protein C, fast type	2.3	other
1368308_at	MYC	v-myc avian myelocytomatosis viral oncogene homolog	2.3	transcription regulator
1370033_at	MYL1	myosin light chain 1	1.9	other
1371293_at	MYL4	myosin light chain 4	1.5	other
1371541_at	MYLK	myosin light chain kinase	0.6	kinase
1373321_at	MYRF	myelin regulatory factor	1.5	transcription regulator
1390472_at	NAAA	N-acylethanolamine acid amidase	0.6	enzyme
1395411_at	NAPRT	nicotinate phosphoribosyltransferase	0.6	enzyme
1378888_at	NDST3	N-deacetylase and N-sulfotransferase 3	1.7	enzyme
1397206_at	NDUFA10	NADH:ubiquinone oxidoreductase subunit A10	0.6	transporter
1392999_at	NETO2	neuropilin and tolloid like 2	1.9	other
1371539_at	NHP2	NHP2 ribonucleoprotein	1.6	other
1388618_at	NID2	nidogen 2	0.6	other
1375957_at	NKAIN1	Na+/K+ transporting ATPase interacting 1	1.7	other
1384878_at	NMT2	N-myristoyltransferase 2	1.6	enzyme
1377869_at	NOCT	nocturnin	1.9	transcription regulator
1383752_at	NOP2	NOP2 nucleolar protein	1.5	other
1367564_at	NPPA	natriuretic peptide A	2.6	other
1367616_at	Nppb	natriuretic peptide type B	1.5	other
1383644_at	NPR3	natriuretic peptide receptor 3	0.4	G-protein coupled receptor
1376362_at	NPTXR	neuronal pentraxin receptor	1.7	transmembrane receptor
1387599_a_at	NQO1	NAD(P)H quinone dehydrogenase 1	1.6	enzyme
1369067_at	NR4A3	nuclear receptor subfamily 4 group A member 3	1.5	ligand-dependent nuclear receptor
1374417_at	NRBP2	nuclear receptor binding protein 2	0.6	kinase
1383530_at	NRIP3	nuclear receptor interacting protein 3	1.9	other
1393460_at	NRROS	negative regulator of reactive oxygen species	0.6	other
1387267_at	NTF3	neurotrophin 3	0.6	growth factor
1371152_a_at	OAS1	2'-5'-oligoadenylate synthetase 1	0.5	enzyme
1388056_at	Oas1b	2'-5' oligoadenylate synthetase 1B	0.5	other
1377497_at	OASL	2'-5'-oligoadenylate synthetase like	0.6	enzyme
1383263_at	OGN	osteoglycin	0.5	growth factor
1369008_a_at	OLFM1	olfactomedin 1	2.2	other
1382072_at	OLFML2A	olfactomedin like 2A	0.6	other
1387197_at	Omd	osteomodulin	0.6	other
1384052_at	OSBPL6	oxysterol binding protein like 6	0.6	other
1384254_at	OTUD1	OTU deubiquitinase 1	2.2	peptidase
1382347_at	P2RY4	pyrimidinergic receptor P2Y4	0.6	G-protein coupled receptor
1377721_at	PACRG	PARK2 coregulated	1.7	other
1389093_at	PAK1	p21 (RAC1) activated kinase 1	2,0	kinase
1382275_at	PAK1IP1	PAK1 interacting protein 1	1.6	other
1384253_at	Palld	palladin, cytoskeletal associated protein	0.7	other
1379613_at	PARP14	poly(ADP-ribose) polymerase family member 14	0.6	other
1376144_at	PARP9	poly(ADP-ribose) polymerase family member 9	0.6	enzyme
1376760_at	PAXBP1	PAX3 and PAX7 binding protein 1	0.7	other
1378569_at	PCDH12	protocadherin 12	0.7	other
1384509_s_at	PCDH17	protocadherin 17	0.5	other
1384824_at	PCDH18	protocadherin 18	0.6	other
1382422_at	PCDH7	protocadherin 7	0.6	other
1373368_at	PCOLCE2	procollagen C-endopeptidase enhancer 2	1.9	other
1390227_at	Pcp4l1	Purkinje cell protein 4-like 1	0.5	other
1389159_at	PDE7B	phosphodiesterase 7B	0.6	enzyme
1370941_at	PDGFRA	platelet derived growth factor receptor alpha	0.6	kinase
1370291_at	PDLIM3	PDZ and LIM domain 3	1.5	other
1368703_at	PDLIM5	PDZ and LIM domain 5	1.5	other
1370347_at	PDLIM7	PDZ and LIM domain 7	1.8	other
1369327_at	PDZD2	PDZ domain containing 2	0.6	other
1367949_at	PENK	proenkephalin	1.8	other
1378745_at	PER3	period circadian clock 3	0.6	other
1386961_at	PFKM	phosphofructokinase, muscle	0.7	kinase
1367951_at	PGAM2	phosphoglycerate mutase 2	0.5	phosphatase
1371646_at	PGD	phosphogluconate dehydrogenase	1.6	enzyme
1382303_at	PHACTR1	phosphatase and actin regulator 1	0.6	other
1393004_at	PHF24	PHD finger protein 24	2,0	other
1382996_at	Phgr1	proline/histidine/glycine-rich 1	1.7	other
1388525_at	PIK3IP1	phosphoinositide-3-kinase interacting protein 1	0.6	other
1387566_at	PLA2G4A	phospholipase A2 group IVA	1.7	enzyme
1387269_s_at	PLAUR	plasminogen activator, urokinase receptor	1.5	transmembrane receptor
1387065_at	PLCD4	phospholipase C delta 4	1.5	enzyme
1384277_at	PLEKHH1	pleckstrin homology, MyTH4 and FERM domain containing H1	0.6	other
1381722_at	PLIN5	perilipin 5	0.5	other
1368106_at	PLK2	polo like kinase 2	1.7	kinase
1370950_at	PLPP3	phospholipid phosphatase 3	0.4	phosphatase
1369029_at	PLSCR1	phospholipid scramblase 1	1.6	enzyme
1377994_at	Pmaip1	phorbol-12-myristate-13-acetate-induced protein 1	1.5	other
1392534_at	PMEPA1	prostate transmembrane protein, androgen induced 1	1.8	other
1391415_at	PNO1	partner of NOB1 homolog	1.5	other
1377268_at	POC5	POC5 centriolar protein	0.6	other
1376001_at	POLR1E	RNA polymerase I subunit E	1.5	enzyme
1374326_at	PPAN	peter pan homolog (Drosophila)	1.5	other
1385393_at	PPARGC1A	PPARG coactivator 1 alpha	0.5	transcription regulator
1390876_at	PPIP5K1	diphosphoinositol pentakisphosphate kinase 1	1.6	phosphatase
1391187_at	PPL	periplakin	0.5	other
1368716_at	PPP1R14C	protein phosphatase 1 regulatory inhibitor subunit 14C	0.6	other
1370174_at	Ppp1r15a	protein phosphatase 1, regulatory subunit 15A	1.6	other
1384262_at	PPP1R3B	protein phosphatase 1 regulatory subunit 3B	0.6	other
1395104_at	PREX2	phosphatidylinositol-3,4,5-trisphosphate dependent Rac exchange factor 2	0.7	other
1372382_at	PRKAG2	protein kinase AMP-activated non-catalytic subunit gamma 2	0.6	kinase
1370536_at	PRMT3	protein arginine methyltransferase 3	1.6	enzyme
1384924_at	PRND	prion protein 2 (dublet)	0.4	other
1382395_at	PRRG4	proline rich and Gla domain 4	1.9	other
1379747_at	PRSS35	protease, serine 35	3,0	peptidase
1391768_at	PSMC4	proteasome 26S subunit, ATPase 4	1.5	peptidase
1370012_at	PTGIS	prostaglandin I2 synthase	2.1	enzyme
1388102_at	PTGR1	prostaglandin reductase 1	1.5	enzyme
1368527_at	PTGS2	prostaglandin-endoperoxide synthase 2	3.3	enzyme
1376619_at	PTPRD	protein tyrosine phosphatase, receptor type D	0.6	phosphatase
1383931_at	PTPRK	protein tyrosine phosphatase, receptor type K	0.6	phosphatase
1370362_at	PTPRN	protein tyrosine phosphatase, receptor type N	1.8	phosphatase
1370177_at	Pvr	poliovirus receptor	1.9	other
1374916_at	Pwp2	PWP2 periodic tryptophan protein homolog (yeast)	1.5	other
1388945_at	PXDC1	PX domain containing 1	1.8	other
1383434_at	PYCR1	pyrroline-5-carboxylate reductase 1	1.6	enzyme
1389263_at	RAI14	retinoic acid induced 14	1.8	transcription regulator
1387389_at	RAMP3	receptor activity modifying protein 3	1.6	transporter
1373666_at	Rapgef5	Rap guanine nucleotide exchange factor 5	0.7	other
1370372_at	RASD2	RASD family member 2	0.6	enzyme
1375198_at	RBM24	RNA binding motif protein 24	0.6	other
1395523_at	RBMX	RNA binding motif protein, X-linked	0.7	other
1388686_at	Rcan1	regulator of calcineurin 1	1.9	other
1368629_at	REG1A	regenerating family member 1 alpha	1.9	growth factor
1370631_at	REG3G	regenerating family member 3 gamma	3.5	other
1384289_at	RELL2	RELT like 2	1.6	other
1373957_at	RELN	reelin	2.9	peptidase
1387074_at	RGS2	regulator of G-protein signaling 2	2.2	other
1395991_at	RIMBP2	RIMS binding protein 2	0.6	other
1375602_at	RIN2	Ras and Rab interactor 2	0.6	other
1381279_at	RIPK2	receptor interacting serine/threonine kinase 2	1.9	kinase
1381533_at	RND1	Rho family GTPase 1	2.3	enzyme
1374311_at	RNF207	ring finger protein 207	0.6	other
1374337_at	RNF213	ring finger protein 213	0.7	enzyme
1376744_at	RNPC3	RNA binding region (RNP1, RRM) containing 3	0.7	other
1392514_at	RPF2	ribosome production factor 2 homolog	1.6	other
1398582_at	Rps6ka5	ribosomal protein S6 kinase A5	0.6	kinase
1389735_at	RPS6KA6	ribosomal protein S6 kinase A6	1.6	kinase
1383675_at	RRP12	ribosomal RNA processing 12 homolog	2.2	other
1374836_at	RRP9	ribosomal RNA processing 9, small subunit (SSU) processome component, homolog (yeast)	1.5	other
1370913_at	RSAD2	radical S-adenosyl methionine domain containing 2	0.5	enzyme
1393404_at	RTN4RL1	reticulon 4 receptor like 1	0.6	other
1379285_at	RTP4	receptor transporter protein 4	0.4	other
1368914_at	RUNX1	runt related transcription factor 1	1.9	transcription regulator
1370981_at	RXRG	retinoid X receptor gamma	0.5	ligand-dependent nuclear receptor
1376693_at	SAMD9	sterile alpha motif domain containing 9	0.6	other
1387926_at	SC5D	sterol-C5-desaturase	1.6	enzyme
1384707_at	SCARA5	scavenger receptor class A member 5	0.6	other
1370355_at	SCD	stearoyl-CoA desaturase	2.2	enzyme
1370850_at	SCN3B	sodium voltage-gated channel beta subunit 3	3.1	ion channel
1373188_at	SCN4B	sodium voltage-gated channel beta subunit 4	0.6	ion channel
1367849_at	SDC1	syndecan 1	1.6	enzyme
1373043_at	SDF2L1	stromal cell derived factor 2 like 1	1.6	other
1387209_at	SEC16B	SEC16 homolog B, endoplasmic reticulum export factor	0.6	other
1368806_at	SELENOP	selenoprotein P	0.7	other
1376319_at	SEMA3C	semaphorin 3C	1.6	other
1389353_at	SEMA6D	semaphorin 6D	0.6	other
1389448_at	Sept4	septin 4	0.7	other
1375084_at	SERINC2	serine incorporator 2	1.5	transporter
1368487_at	SERPINB2	serpin family B member 2	6.8	other
1368519_at	SERPINE1	serpin family E member 1	2.3	other
1391170_at	SETD5	SET domain containing 5	0.5	other
1388695_at	SHMT2	serine hydroxymethyltransferase 2	1.7	enzyme
1386918_a_at	SIGMAR1	sigma non-opioid intracellular receptor 1	1.5	transmembrane receptor
1378443_at	SLAMF9	SLAM family member 9	0.5	other
1394207_at	SLC16A10	solute carrier family 16 member 10	0.7	transporter
1379785_at	SLC1A4	solute carrier family 1 member 4	1.5	transporter
1376165_at	SLC24A3	solute carrier family 24 member 3	0.7	transporter
1389583_at	SLC25A34	solute carrier family 25 member 34	0.6	other
1369074_at	SLC38A4	solute carrier family 38 member 4	2.1	transporter
1379805_at	SLC41A2	solute carrier family 41 member 2	1.7	transporter
1379130_at	SLC44A1	solute carrier family 44 member 1	0.6	transporter
1372479_at	SLC4A4	solute carrier family 4 member 4	0.6	transporter
1392349_at	SLC5A3	solute carrier family 5 member 3	1.5	transporter
1368170_at	SLC6A1	solute carrier family 6 member 1	0.6	transporter
1384302_at	SLC6A17	solute carrier family 6 member 17	0.6	transporter
1374531_at	SLC6A6	solute carrier family 6 member 6	1.7	transporter
1369772_at	SLC6A9	solute carrier family 6 member 9	1.6	transporter
1378133_at	SLC7A11	solute carrier family 7 member 11	2.5	transporter
1368582_at	SLC7A3	solute carrier family 7 member 3	2.3	transporter
1387280_a_at	SLC7A5	solute carrier family 7 member 5	1.7	transporter
1389067_at	SLCO4A1	solute carrier organic anion transporter family member 4A1	2.3	transporter
1387134_at	SLFN12	schlafen family member 12	0.6	enzyme
1388880_at	SLFN5	schlafen family member 5	0.6	enzyme
1373659_at	Smim5	small integral membrane protein 5	0.5	other
1387073_at	SNAP25	synaptosome associated protein 25	0.6	transporter
1373865_at	SNAP91	synaptosome associated protein 91	1.9	other
1380250_at	SNED1	sushi, nidogen and EGF like domains 1	0.4	other
1388436_at	SNRPA	small nuclear ribonucleoprotein polypeptide A	1.6	other
1393933_at	SORL1	sortilin related receptor 1	0.6	transporter
1384415_at	SOX7	SRY-box 7	0.6	transcription regulator
1385978_at	SOX9	SRY-box 9	1.9	transcription regulator
1386865_at	SPARCL1	SPARC like 1	0.6	other
1397828_at	SPHKAP	SPHK1 interactor, AKAP domain containing	0.4	other
1367834_at	SRM	spermidine synthase	1.6	enzyme
1384331_at	SRXN1	sulfiredoxin 1	2.3	enzyme
1379451_at	SSBP2	single stranded DNA binding protein 2	0.6	transcription regulator
1379390_at	ST6GALNAC2	ST6 N-acetylgalactosaminide alpha-2,6-sialyltransferase 2	0.6	enzyme
1368406_at	STAR	steroidogenic acute regulatory protein	2.1	transporter
1387354_at	STAT1	signal transducer and activator of transcription 1	0.6	transcription regulator
1393706_at	STEAP1	STEAP family member 1	2.1	transporter
1372955_at	STK38L	serine/threonine kinase 38 like	1.7	kinase
1378733_at	STRIP2	striatin interacting protein 2	0.5	other
1372681_at	STXBP6	syntaxin binding protein 6	0.7	other
1373062_at	SULF1	sulfatase 1	1.5	enzyme
1374012_at	SYPL2	synaptophysin like 2	1.7	other
1370418_s_at	SYT17	synaptotagmin 17	1.6	other
1382215_at	TAF4B	TATA-box binding protein associated factor 4b	1.5	transcription regulator
1367570_at	TAGLN	transgelin	2,0	other
1383015_at	TBC1D10C	TBC1 domain family member 10C	0.7	other
1385138_at	TBC1D4	TBC1 domain family member 4	0.6	other
1386026_at	TET1	tet methylcytosine dioxygenase 1	0.5	enzyme
1381449_s_at	TGFA	transforming growth factor alpha	2.2	growth factor
1392382_at	TGFB2	transforming growth factor beta 2	2.6	growth factor
1367859_at	TGFB3	transforming growth factor beta 3	1.6	growth factor
1370051_at	TGM1	transglutaminase 1	1.5	enzyme
1375951_at	THBD	thrombomodulin	0.6	transmembrane receptor
1389114_at	THNSL2	threonine synthase like 2	0.6	other
1370323_at	THOP1	thimet oligopeptidase 1	1.6	peptidase
1394841_at	TIMM9	translocase of inner mitochondrial membrane 9	0.6	transporter
1367712_at	TIMP1	TIMP metallopeptidase inhibitor 1	1.5	cytokine
1367650_at	TINAGL1	tubulointerstitial nephritis antigen like 1	1.8	transporter
1390579_at	TMA16	translation machinery associated 16 homolog	1.6	other
1376102_at	TMBIM1	transmembrane BAX inhibitor motif containing 1	1.7	other
1373960_at	TMEM120A	transmembrane protein 120A	1.5	other
1377857_at	TMEM196	transmembrane protein 196	0.6	other
1392683_at	TMEM71	transmembrane protein 71	0.6	other
1372156_at	TMEM97	transmembrane protein 97	1.6	other
1373401_at	TNC	tenascin C	2.7	other
1378700_at	TNFAIP8L3	TNF alpha induced protein 8 like 3	1.5	transporter
1371785_at	TNFRSF12A	TNF receptor superfamily member 12A	2.6	transmembrane receptor
1383189_at	TNFSF10	tumor necrosis factor superfamily member 10	0.5	cytokine
1376562_at	Tnik	TRAF2 and NCK interacting kinase	0.7	kinase
1370412_at	TNNT1	troponin T1, slow skeletal type	1.6	other
1379824_at	TOX	thymocyte selection associated high mobility group box	0.5	other
1395794_at	Tpm1	tropomyosin 1, alpha	0.6	other
1388795_at	TPPP	tubulin polymerization promoting protein	1.5	other
1397596_at	TRIM2	tripartite motif containing 2	0.6	enzyme
1385252_at	TRIM6-TRIM34	TRIM6-TRIM34 readthrough	0.5	other
1374945_at	TRMT61A	tRNA methyltransferase 61A	1.8	enzyme
1383315_at	TSKU	tsukushi, small leucine rich proteoglycan	1.7	other
1375895_at	TSR1	TSR1, ribosome maturation factor	1.5	other
1376668_at	Ttc39a	tetratricopeptide repeat domain 39A	0.6	other
1388131_at	TUBB2B	tubulin beta 2B class IIb	2.3	other
1371618_s_at	TUBB3	tubulin beta 3 class III	2,0	other
1371390_at	TUBB4B	tubulin beta 4B class IVb	1.6	other
1376100_at	TUBB6	tubulin beta 6 class V	1.7	other
1386437_at	TXLNB	taxilin beta	0.6	other
1398791_at	TXNRD1	thioredoxin reductase 1	1.6	enzyme
1379910_at	UAP1	UDP-N-acetylglucosamine pyrophosphorylase 1	2,0	enzyme
1379633_a_at	UBA7	ubiquitin like modifier activating enzyme 7	0.6	enzyme
1369977_at	UCHL1	ubiquitin C-terminal hydrolase L1	2.2	peptidase
1383945_at	UCK2	uridine-cytidine kinase 2	1.6	kinase
1383875_at	UPK1B	uroplakin 1B	1.7	other
1389034_at	USP18	ubiquitin specific peptidase 18	0.4	peptidase
1368474_at	VCAM1	vascular cell adhesion molecule 1	0.5	transmembrane receptor
1371232_a_at	VCAN	versican	1.6	other
1387709_at	VEGFD	vascular endothelial growth factor D	0.4	growth factor
1377437_at	VEPH1	ventricular zone expressed PH domain containing 1	0.6	other
1392347_at	VIPAS39	VPS33B interacting protein, apical-basolateral polarity regulator, spe-39 homolog	0.6	other
1393621_at	VKORC1L1	vitamin K epoxide reductase complex subunit 1 like 1	1.5	enzyme
1368854_at	VSNL1	visinin like 1	0.5	other
1372218_at	WDR12	WD repeat domain 12	1.5	other
1376291_at	WDR4	WD repeat domain 4	1.6	other
1374152_at	WDR46	WD repeat domain 46	1.5	enzyme
1370221_at	WISP1	WNT1 inducible signaling pathway protein 1	1.6	other
1398458_at	WNK2	WNK lysine deficient protein kinase 2	0.7	kinase
1369973_at	XDH	xanthine dehydrogenase	0.6	enzyme
1379971_at	ZC3H6	zinc finger CCCH-type containing 6	0.6	other
1373767_at	ZFAND2A	zinc finger AN1-type containing 2A	1.6	other
1379461_at	ZNF445	zinc finger protein 445	0.5	transcription regulator
1368712_at	ZNF519	zinc finger protein 519	0.6	other
1396949_at	2310002L09Rik	RIKEN cDNA 2310002L09 gene	1.5	other

## Sheet: 48 hours
Genes with increased mRNA levels after 48 hours of mechanical stretch.
* Fold change represents statistically significant increase (p<0.05) in gene expression after 48 hours of mechanical stretch compared with non-stretched control cells (n=5 biological replicates per group).
Affymetrix ID	Gene Symbol	Description	Fold change*	Functional class
1369027_at	A4GALT	alpha 1,4-galactosyltransferase	1.6	enzyme
1368330_at	AATF	apoptosis antagonizing transcription factor	1.6	transcription regulator
1394490_at	ABCA1	ATP binding cassette subfamily A member 1	0.5	transporter
1384469_at	ABCA5	ATP binding cassette subfamily A member 5	2.1	transporter
1390783_at	Abca8a	ATP-binding cassette, sub-family A (ABC1), member 8a	0.4	transporter
1368159_at	ABCB6	ATP binding cassette subfamily B member 6 (Langereis blood group)	1.5	transporter
1369698_at	ABCC3	ATP binding cassette subfamily C member 3	0.5	transporter
1369632_a_at	ABCC8	ATP binding cassette subfamily C member 8	0.5	transporter
1398265_at	ABCC9	ATP binding cassette subfamily C member 9	0.6	ion channel
1390455_at	ABHD2	abhydrolase domain containing 2	3.9	enzyme
1380332_at	ABHD6	abhydrolase domain containing 6	0.7	enzyme
1388879_at	Abi3bp	ABI gene family, member 3 (NESH) binding protein	0.3	other
1388546_at	ABLIM1	actin binding LIM protein 1	0.6	other
1394609_at	ABLIM2	actin binding LIM protein family member 2	0.4	other
1386880_at	ACAA2	acetyl-CoA acyltransferase 2	0.6	enzyme
1373778_at	ACACB	acetyl-CoA carboxylase beta	0.6	enzyme
1389757_at	Acad10	acyl-CoA dehydrogenase family, member 10	0.5	other
1367763_at	ACAT1	acetyl-CoA acetyltransferase 1	0.6	enzyme
1372462_at	ACAT2	acetyl-CoA acetyltransferase 2	1.8	enzyme
1373302_at	ACER2	alkaline ceramidase 2	0.6	enzyme
1367940_at	ACKR3	atypical chemokine receptor 3	0.7	G-protein coupled receptor
1388497_at	ACOT13	acyl-CoA thioesterase 13	0.6	enzyme
1388211_s_at	ACOT2	acyl-CoA thioesterase 2	0.7	enzyme
1388153_at	ACSL1	acyl-CoA synthetase long-chain family member 1	0.6	enzyme
1368177_at	ACSL3	acyl-CoA synthetase long-chain family member 3	1.6	enzyme
1397375_at	ACSL5	acyl-CoA synthetase long-chain family member 5	2.4	enzyme
1368182_at	ACSL6	acyl-CoA synthetase long-chain family member 6	0.6	enzyme
1372162_at	ACSS1	acyl-CoA synthetase short-chain family member 1	0.6	enzyme
1389649_at	ACSS3	acyl-CoA synthetase short-chain family member 3	0.4	enzyme
1370857_at	ACTA2	actin, alpha 2, smooth muscle, aorta	2.2	other
1398294_at	ACTN1	actinin alpha 1	5,0	transcription regulator
1383127_at	ADAM10	ADAM metallopeptidase domain 10	0.6	peptidase
1395527_at	ADAMTS10	ADAM metallopeptidase with thrombospondin type 1 motif 10	2,0	peptidase
1380088_at	ADAMTS12	ADAM metallopeptidase with thrombospondin type 1 motif 12	0.5	peptidase
1390931_at	ADAMTS15	ADAM metallopeptidase with thrombospondin type 1 motif 15	0.5	peptidase
1376928_at	ADAMTS2	ADAM metallopeptidase with thrombospondin type 1 motif 2	1.8	peptidase
1379022_at	ADAMTS8	ADAM metallopeptidase with thrombospondin type 1 motif 8	1.9	peptidase
1391139_at	ADAMTSL1	ADAMTS like 1	0.6	other
1393060_at	ADAMTSL2	ADAMTS like 2	0.5	other
1372426_at	ADAMTSL4	ADAMTS like 4	0.7	other
1392553_at	ADAMTSL5	ADAMTS like 5	1.7	other
1368973_at	ADAR	adenosine deaminase, RNA specific	0.5	enzyme
1368298_at	ADCY5	adenylate cyclase 5	0.6	enzyme
1370260_at	ADD3	adducin 3	0.6	other
1381311_at	ADGRE1	adhesion G protein-coupled receptor E1	0.5	G-protein coupled receptor
1388109_at	ADGRF5	adhesion G protein-coupled receptor F5	0.6	G-protein coupled receptor
1387547_a_at	ADGRL4	adhesion G protein-coupled receptor L4	0.5	G-protein coupled receptor
1377145_at	ADGRV1	adhesion G protein-coupled receptor V1	0.4	G-protein coupled receptor
1389548_at	ADHFE1	alcohol dehydrogenase, iron containing 1	0.5	enzyme
1387219_at	ADM	adrenomedullin	1.9	other
1368300_at	ADORA2A	adenosine A2a receptor	0.4	G-protein coupled receptor
1379392_at	ADPRHL1	ADP-ribosylhydrolase like 1	2.5	enzyme
1368574_at	ADRA1B	adrenoceptor alpha 1B	0.4	G-protein coupled receptor
1369806_at	ADRB1	adrenoceptor beta 1	0.6	G-protein coupled receptor
1374677_at	ADSSL1	adenylosuccinate synthase like 1	0.4	enzyme
1383491_at	AEN	apoptosis enhancing nuclease	2.1	enzyme
1374535_at	AFAP1L2	actin filament associated protein 1 like 2	0.3	other
1372736_at	AGL	amylo-alpha-1, 6-glucosidase, 4-alpha-glucanotransferase	0.7	enzyme
1368194_at	AGPAT4	1-acylglycerol-3-phosphate O-acyltransferase 4	1.5	enzyme
1370307_at	AGRN	agrin	0.6	other
1369291_at	AGTR1	angiotensin II receptor type 1	0.2	G-protein coupled receptor
1394895_at	AHI1	Abelson helper integration site 1	1.8	other
1385701_at	AHNAK2	AHNAK nucleoprotein 2	1.6	other
1368558_s_at	AIF1	allograft inflammatory factor 1	0.4	other
1392597_at	AIF1L	allograft inflammatory factor 1 like	1.7	other
1375845_at	AIG1	androgen induced 1	1.6	other
1383176_at	AKIP1	A-kinase interacting protein 1	3,0	other
1370902_at	AKR1B10	aldo-keto reductase family 1 member B10	2.4	enzyme
1370708_a_at	Akr1c14	aldo-keto reductase family 1, member C14	0.2	enzyme
1386718_at	Akr1c19	aldo-keto reductase family 1, member C19	0.5	other
1387958_at	AKR1C3	aldo-keto reductase family 1 member C3	1.5	enzyme
1379900_at	ALDH5A1	aldehyde dehydrogenase 5 family member A1	0.6	enzyme
1368814_at	ALDH6A1	aldehyde dehydrogenase 6 family member A1	0.4	enzyme
1386998_at	ALDOC	aldolase, fructose-bisphosphate C	0.5	enzyme
1374520_at	ALPK2	alpha kinase 2	0.5	kinase
1373345_at	AMIGO2	adhesion molecule with Ig like domain 2	0.5	other
1393000_at	AMPH	amphiphysin	0.5	other
1391428_at	ANGPT1	angiopoietin 1	0.5	growth factor
1374207_at	ANGPT2	angiopoietin 2	0.5	growth factor
1389398_at	ANK1	ankyrin 1	0.3	other
1373351_at	ANK2	ankyrin 2	0.5	other
1374615_at	ANKRD44	ankyrin repeat domain 44	1.8	other
1397634_at	ANKS1A	ankyrin repeat and sterile alpha motif domain containing 1A	0.4	other
1374657_at	ANKS4B	ankyrin repeat and sterile alpha motif domain containing 4B	1.7	transcription regulator
1377828_at	ANO3	anoctamin 3	2.4	transporter
1386938_at	ANPEP	alanyl aminopeptidase, membrane	0.7	peptidase
1367584_at	ANXA2	annexin A2	1.7	other
1367974_at	ANXA3	annexin A3	1.7	enzyme
1386862_at	ANXA5	annexin A5	1.5	transporter
1368143_at	ANXA7	annexin A7	1.5	ion channel
1372615_at	AOC3	amine oxidase, copper containing 3	0.4	enzyme
1387376_at	AOX1	aldehyde oxidase 1	0.5	enzyme
1374269_at	APBA1	amyloid beta precursor protein binding family A member 1	1.9	transporter
1379772_at	APLNR	apelin receptor	0.6	G-protein coupled receptor
1368270_at	APOBEC1	apolipoprotein B mRNA editing enzyme catalytic subunit 1	0.6	enzyme
1370862_at	APOE	apolipoprotein E	0.5	transporter
1368317_at	AQP7	aquaporin 7	0.4	transporter
1369871_at	AREG	amphiregulin	5.4	growth factor
1391673_at	ARHGAP20	Rho GTPase activating protein 20	0.5	other
1391083_at	ARHGAP22	Rho GTPase activating protein 22	1.8	other
1391916_at	ARHGAP26	Rho GTPase activating protein 26	0.3	other
1394761_at	ARHGAP42	Rho GTPase activating protein 42	1.5	other
1380831_at	ARHGAP6	Rho GTPase activating protein 6	1.7	other
1376501_at	ARHGAP8/PRR5-ARHGAP8	Rho GTPase activating protein 8	0.6	other
1397437_at	ARID5A	AT-rich interaction domain 5A	1.9	transcription regulator
1367960_at	ARL4A	ADP ribosylation factor like GTPase 4A	1.8	enzyme
1393233_at	ARMC6	armadillo repeat containing 6	1.7	other
1370510_a_at	ARNTL	aryl hydrocarbon receptor nuclear translocator like	1.6	transcription regulator
1375412_at	ARSB	arylsulfatase B	0.7	enzyme
1383918_at	ARSG	arylsulfatase G	0.6	enzyme
1372065_at	ART3	ADP-ribosyltransferase 3	0.6	enzyme
1368244_at	AS3MT	arsenite methyltransferase	0.6	enzyme
1390512_at	ASAH2	N-acylsphingosine amidohydrolase 2	0.6	enzyme
1374989_at	ASB12	ankyrin repeat and SOCS box containing 12	0.5	transcription regulator
1380076_at	ASB18	ankyrin repeat and SOCS box containing 18	0.6	other
1389443_at	ASCC2	activating signal cointegrator 1 complex subunit 2	1.5	other
1387925_at	ASNS	asparagine synthetase (glutamine-hydrolyzing)	1.6	enzyme
1370964_at	ASS1	argininosuccinate synthase 1	2.7	enzyme
1369268_at	ATF3	activating transcription factor 3	2.2	transcription regulator
1385361_at	ATP10A	ATPase phospholipid transporting 10A (putative)	1.6	transporter
1386911_at	ATP1A2	ATPase Na+/K+ transporting subunit alpha 2	0.4	transporter
1368701_at	ATP1A3	ATPase Na+/K+ transporting subunit alpha 3	0.5	transporter
1379906_at	ATP1B2	ATPase Na+/K+ transporting subunit beta 2	0.4	transporter
1391771_at	ATP2A2	ATPase sarcoplasmic/endoplasmic reticulum Ca2+ transporting 2	0.6	transporter
1386426_at	ATP2B1	ATPase plasma membrane Ca2+ transporting 1	1.8	transporter
1381382_at	Atp6ap1l	ATPase, H+ transporting, lysosomal accessory protein 1-like	0.3	other
1377722_at	ATP6V1G2	ATPase H+ transporting V1 subunit G2	0.6	transporter
1385128_at	ATP8A1	ATPase phospholipid transporting 8A1	0.6	transporter
1398347_at	AXL	AXL receptor tyrosine kinase	1.5	kinase
1371073_at	B4GALT1	beta-1,4-galactosyltransferase 1	1.5	enzyme
1371537_at	B4galt5	beta-1,4-galactosyltransferase 5	1.7	other
1387938_at	BAALC	brain and acute leukemia, cytoplasmic	0.3	other
1389047_at	BAG2	BCL2 associated athanogene 2	1.7	other
1368066_at	BAK1	BCL2 antagonist/killer 1	1.5	other
1369310_at	Basp1	brain abundant, membrane attached signal protein 1	1.9	transcription regulator
1369122_at	BAX	BCL2 associated X, apoptosis regulator	1.7	transporter
1377899_at	BC026585	cDNA sequence BC026585	0.5	enzyme
1369949_at	BCAM	basal cell adhesion molecule (Lutheran blood group)	0.7	transmembrane receptor
1370869_at	BCAT1	branched chain amino acid transaminase 1	3,0	enzyme
1380347_at	BCHE	butyrylcholinesterase	0.3	enzyme
1384944_at	BCL11B	B-cell CLL/lymphoma 11B	0.4	transcription regulator
1368482_at	BCL2A1	BCL2 related protein A1	0.6	other
1388742_at	BCL2L11	BCL2 like 11	0.3	other
1394375_x_at	BCL6B	B-cell CLL/lymphoma 6B	0.6	transcription regulator
1392933_a_at	BCL7A	BCL tumor suppressor 7A	0.6	other
1372613_at	BDH2	3-hydroxybutyrate dehydrogenase, type 2	0.5	enzyme
1370650_s_at	BDKRB2	bradykinin receptor B2	5.5	G-protein coupled receptor
1368677_at	BDNF	brain derived neurotrophic factor	2.4	growth factor
1377814_at	BEAN1	brain expressed, associated with NEDD4, 1	2.1	other
1383422_at	BEND5	BEN domain containing 5	0.3	other
1369415_at	BHLHE40	basic helix-loop-helix family member e40	1.7	transcription regulator
1374493_at	BMF	Bcl2 modifying factor	0.6	other
1398270_at	BMP2	bone morphogenetic protein 2	2.6	growth factor
1369773_at	BMP3	bone morphogenetic protein 3	0.6	growth factor
1385486_at	BNC2	basonuclin 2	0.5	other
1392910_at	BOP1	block of proliferation 1	1.8	other
1388617_at	BPHL	biphenyl hydrolase like	0.5	enzyme
1390738_at	Bst2	bone marrow stromal cell antigen 2	0.6	other
1390873_at	BTBD11	BTB domain containing 11	0.5	transcription regulator
1368072_at	BTG3	BTG anti-proliferation factor 3	1.9	other
1389200_at	BYSL	bystin like	1.7	other
1370258_at	BZW2	basic leucine zipper and W2 domains 2	0.6	translation regulator
1373436_at	C10orf107	chromosome 10 open reading frame 107	0.4	other
1389782_at	C10orf35	chromosome 10 open reading frame 35	0.6	other
1390232_at	C11orf24	chromosome 11 open reading frame 24	1.7	other
1394568_at	C12orf45	chromosome 12 open reading frame 45	1.6	other
1375997_at	C14orf159	chromosome 14 open reading frame 159	0.6	other
1379894_at	C14orf37	chromosome 14 open reading frame 37	0.6	other
1391568_at	C15orf59	chromosome 15 open reading frame 59	0.6	other
1385093_at	C17orf58	chromosome 17 open reading frame 58	0.5	other
1390527_at	C19orf24	chromosome 19 open reading frame 24	1.9	other
1377567_at	C1orf111	chromosome 1 open reading frame 111	0.6	other
1393015_at	C1orf115	chromosome 1 open reading frame 115	0.6	other
1376652_at	C1QA	complement C1q A chain	0.6	peptidase
1372590_at	C1QTNF1	C1q and tumor necrosis factor related protein 1	0.6	other
1393219_at	C2	complement C2	0.5	peptidase
1375995_at	C2CD5	C2 calcium dependent domain containing 5	0.6	other
1372646_at	C2orf40	chromosome 2 open reading frame 40	0.6	other
1368000_at	C3	complement C3	0.5	peptidase
1382956_at	C3orf67	chromosome 3 open reading frame 67	0.6	other
1370892_at	C4A/C4B	complement C4B (Chido blood group)	0.4	peptidase
1384580_at	C6	complement C6	0.6	other
1381341_at	C6orf141	chromosome 6 open reading frame 141	2.2	other
1382849_at	C7orf57	chromosome 7 open reading frame 57	0.4	other
1373403_at	C8orf4	chromosome 8 open reading frame 4	0.5	other
1390317_at	C8orf46	chromosome 8 open reading frame 46	1.7	other
1374275_at	CA11	carbonic anhydrase 11	0.6	enzyme
1373790_at	CA14	carbonic anhydrase 14	0.6	enzyme
1370452_at	CACNA1C	calcium voltage-gated channel subunit alpha1 C	0.6	ion channel
1368398_at	CACNA1H	calcium voltage-gated channel subunit alpha1 H	0.5	ion channel
1376657_at	CADM1	cell adhesion molecule 1	1.7	other
1368523_at	CADPS	calcium dependent secretion activator	0.3	other
1370285_at	CALCOCO1	calcium binding and coiled-coil domain 1	0.6	transcription regulator
1371969_at	Cald1	caldesmon 1	1.5	other
1381637_at	CAMK2A	calcium/calmodulin dependent protein kinase II alpha	0.4	kinase
1391030_at	CAMTA1	calmodulin binding transcription activator 1	2.4	other
1368131_at	CAPN6	calpain 6	0.3	peptidase
1369186_at	CASP1	caspase 1	0.6	peptidase
1387818_at	CASP4	caspase 4	0.6	peptidase
1388604_at	CASQ1	calsequestrin 1	1.8	other
1393281_at	CAV1	caveolin 1	0.6	transmembrane receptor
1377642_at	CAV2	caveolin 2	0.5	other
1376873_at	CBLN1	cerebellin 1 precursor	0.6	other
1375529_at	CBR4	carbonyl reductase 4	0.6	enzyme
1375864_at	CC2D1B	coiled-coil and C2 domain containing 1B	1.5	transcription regulator
1374874_at	CC2D2A	coiled-coil and C2 domain containing 2A	0.6	other
1379465_at	CCDC141	coiled-coil domain containing 141	0.7	other
1395654_at	CCDC25	coiled-coil domain containing 25	1.6	other
1382209_at	CCDC28B	coiled-coil domain containing 28B	0.6	other
1393952_at	Ccdc68	coiled-coil domain containing 68	0.6	other
1391015_at	Ccdc69	coiled-coil domain containing 69	0.6	other
1383001_at	CCDC71L	coiled-coil domain containing 71-like	1.6	other
1378958_at	CCDC86	coiled-coil domain containing 86	1.6	other
1383935_at	CCDC88C	coiled-coil domain containing 88C	0.5	other
1385268_at	CCDC93	coiled-coil domain containing 93	2,0	other
1383851_at	CCDC96	coiled-coil domain containing 96	1.6	other
1376850_a_at	Ccl27a	chemokine (C-C motif) ligand 27A	2.2	cytokine
1369815_at	CCL3L3	C-C motif chemokine ligand 3 like 3	0.5	cytokine
1370832_at	CCL4	C-C motif chemokine ligand 4	0.5	cytokine
1389123_at	Ccl6	chemokine (C-C motif) ligand 6	0.5	cytokine
1392172_at	Ccl9	chemokine (C-C motif) ligand 9	0.3	cytokine
1383075_at	CCND1	cyclin D1	2.4	transcription regulator
1384214_a_at	CCNT2	cyclin T2	0.7	transcription regulator
1384268_at	CCNYL1	cyclin Y like 1	1.5	other
1396317_at	CCPG1	cell cycle progression 1	0.6	other
1367681_at	CD151	CD151 molecule (Raph blood group)	1.6	other
1368593_at	CD1D	CD1d molecule	0.6	other
1369670_at	CD200	CD200 molecule	0.5	other
1382603_at	CD274	CD274 molecule	0.5	enzyme
1367689_a_at	CD36	CD36 molecule	0.5	transmembrane receptor
1376866_at	CD3EAP	CD3e molecule associated protein	2,0	other
1375635_at	CD47	CD47 molecule	0.6	transmembrane receptor
1368518_at	CD53	CD53 molecule	0.6	other
1375010_at	CD68	CD68 molecule	0.6	other
1367679_at	CD74	CD74 molecule	0.2	transmembrane receptor
1368393_at	CD93	CD93 molecule	0.4	other
1369224_at	CDH17	cadherin 17	3.4	transporter
1389255_at	CDH5	cadherin 5	0.6	other
1374169_at	CDIP1	cell death inducing p53 target 1	0.7	other
1387391_at	CDKN1A	cyclin dependent kinase inhibitor 1A	2.7	kinase
1372299_at	Cdkn1c	cyclin-dependent kinase inhibitor 1C (P57)	0.4	other
1374139_at	CDR2	cerebellar degeneration related protein 2	2,0	other
1381995_at	Celf4	CUGBP, Elav-like family member 4	1.5	other
1389759_at	CELSR1	cadherin EGF LAG seven-pass G-type receptor 1	0.4	G-protein coupled receptor
1393451_at	CENPN	centromere protein N	1.6	other
1393142_at	CEP70	centrosomal protein 70	0.5	other
1378274_at	CEP76	centrosomal protein 76	1.5	other
1370363_at	CES1	carboxylesterase 1	0.4	enzyme
1389470_at	CFB	complement factor B	0.5	peptidase
1388483_at	CFL2	cofilin 2	1.5	other
1370361_at	CGREF1	cell growth regulator with EF-hand domain 1	1.5	other
1380063_at	CH25H	cholesterol 25-hydroxylase	0.6	enzyme
1373001_at	CHCHD4	coiled-coil-helix-coiled-coil-helix domain containing 4	1.5	enzyme
1398225_at	CHD6	chromodomain helicase DNA binding protein 6	0.6	enzyme
1379013_at	CHPF2	chondroitin polymerizing factor 2	1.6	enzyme
1376785_at	CHPT1	choline phosphotransferase 1	0.5	enzyme
1384192_at	CHST1	carbohydrate sulfotransferase 1	0.6	enzyme
1393003_at	CHST11	carbohydrate sulfotransferase 11	2.5	enzyme
1380284_at	CHST3	carbohydrate sulfotransferase 3	1.6	enzyme
1399094_at	CHURC1	churchill domain containing 1	0.6	transcription regulator
1382809_at	CIRBP	cold inducible RNA binding protein	0.5	translation regulator
1392662_at	CISD2	CDGSH iron sulfur domain 2	1.7	other
1370805_at	CITED1	Cbp/p300 interacting transactivator with Glu/Asp rich carboxy-terminal domain 1	0.6	transcription regulator
1370225_at	CITED4	Cbp/p300 interacting transactivator with Glu/Asp rich carboxy-terminal domain 4	0.3	transcription regulator
1367626_at	CKM	creatine kinase, M-type	0.5	kinase
1388349_at	CKMT2	creatine kinase, mitochondrial 2	0.6	kinase
1373823_at	CKS2	CDC28 protein kinase regulatory subunit 2	1.6	kinase
1378232_at	CLCN3	chloride voltage-gated channel 3	1.5	ion channel
1389392_at	CLCN6	chloride voltage-gated channel 6	1.5	ion channel
1374104_at	CLDN5	claudin 5	0.5	other
1373914_at	CLEC11A	C-type lectin domain family 11 member A	0.6	growth factor
1390782_at	CLEC14A	C-type lectin domain family 14 member A	0.5	other
1384752_at	Clec2d (includes others)	C-type lectin domain family 2, member D	2.3	other
1390024_at	Clec2g	C-type lectin domain family 2, member G	0.6	other
1389553_at	Clec4a3	C-type lectin domain family 4, member a3	0.5	other
1370254_at	CLIC5	chloride intracellular channel 5	2.1	ion channel
1383219_at	CLIP4	CAP-Gly domain containing linker protein family member 4	0.6	other
1374190_at	CLYBL	citrate lyase beta like	0.4	enzyme
1372372_at	CMBL	carboxymethylenebutenolidase homolog	0.2	enzyme
1383424_at	CMPK2	cytidine/uridine monophosphate kinase 2	0.4	kinase
1374491_at	CMTM8	CKLF like MARVEL transmembrane domain containing 8	0.5	cytokine
1389980_at	CNIH4	cornichon family AMPA receptor auxiliary protein 4	1.7	other
1389368_at	CNKSR3	CNKSR family member 3	1.6	kinase
1367785_at	CNN1	calponin 1	7.4	other
1382224_at	COG5	component of oligomeric golgi complex 5	0.6	transporter
1370927_at	COL12A1	collagen type XII alpha 1 chain	2.6	other
1379345_at	Col15a1/LOC100909752	collagen type XV alpha 1 chain	0.6	other
1384969_at	COL24A1	collagen type XXIV alpha 1 chain	1.5	other
1393891_at	COL8A1	collagen type VIII alpha 1 chain	1.9	other
1374172_at	COL8A2	collagen type VIII alpha 2 chain	0.6	other
1372818_at	COLEC12	collectin subfamily member 12	0.6	transmembrane receptor
1373866_at	COQ10B	coenzyme Q10B	1.8	other
1372536_at	COQ8A	coenzyme Q8A	0.5	kinase
1382954_at	CORIN	corin, serine peptidase	0.3	peptidase
1369964_at	CORO1A	coronin 1A	0.5	other
1367739_at	Cox8b	cytochrome c oxidase subunit VIIIb	0.4	enzyme
1368419_at	CP	ceruloplasmin	0.5	enzyme
1385429_at	CPEB3	cytoplasmic polyadenylation element binding protein 3	0.6	translation regulator
1371993_at	CPNE3	copine 3	0.6	kinase
1386927_at	CPT2	carnitine palmitoyltransferase 2	0.5	enzyme
1390420_at	CPXM1	carboxypeptidase X, M14 family member 1	0.4	peptidase
1378754_at	CREB5	cAMP responsive element binding protein 5	4.9	transcription regulator
1384188_at	CREBRF	CREB3 regulatory factor	0.6	other
1376799_a_at	CRLF1	cytokine receptor like factor 1	2.7	other
1368059_at	CRYM	crystallin mu	1.8	enzyme
1380393_at	CRYZ	crystallin zeta	0.7	enzyme
1373184_at	CSGALNACT2	chondroitin sulfate N-acetylgalactosaminyltransferase 2	1.7	enzyme
1368685_at	CSPG4	chondroitin sulfate proteoglycan 4	2,0	other
1389402_at	CSRNP1	cysteine and serine rich nuclear protein 1	2,0	transcription regulator
1370057_at	CSRP1	cysteine and glycine rich protein 1	1.7	other
1398243_at	CSRP3	cysteine and glycine rich protein 3	1.5	other
1378936_at	CSTF2	cleavage stimulation factor subunit 2	1.8	other
1367631_at	CTGF	connective tissue growth factor	1.9	growth factor
1384063_at	CTHRC1	collagen triple helix repeat containing 1	1.6	other
1389659_at	Ctla2a	cytotoxic T lymphocyte-associated protein 2 alpha	0.5	other
1398354_at	CTNNAL1	catenin alpha like 1	0.5	other
1397808_at	CTSC	cathepsin C	0.5	peptidase
1397917_at	Ctso	cathepsin O	0.4	other
1372952_at	CTU2	cytosolic thiouridylase subunit 2	1.5	other
1390622_at	CUX2	cut like homeobox 2	0.5	transcription regulator
1379365_at	CXCL11	C-X-C motif chemokine ligand 11	0.4	cytokine
1387655_at	CXCL12	C-X-C motif chemokine ligand 12	0.3	cytokine
1398390_at	CXCL13	C-X-C motif chemokine ligand 13	0.1	cytokine
1387648_at	CXCL6	C-X-C motif chemokine ligand 6	0.3	cytokine
1370097_a_at	CXCR4	C-X-C motif chemokine receptor 4	0.5	G-protein coupled receptor
1398383_at	CYB561	cytochrome b561	0.6	enzyme
1369181_at	CYBB	cytochrome b-245 beta chain	0.5	enzyme
1377738_a_at	CYHR1	cysteine and histidine rich 1	0.5	other
1384392_at	CYP26B1	cytochrome P450 family 26 subfamily B member 1	5.9	enzyme
1387913_at	Cyp2d22	cytochrome P450, family 2, subfamily d, polypeptide 22	0.6	enzyme
1387020_at	CYP51A1	cytochrome P450 family 51 subfamily A member 1	1.9	enzyme
1368290_at	CYR61	cysteine rich angiogenic inducer 61	2.3	other
1373088_at	Cystm1	cysteine-rich transmembrane module containing 1	1.5	other
1390161_at	CYYR1	cysteine and tyrosine rich 1	0.6	other
1383205_at	DACT2	dishevelled binding antagonist of beta catenin 2	3.2	other
1376788_at	DAPK1	death associated protein kinase 1	0.5	kinase
1378403_at	DCP1B	decapping mRNA 1B	0.4	other
1375317_at	DDC	dopa decarboxylase	0.6	enzyme
1378906_at	DDIAS	DNA damage induced apoptosis suppressor	1.5	other
1375901_at	DDX21	DExD-box helicase 21	1.7	enzyme
1387048_at	DDX39A	DExD-box helicase 39A	2,0	enzyme
1374332_at	DDX49	DEAD-box helicase 49	1.5	enzyme
1389389_at	DDX56	DEAD-box helicase 56	1.6	enzyme
1367777_at	DECR1	2,4-dienoyl-CoA reductase 1, mitochondrial	0.6	enzyme
1367600_at	DES	desmin	1.7	other
1389195_at	DFFA	DNA fragmentation factor subunit alpha	1.6	enzyme
1387224_at	DGKB	diacylglycerol kinase beta	0.2	kinase
1367745_at	DGKZ	diacylglycerol kinase zeta	0.6	kinase
1379435_at	DGUOK	deoxyguanosine kinase	0.6	kinase
1372012_at	DHCR24	24-dehydrocholesterol reductase	1.8	enzyme
1389079_at	DHRS7C	dehydrogenase/reductase 7C	0.1	enzyme
1385276_a_at	DHX58	DExH-box helicase 58	0.4	enzyme
1390035_at	DIEXF	digestive organ expansion factor homolog (zebrafish)	1.5	other
1385444_at	DKK2	dickkopf WNT signaling pathway inhibitor 2	0.4	other
1397754_at	DKK3	dickkopf WNT signaling pathway inhibitor 3	0.6	cytokine
1389894_at	DLC1	DLC1 Rho GTPase activating protein	0.5	other
1382438_at	DLG2	discs large MAGUK scaffold protein 2	0.6	kinase
1387802_at	DLGAP1	DLG associated protein 1	0.5	other
1372144_at	DNAJB5	DnaJ heat shock protein family (Hsp40) member B5	2,0	other
1373004_at	DNAJC2	DnaJ heat shock protein family (Hsp40) member C2	1.5	other
1382327_at	Doc2g	double C2, gamma	0.6	other
1385143_at	DOCK10	dedicator of cytokinesis 10	0.5	other
1374410_at	DOCK5	dedicator of cytokinesis 5	2,0	other
1370905_at	DOCK9	dedicator of cytokinesis 9	0.6	other
1383846_at	DOK5	docking protein 5	2.5	other
1388589_at	DOT1L	DOT1 like histone lysine methyltransferase	1.6	phosphatase
1380512_at	DPEP2	dipeptidase 2	0.5	peptidase
1397854_at	Dpf3	double PHD fingers 3	0.5	other
1384430_at	DPH3	diphthamide biosynthesis 3	1.6	other
1390272_at	DPH5	diphthamide biosynthesis 5	2.3	enzyme
1373947_at	Dpt	dermatopontin	0.6	other
1367994_at	DPYD	dihydropyrimidine dehydrogenase	0.5	enzyme
1388506_at	DSP	desmoplakin	0.7	other
1395736_at	DSTYK	dual serine/threonine and tyrosine protein kinase	0.6	kinase
1374718_at	DTX3L	deltex E3 ubiquitin ligase 3L	0.4	enzyme
1385912_at	DUSP15	dual specificity phosphatase 15	1.5	phosphatase
1372354_at	DUSP16	dual specificity phosphatase 16	1.7	phosphatase
1372359_at	DUSP26	dual specificity phosphatase 26 (putative)	2,0	enzyme
1377064_at	DUSP6	dual specificity phosphatase 6	1.6	phosphatase
1393564_at	DZIP3	DAZ interacting zinc finger protein 3	0.5	enzyme
1393582_at	E130308A19Rik	RIKEN cDNA E130308A19 gene	0.6	other
1388154_at	E2F5	E2F transcription factor 5	1.6	transcription regulator
1388397_at	EBNA1BP2	EBNA1 binding protein 2	1.8	other
1377387_a_at	ECE2	endothelin converting enzyme 2	1.9	peptidase
1386885_at	ECH1	enoyl-CoA hydratase 1	0.5	enzyme
1373921_at	ECHDC3	enoyl-CoA hydratase domain containing 3	0.6	enzyme
1367659_s_at	ECI1	enoyl-CoA delta isomerase 1	0.6	enzyme
1393415_at	EDNRA	endothelin receptor type A	0.4	transmembrane receptor
1390112_at	EFEMP1	EGF containing fibulin like extracellular matrix protein 1	0.6	enzyme
1376770_at	EFHD1	EF-hand domain family member D1	0.2	other
1374388_at	EFHD2	EF-hand domain family member D2	1.8	other
1383078_at	EFNB3	ephrin B3	0.3	kinase
1393335_at	EGFL6	EGF like domain multiple 6	0.4	other
1381145_at	EGFR	epidermal growth factor receptor	0.6	kinase
1389071_at	Ehbp1l1	EH domain binding protein 1-like 1	1.7	other
1379294_at	EHD3	EH domain containing 3	0.6	other
1391338_at	EID2B	EP300 interacting inhibitor of differentiation 2B	0.5	other
1387242_at	EIF2AK2	eukaryotic translation initiation factor 2 alpha kinase 2	0.6	kinase
1368967_at	EIF2B3	eukaryotic translation initiation factor 2B subunit gamma	1.7	other
1377729_at	ELOVL4	ELOVL fatty acid elongase 4	1.6	enzyme
1393443_a_at	EMC9	ER membrane protein complex subunit 9	0.4	other
1372587_at	EMCN	endomucin	0.5	other
1390174_at	EML1	echinoderm microtubule associated protein like 1	0.6	other
1377752_at	EMP2	epithelial membrane protein 2	0.4	other
1377311_at	EMX2	empty spiracles homeobox 2	1.8	transcription regulator
1373535_at	ENAH	enabled homolog (Drosophila)	3,0	other
1393387_at	ENDOU	endonuclease, poly(U) specific	0.5	peptidase
1386907_at	ENO3	enolase 3	0.5	enzyme
1370047_at	ENPP1	ectonucleotide pyrophosphatase/phosphodiesterase 1	2.2	enzyme
1368536_at	ENPP2	ectonucleotide pyrophosphatase/phosphodiesterase 2	0.5	enzyme
1370845_at	ENTPD2	ectonucleoside triphosphate diphosphohydrolase 2	0.6	enzyme
1392607_at	EPB41	erythrocyte membrane protein band 4.1	0.4	other
1379257_at	Epb41l4a	erythrocyte membrane protein band 4.1 like 4A	0.7	other
1385604_at	EPB41L4B	erythrocyte membrane protein band 4.1 like 4B	0.6	transporter
1374143_at	EPHA2	EPH receptor A2	2.9	kinase
1385082_at	EPHA3	EPH receptor A3	0.4	kinase
1390638_at	EPHA4	EPH receptor A4	0.3	kinase
1369663_at	EPHX2	epoxide hydrolase 2	0.6	enzyme
1392012_at	EPPK1	epiplakin 1	0.5	other
1395499_at	EPS8	epidermal growth factor receptor pathway substrate 8	2,0	peptidase
1369587_at	EREG	epiregulin	4.4	growth factor
1392220_at	ERG	ERG, ETS transcription factor	0.6	transcription regulator
1388703_at	ESAM	endothelial cell adhesion molecule	0.6	other
1388358_at	ETFB	electron transfer flavoprotein beta subunit	0.7	transporter
1374505_at	ETFRF1	electron transfer flavoprotein regulatory factor 1	0.6	other
1380168_at	ETV4	ETS variant 4	1.9	transcription regulator
1376792_at	EVA1A	eva-1 homolog A, regulator of programmed cell death	0.6	other
1368271_a_at	FABP4	fatty acid binding protein 4	0.5	transporter
1391199_at	FADD	Fas associated via death domain	1.5	other
1368453_at	FADS2	fatty acid desaturase 2	1.8	enzyme
1372476_at	FADS3	fatty acid desaturase 3	2,0	enzyme
1370044_at	Faim	Fas apoptotic inhibitory molecule	0.6	other
1385251_at	FAM110C	family with sequence similarity 110 member C	2,0	other
1374542_at	FAM13C	family with sequence similarity 13 member C	0.6	other
1393482_at	FAM163B	family with sequence similarity 163 member B	0.3	other
1373223_at	FAM171B	family with sequence similarity 171 member B	0.6	other
1392510_at	FAM180A	family with sequence similarity 180 member A	0.4	other
1391944_at	FAM184A	family with sequence similarity 184 member A	1.6	other
1371991_at	FAM214B	family with sequence similarity 214 member B	1.5	other
1375667_at	FAM217B	family with sequence similarity 217 member B	0.6	other
1384081_at	FAM46B	family with sequence similarity 46 member B	2.3	other
1389082_at	FAM63B	family with sequence similarity 63 member B	0.5	transporter
1391741_a_at	FAM78A	family with sequence similarity 78 member A	0.6	other
1382143_at	FARP1	FERM, ARH/RhoGEF and pleckstrin domain protein 1	1.6	other
1397221_s_at	FAS	Fas cell surface death receptor	0.7	transmembrane receptor
1394550_at	FAXDC2	fatty acid hydroxylase domain containing 2	0.4	other
1388528_at	FBL	fibrillarin	1.6	enzyme
1389533_at	FBLN2	fibulin 2	2.8	other
1367866_at	FBLN5	fibulin 5	0.6	other
1370037_at	FBN2	fibrillin 2	0.6	other
1371566_at	Fbxl22	F-box and leucine-rich repeat protein 22	0.6	enzyme
1385040_at	FBXO17	F-box protein 17	1.8	other
1373575_at	FCER1G	Fc fragment of IgE receptor Ig	0.5	transmembrane receptor
1367850_at	FCGR2A	Fc fragment of IgG receptor IIa	0.6	transmembrane receptor
1371079_at	FCGR2B	Fc fragment of IgG receptor IIb	0.4	transmembrane receptor
1373523_at	FCGR3A/FCGR3B	Fc fragment of IgG receptor IIIa	0.5	transmembrane receptor
1372496_at	FDX1L	ferredoxin 1 like	1.6	transporter
1381410_a_at	FGD5	FYVE, RhoGEF and PH domain containing 5	0.5	other
1377655_at	FGF12	fibroblast growth factor 12	0.4	other
1368114_at	FGF13	fibroblast growth factor 13	0.5	growth factor
1369608_at	FGF16	fibroblast growth factor 16	0.6	growth factor
1370106_at	FGF18	fibroblast growth factor 18	0.5	growth factor
1392865_at	FGF9	fibroblast growth factor 9	0.6	growth factor
1380546_at	FGGY	FGGY carbohydrate kinase domain containing	0.6	other
1383516_at	FGL2	fibrinogen like 2	2.1	peptidase
1369318_at	FHIT	fragile histidine triad	0.5	enzyme
1390049_at	FHL1	four and a half LIM domains 1	3.9	other
1369313_at	FHL2	four and a half LIM domains 2	0.6	transcription regulator
1374667_at	FHOD3	formin homology 2 domain containing 3	0.5	other
1393696_at	FIBIN	fin bud initiation factor homolog (zebrafish)	2,0	other
1392217_at	FILIP1	filamin A interacting protein 1	1.7	other
1376937_at	FILIP1L	filamin A interacting protein 1 like	2.3	other
1389449_at	FITM1	fat storage inducing transmembrane protein 1	0.4	other
1374278_at	FITM2	fat storage inducing transmembrane protein 2	0.5	other
1393249_at	FLI1	Fli-1 proto-oncogene, ETS transcription factor	0.7	transcription regulator
1388496_at	FLNC	filamin C	1.9	other
1392863_at	FLRT3	fibronectin leucine rich transmembrane protein 3	0.4	other
1393883_at	FLT4	fms related tyrosine kinase 4	2,0	transmembrane receptor
1382031_at	FMO2	flavin containing monooxygenase 2	0.2	enzyme
1379885_at	FMO4	flavin containing monooxygenase 4	0.6	enzyme
1367700_at	FMOD	fibromodulin	0.3	other
1383654_a_at	Fn3k	fructosamine 3 kinase	0.4	kinase
1374726_at	FNDC1	fibronectin type III domain containing 1	0.3	other
1372695_at	FNDC5	fibronectin type III domain containing 5	0.5	other
1390348_at	FOLR2	folate receptor beta	0.6	transporter
1368489_at	FOSL1	FOS like 1, AP-1 transcription factor subunit	3.7	transcription regulator
1379651_at	Foxp1	forkhead box P1	1.7	transcription regulator
1389380_at	FPGS	folylpolyglutamate synthase	1.6	enzyme
1382580_at	FREM1	FRAS1 related extracellular matrix 1	0.5	other
1375961_at	FRZB	frizzled-related protein	0.4	other
1372750_at	FST	follistatin	1.6	other
1379440_at	FSTL3	follistatin like 3	3.1	other
1387877_at	FTCD	formimidoyltransferase cyclodeaminase	0.6	enzyme
1374288_at	FTSJ3	FtsJ homolog 3	1.7	enzyme
1376249_at	FUCA2	fucosidase, alpha-L- 2, plasma	0.6	enzyme
1373956_at	FUNDC1	FUN14 domain containing 1	0.6	other
1377830_a_at	FUOM	fucose mutarotase	0.6	enzyme
1368207_at	FXYD5	FXYD domain containing ion transport regulator 5	1.5	ion channel
1391979_at	FYB	FYN binding protein	0.7	other
1398304_at	FZD2	frizzled class receptor 2	1.6	G-protein coupled receptor
1376997_at	FZD4	frizzled class receptor 4	0.6	G-protein coupled receptor
1388395_at	G0S2	G0/G1 switch 2	0.4	other
1367856_at	G6PD	glucose-6-phosphate dehydrogenase	1.9	enzyme
1377773_at	GABRB2	gamma-aminobutyric acid type A receptor beta2 subunit	0.3	ion channel
1388049_a_at	GABRE	gamma-aminobutyric acid type A receptor epsilon subunit	1.5	ion channel
1388792_at	GADD45G	growth arrest and DNA damage inducible gamma	2.7	other
1397855_at	GADL1	glutamate decarboxylase like 1	0.5	enzyme
1368253_at	GAMT	guanidinoacetate N-methyltransferase	0.4	enzyme
1374857_at	Gar1	GAR1 ribonucleoprotein	2,0	other
1390791_at	Gas2l1	growth arrest-specific 2 like 1	1.5	other
1374125_at	GATA5	GATA binding protein 5	0.5	transcription regulator
1368827_at	GATA6	GATA binding protein 6	0.6	transcription regulator
1368332_at	GBP2	guanylate binding protein 2	0.4	enzyme
1385051_at	GBP4	guanylate binding protein 4	0.5	enzyme
1382950_at	GBP7	guanylate binding protein 7	0.3	enzyme
1370522_at	GCGR	glucagon receptor	0.6	G-protein coupled receptor
1372523_at	GCLC	glutamate-cysteine ligase catalytic subunit	1.9	enzyme
1374903_at	GCNT2	glucosaminyl (N-acetyl) transferase 2, I-branching enzyme (I blood group)	0.7	enzyme
1370153_at	GDF15	growth differentiation factor 15	3.2	growth factor
1382351_at	GEM	GTP binding protein overexpressed in skeletal muscle	3.1	enzyme
1382216_at	GEMIN6	gem nuclear organelle associated protein 6	1.6	other
1377761_at	GFPT2	glutamine-fructose-6-phosphate transaminase 2	1.9	enzyme
1368924_at	GHR	growth hormone receptor	0.3	transmembrane receptor
1380617_at	GIMAP1-GIMAP5	GIMAP1-GIMAP5 readthrough	0.6	other
1377286_at	GIMAP4	GTPase, IMAP family member 4	0.4	other
1368065_at	GIPC1	GIPC PDZ domain containing family member 1	1.5	other
1370023_at	GJA4	gap junction protein alpha 4	0.5	transporter
1368473_at	GJA5	gap junction protein alpha 5	0.5	transporter
1382964_at	GLB1L2	galactosidase beta 1 like 2	0.7	other
1382111_at	GLOD5	glyoxalase domain containing 5	0.7	other
1367870_at	GLRX3	glutaredoxin 3	1.5	enzyme
1367805_at	GLS	glutaminase	1.5	enzyme
1386870_at	GLUL	glutamate-ammonia ligase	0.6	enzyme
1387663_at	GMFB	glia maturation factor beta	1.5	growth factor
1378056_at	GMNN	geminin, DNA replication inhibitor	1.6	transcription regulator
1369876_at	GNB3	G protein subunit beta 3	0.5	enzyme
1379295_at	GNGT2	G protein subunit gamma transducin 2	0.4	enzyme
1388953_at	GNL3	G protein nucleolar 3	1.7	other
1390050_at	GOLM1	golgi membrane protein 1	0.7	other
1372452_at	GPAM	glycerol-3-phosphate acyltransferase, mitochondrial	0.5	enzyme
1384149_at	GPATCH11	G-patch domain containing 11	2,0	other
1382188_at	GPATCH4	G-patch domain containing 4	1.5	other
1368395_at	GPC3	glypican 3	0.7	other
1375911_at	GPCPD1	glycerophosphocholine phosphodiesterase 1	0.5	enzyme
1373723_at	Gpihbp1	GPI-anchored HDL-binding protein 1	0.7	transporter
1387241_at	GPR88	G protein-coupled receptor 88	0.5	G-protein coupled receptor
1376828_at	GPRC5A	G protein-coupled receptor class C group 5 member A	2.4	G-protein coupled receptor
1378163_at	GREM2	gremlin 2, DAN family BMP antagonist	0.4	other
1383493_at	GRK3	G protein-coupled receptor kinase 3	0.7	kinase
1370365_at	GSS	glutathione synthetase	1.6	enzyme
1368180_s_at	GSTA1	glutathione S-transferase alpha 1	4.4	enzyme
1370952_at	GSTM1	glutathione S-transferase mu 1	0.6	enzyme
1387023_at	GSTM2	glutathione S-transferase mu 2	0.3	enzyme
1372869_at	GTPBP4	GTP binding protein 4	1.5	enzyme
1379386_at	GTSE1	G2 and S-phase expressed 1	1.8	other
1368154_at	GUCY1A3	guanylate cyclase 1 soluble subunit alpha	0.5	enzyme
1369097_s_at	GUCY1B3	guanylate cyclase 1 soluble subunit beta	0.7	enzyme
1388694_at	H2-T24	histocompatibility 2, T region locus 24	0.2	other
1388827_at	H2AFV	H2A histone family member V	0.6	other
1370237_at	HADH	hydroxyacyl-CoA dehydrogenase	0.3	enzyme
1394857_at	HADHA	hydroxyacyl-CoA dehydrogenase/3-ketoacyl-CoA thiolase/enoyl-CoA hydratase (trifunctional protein), alpha subunit	0.6	enzyme
1376468_at	HARS	histidyl-tRNA synthetase	1.5	enzyme
1370239_at	Hba1/Hba2	hemoglobin, alpha 1	0.5	other
1371245_a_at	HBB	hemoglobin subunit beta	0.4	transporter
1368983_at	HBEGF	heparin binding EGF like growth factor	3.3	growth factor
1369204_at	HCK	HCK proto-oncogene, Src family tyrosine kinase	0.6	kinase
1374954_at	HDAC11	histone deacetylase 11	0.6	transcription regulator
1370491_a_at	HDC	histidine decarboxylase	0.7	enzyme
1372762_at	HDDC3	HD domain containing 3	0.5	other
1383685_at	HEATR1	HEAT repeat containing 1	1.9	other
1397630_at	HECW2	HECT, C2 and WW domain containing E3 ubiquitin protein ligase 2	0.5	enzyme
1368533_at	HEPH	hephaestin	0.6	transporter
1382902_at	HERC6	HECT and RLD domain containing E3 ubiquitin protein ligase family member 6	0.5	enzyme
1386080_at	HEY1	hes related family bHLH transcription factor with YRPW motif 1	0.5	transcription regulator
1391429_at	HFE2	hemochromatosis type 2 (juvenile)	0.4	other
1385606_at	HGH1	HGH1 homolog	1.6	other
1383413_at	HHATL	hedgehog acyltransferase-like	0.5	enzyme
1378873_at	Hils1	histone H1-like protein in spermatids 1	1.5	other
1380888_at	HIST1H3H	histone cluster 1 H3 family member h	1.5	other
1369728_at	HIST4H4	histone cluster 4 H4	1.9	other
1391560_at	HIVEP1	human immunodeficiency virus type I enhancer binding protein 1	1.5	transcription regulator
1388213_a_at	HLA-E	major histocompatibility complex, class I, E	0.4	transmembrane receptor
1388309_at	HMGA1	high mobility group AT-hook 1	1.6	transcription regulator
1370310_at	HMGCS2	3-hydroxy-3-methylglutaryl-CoA synthase 2	0.2	enzyme
1370080_at	HMOX1	heme oxygenase 1	1.6	enzyme
1370454_at	HOMER1	homer scaffolding protein 1	2,0	other
1367816_at	HOPX	HOP homeobox	0.5	transcription regulator
1376191_at	HPGD	hydroxyprostaglandin dehydrogenase 15-(NAD)	0.5	enzyme
1370065_at	HPX	hemopexin	1.5	transporter
1393790_at	HRASLS	HRAS like suppressor	1.7	enzyme
1377499_a_at	Hrc	histidine rich calcium binding protein	0.4	other
1368051_at	HSD17B12	hydroxysteroid 17-beta dehydrogenase 12	1.7	enzyme
1389430_at	HSD17B7	hydroxysteroid 17-beta dehydrogenase 7	2,0	enzyme
1397468_at	HSDL2	hydroxysteroid dehydrogenase like 2	0.4	transporter
1391722_at	HSF2BP	heat shock transcription factor 2 binding protein	2.3	other
1370912_at	HSPA1A/HSPA1B	heat shock protein family A (Hsp70) member 1A	2,0	enzyme
1394200_at	HSPA2	heat shock protein family A (Hsp70) member 2	1.9	other
1378002_at	HSPA4L	heat shock protein family A (Hsp70) member 4 like	2.4	other
1388898_at	HSPH1	heat shock protein family H (Hsp110) member 1	1.7	other
1390208_at	HTATIP2	HIV-1 Tat interactive protein 2	1.6	transcription regulator
1372565_at	HTRA3	HtrA serine peptidase 3	0.6	peptidase
1389235_at	ICAM2	intercellular adhesion molecule 2	0.5	other
1387028_a_at	ID1	inhibitor of DNA binding 1, HLH protein	2.2	transcription regulator
1394022_at	ID4	inhibitor of DNA binding 4, HLH protein	2.8	transcription regulator
1388872_at	IDI1	isopentenyl-diphosphate delta isomerase 1	2.5	enzyme
1388587_at	IER3	immediate early response 3	2.2	other
1376845_at	Ifi27l2b	interferon, alpha-inducible protein 27 like 2B	0.6	other
1374551_at	IFI35	interferon induced protein 35	0.6	other
1381014_at	IFI44	interferon induced protein 44	0.5	other
1379748_at	IFI44L	interferon induced protein 44 like	0.3	other
1379568_at	IFIT2	interferon induced protein with tetratricopeptide repeats 2	0.6	other
1376908_at	IFIT3	interferon induced protein with tetratricopeptide repeats 3	0.3	other
1367795_at	IFRD1	interferon related developmental regulator 1	1.7	other
1373068_at	IFRD2	interferon related developmental regulator 2	1.6	other
1395387_at	IFT81	intraflagellar transport 81	0.5	other
1373839_at	IGDCC4	immunoglobulin superfamily DCC subclass member 4	0.5	other
1382599_at	IGF1	insulin like growth factor 1	0.6	growth factor
1375199_at	IGF1R	insulin like growth factor 1 receptor	1.8	transmembrane receptor
1367571_a_at	IGF2	insulin like growth factor 2	0.6	growth factor
1367652_at	IGFBP3	insulin like growth factor binding protein 3	0.2	other
1371462_at	IGFBP4	insulin like growth factor binding protein 4	0.6	other
1370410_at	IGSF1	immunoglobulin superfamily member 1	0.4	other
1390901_at	IGSF10	immunoglobulin superfamily member 10	0.3	other
1387687_at	IGSF6	immunoglobulin superfamily member 6	0.6	transmembrane receptor
1373793_at	IGSF8	immunoglobulin superfamily member 8	1.7	other
1397304_at	Igtp	interferon gamma induced GTPase	0.3	enzyme
1371170_a_at	IL1A	interleukin 1 alpha	0.4	cytokine
1398256_at	IL1B	interleukin 1 beta	0.5	cytokine
1387180_at	IL1R2	interleukin 1 receptor type 2	1.8	transmembrane receptor
1393563_at	IL1RAP	interleukin 1 receptor accessory protein	1.9	transmembrane receptor
1387273_at	IL1RL1	interleukin 1 receptor like 1	4,0	transmembrane receptor
1389092_at	IL2RG	interleukin 2 receptor subunit gamma	0.4	transmembrane receptor
1373970_at	IL33	interleukin 33	0.7	cytokine
1380055_at	IL34	interleukin 34	0.3	other
1369191_at	IL6	interleukin 6	2.5	cytokine
1386987_at	IL6R	interleukin 6 receptor	0.6	transmembrane receptor
1374276_at	ILDR2	immunoglobulin like domain containing receptor 2	4.8	other
1392467_at	IMPA2	inositol monophosphatase 2	0.5	phosphatase
1395036_at	IMPAD1	inositol monophosphatase domain containing 1	1.6	enzyme
1383486_at	INHBA	inhibin beta A subunit	3.7	growth factor
1377163_at	INHBB	inhibin beta B subunit	2.7	growth factor
1383649_a_at	INTS6L	integrator complex subunit 6 like	0.6	other
1373955_at	IPO5	importin 5	1.9	transporter
1373036_at	IQGAP2	IQ motif containing GTPase activating protein 2	0.6	other
1376124_at	IQUB	IQ motif and ubiquitin domain containing	0.4	other
1383564_at	IRF7	interferon regulatory factor 7	0.3	transcription regulator
1383448_at	IRF9	interferon regulatory factor 9	0.6	transcription regulator
1376151_a_at	IRGM	immunity related GTPase M	0.4	enzyme
1391489_at	Irgm1	immunity-related GTPase family M member 1	0.4	other
1390776_at	Irx3	iroquois homeobox 3	0.6	other
1392981_at	IRX4	iroquois homeobox 4	0.3	transcription regulator
1382314_at	ISG15	ISG15 ubiquitin-like modifier	0.3	other
1390507_at	ISG20	interferon stimulated exonuclease gene 20	1.8	enzyme
1372033_at	Isoc2b	isochorismatase domain containing 2b	0.6	enzyme
1384466_at	ISPD	isoprenoid synthase domain containing	0.5	enzyme
1383240_at	ITGA6	integrin subunit alpha 6	1.5	transmembrane receptor
1380236_at	ITGA9	integrin subunit alpha 9	1.5	other
1393347_at	ITGAL	integrin subunit alpha L	0.5	transmembrane receptor
1383880_at	ITGAV	integrin subunit alpha V	2.2	transmembrane receptor
1378448_at	ITGB1BP1	integrin subunit beta 1 binding protein 1	0.7	transporter
1383708_at	ITGBL1	integrin subunit beta like 1	0.5	other
1368725_at	JAG1	jagged 1	0.6	growth factor
1374632_at	JMJD6	arginine demethylase and lysine hydroxylase	1.6	transmembrane receptor
1389004_at	JOSD2	Josephin domain containing 2	1.6	enzyme
1389528_s_at	JUN	Jun proto-oncogene, AP-1 transcription factor subunit	1.6	transcription regulator
1380466_at	KBTBD6	kelch repeat and BTB domain containing 6	0.7	other
1379945_at	KBTBD8	kelch repeat and BTB domain containing 8	1.6	other
1379863_at	KCND2	potassium voltage-gated channel subfamily D member 2	0.5	ion channel
1369144_a_at	KCND3	potassium voltage-gated channel subfamily D member 3	0.5	ion channel
1390473_at	KCNG2	potassium voltage-gated channel modifier subfamily G member 2	0.6	ion channel
1368343_at	KCNH2	potassium voltage-gated channel subfamily H member 2	0.5	ion channel
1373987_at	Kcnip2	Kv channel-interacting protein 2	0.3	other
1387698_at	KCNJ11	potassium voltage-gated channel subfamily J member 11	0.6	ion channel
1368911_at	KCNJ8	potassium voltage-gated channel subfamily J member 8	0.6	ion channel
1389610_at	KCNK3	potassium two pore domain channel subfamily K member 3	1.8	ion channel
1370111_at	Kcnn2	potassium intermediate/small conductance calcium-activated channel, subfamily N, member 2	0.4	ion channel
1368371_at	KCNQ1	potassium voltage-gated channel subfamily Q member 1	0.7	ion channel
1379510_at	KCNQ5	potassium voltage-gated channel subfamily Q member 5	2.3	ion channel
1382535_at	KCTD12	potassium channel tetramerization domain containing 12	0.4	ion channel
1367948_a_at	KDR	kinase insert domain receptor	0.5	kinase
1397575_at	KIAA0922	KIAA0922	0.5	other
1372095_at	KIAA1161	KIAA1161	0.6	other
1380182_at	KIAA1217	KIAA1217	0.6	other
1388670_at	KIF1A	kinesin family member 1A	1.7	other
1373977_at	KIF5C	kinesin family member 5C	1.6	other
1381470_at	KIT	KIT proto-oncogene receptor tyrosine kinase	0.6	transmembrane receptor
1368249_at	KLF15	Kruppel like factor 15	0.3	transcription regulator
1386041_a_at	KLF2	Kruppel like factor 2	1.6	transcription regulator
1387260_at	KLF4	Kruppel like factor 4	1.6	transcription regulator
1388986_at	KLF6	Kruppel like factor 6	1.5	transcription regulator
1383300_at	KLHL24	kelch like family member 24	0.6	other
1396237_at	KLHL33	kelch like family member 33	0.3	other
1393589_at	KLHL4	kelch like family member 4	0.5	other
1380784_at	KLHL5	kelch like family member 5	0.5	other
1382251_at	KPNA1	karyopherin subunit alpha 1	1.6	transporter
1388921_at	KRT80	keratin 80	2.6	other
1389694_at	KY	kyphoscoliosis peptidase	0.5	other
1374006_at	KYAT3	kynurenine aminotransferase 3	0.6	enzyme
1379340_at	LAMC2	laminin subunit gamma 2	2,0	other
1387868_at	LBP	lipopolysaccharide binding protein	1.6	transporter
1389210_at	LCP1	lymphocyte cytosolic protein 1	0.6	other
1370090_at	LCP2	lymphocyte cytosolic protein 2	0.5	other
1375982_at	Ldb3	LIM domain binding 3	0.6	other
1370218_at	LDHB	lactate dehydrogenase B	0.7	enzyme
1382061_at	LDHD	lactate dehydrogenase D	0.6	enzyme
1376089_at	LDLR	low density lipoprotein receptor	1.7	transporter
1392273_at	LETM2	leucine zipper and EF-hand containing transmembrane protein 2	0.7	other
1369716_s_at	Lgals5	lectin, galactose binding, soluble 5	0.5	other
1387027_a_at	LGALS9B	galectin 9B	0.4	other
1376867_at	LGALSL	galectin like	0.6	other
1395957_at	LIFR	leukemia inhibitory factor receptor alpha	0.6	transmembrane receptor
1394846_at	LILRA6	leukocyte immunoglobulin like receptor A6	0.6	other
1375917_at	LILRB4	leukocyte immunoglobulin like receptor B4	0.6	other
1377232_at	LIMCH1	LIM and calponin homology domains 1	0.6	other
1388422_at	LIMS2	LIM zinc finger domain containing 2	0.5	other
1379833_at	LINGO4	leucine rich repeat and Ig domain containing 4	0.5	other
1376632_at	LMCD1	LIM and cysteine rich domains 1	4.8	transcription regulator
1368054_at	LMNA	lamin A/C	1.8	other
1385285_at	Lmo3	LIM domain only 3	0.4	other
1379803_at	LMO4	LIM domain only 4	0.6	transcription regulator
1381798_at	LMO7	LIM domain 7	0.6	enzyme
1373651_at	Lnc215	long non-coding RNA 215	1.6	other
1389464_at	LNX1	ligand of numb-protein X 1	0.3	enzyme
1385571_at	LOC100366216	nuclear antigen Sp100-like	0.4	other
1392962_at	LOC100909396	uncharacterized LOC100909396	0.5	other
1370882_at	LOC100909630/RT1-DMb	RT1 class II, locus DMb	0.5	other
1398706_at	LOC100909675	uncharacterized LOC100909675	2.1	other
1396183_at	LOC100909810	uncharacterized LOC100909810	0.5	other
1389603_at	LOC100909904	uncharacterized LOC100909904	0.6	other
1378359_at	LOC100910054	NF-kappa-B-repressing factor-like	1.6	other
1376513_a_at	LOC100910286	uncharacterized LOC100910286	2,0	other
1373696_at	LOC100910558	uncharacterized LOC100910558	0.3	other
1382684_at	LOC100910854	zinc finger MYND domain-containing protein 19-like	1.6	other
1372585_at	LOC100910973	uncharacterized LOC100910973	0.5	other
1386466_at	LOC100911038	uncharacterized LOC100911038	1.6	other
1379761_at	LOC100911253	uncharacterized LOC100911253	0.4	other
1395096_at	LOC100911508	uncharacterized LOC100911508	0.3	other
1375926_at	LOC100911572	collagen alpha-3(IV) chain-like	0.4	other
1381269_at	LOC100911661	uncharacterized LOC100911661	0.6	other
1375986_at	LOC100911717	uncharacterized LOC100911717	1.6	other
1374994_at	LOC100911806	uncharacterized LOC100911806	0.6	other
1393023_at	LOC100912003	uncharacterized LOC100912003	0.2	other
1377708_at	LOC100912029 (includes others)	similar to DNA segment, Chr 19, Brigham & Womens Genetics 1357 expressed	2,0	other
1376371_at	LOC100912143	uncharacterized LOC100912143	0.5	other
1379573_at	LOC100912188	uncharacterized LOC100912188	1.8	other
1379136_at	LOC100912459	MKL/myocardin-like protein 2-like	0.7	other
1390721_at	LOC100912606	uncharacterized LOC100912606	0.5	other
1395636_at	LOC100912622	uncharacterized LOC100912622	0.6	other
1379724_at	LOC100912785	uncharacterized LOC100912785	0.7	other
1393261_at	LOC102547242	uncharacterized LOC102547242	0.4	other
1376098_a_at	LOC102547700	uncharacterized LOC102547700	1.9	other
1391744_at	LOC102548389	zinc finger protein 709-like	0.6	other
1392046_at	LOC102549303	uncharacterized LOC102549303	0.6	other
1377015_at	LOC102549783	uncharacterized LOC102549783	0.6	other
1390770_at	LOC102551473	uncharacterized LOC102551473	1.6	other
1395615_at	LOC102551615	uncharacterized LOC102551615	1.8	other
1396710_at	LOC102551718	uncharacterized LOC102551718	0.5	other
1380900_at	LOC102552294	uncharacterized LOC102552294	0.6	other
1390181_at	LOC102552625	uncharacterized LOC102552625	0.6	other
1389688_at	LOC102554639	prolyl 3-hydroxylase 2-like	5.2	other
1378367_at	LOC102556093	uncharacterized LOC102556093	0.6	other
1392609_at	LOC102556412	uncharacterized LOC102556412	0.5	other
1379252_at	LOC102556753	uncharacterized LOC102556753	1.8	other
1397457_at	LOC102557324	uncharacterized LOC102557324	0.5	other
1392149_at	LOC102557354	uncharacterized LOC102557354	0.5	other
1395949_at	LOC102557559	uncharacterized LOC102557559	0.5	other
1372920_at	LOC102724788/PRODH	proline dehydrogenase 1	0.6	enzyme
1382926_s_at	LOC103691468	uncharacterized LOC103691468	0.6	other
1383169_at	LOC103691479	uncharacterized LOC103691479	0.3	other
1376723_a_at	LOC103691688	uncharacterized LOC103691688	1.5	other
1375031_at	LOC103691832	titin-like	1.6	other
1378861_at	LOC103692056	uncharacterized LOC103692056	1.7	other
1391629_at	LOC103692526	uncharacterized LOC103692526	0.6	other
1383235_at	LOC103692988	uncharacterized LOC103692988	0.6	other
1395550_at	LOC103694231	uncharacterized LOC103694231	0.6	other
1393350_at	LOC103694321	uncharacterized LOC103694321	2.3	other
1381434_s_at	LOC302022	similar to nidogen 2 protein	1.6	other
1376920_at	LOC500013	similar to sterile alpha motif domain containing 9-like	0.6	other
1374244_at	LOC501038	Ab2-060	0.6	other
1380829_at	LOXL1	lysyl oxidase like 1	2.1	enzyme
1376435_at	LOXL4	lysyl oxidase like 4	1.6	enzyme
1377599_at	LPIN1	lipin 1	0.7	phosphatase
1386965_at	LPL	lipoprotein lipase	0.6	enzyme
1389797_at	LRP8	LDL receptor related protein 8	2,0	transmembrane receptor
1389727_at	LRRC10	leucine rich repeat containing 10	0.2	other
1376927_at	LRRC14B	leucine rich repeat containing 14B	0.6	other
1395472_at	LRRC17	leucine rich repeat containing 17	0.6	other
1385740_at	LRRC27	leucine rich repeat containing 27	0.4	other
1382941_at	LRRC32	leucine rich repeat containing 32	1.6	other
1373755_at	LRRC39	leucine rich repeat containing 39	0.6	other
1376987_at	LRRC49	leucine rich repeat containing 49	0.7	other
1378003_at	LRRC8B	leucine rich repeat containing 8 family member B	0.6	other
1389726_at	LSM11	LSM11, U7 small nuclear RNA associated	0.5	other
1372973_at	LSS	lanosterol synthase (2,3-oxidosqualene-lanosterol cyclase)	1.6	enzyme
1367912_at	LTBP1	latent transforming growth factor beta binding protein 1	2.9	other
1368448_at	LTBP2	latent transforming growth factor beta binding protein 2	2.4	other
1374176_at	LURAP1L	leucine rich adaptor protein 1 like	0.6	other
1386695_at	LY75	lymphocyte antigen 75	0.7	transmembrane receptor
1382192_at	LYVE1	lymphatic vessel endothelial hyaluronan receptor 1	0.5	transmembrane receptor
1370154_at	LYZ	lysozyme	0.6	enzyme
1372158_at	MACROD1	MACRO domain containing 1	0.5	enzyme
1380229_at	MAFF	MAF bZIP transcription factor F	2.1	transcription regulator
1372211_at	MAFK	MAF bZIP transcription factor K	2,0	transcription regulator
1377656_at	MAK16	MAK16 homolog	1.6	other
1393189_at	MAOA	monoamine oxidase A	2.5	enzyme
1367882_at	MAP1A	microtubule associated protein 1A	1.6	other
1373363_at	MAP1B	microtubule associated protein 1B	2,0	other
1388858_at	MAP2K3	mitogen-activated protein kinase kinase 3	1.9	kinase
1368871_at	MAP3K1	mitogen-activated protein kinase kinase kinase 1	0.7	kinase
1384425_at	Map3k7cl	Map3k7 C-terminal like	1.7	other
1373863_at	MAP4K4	mitogen-activated protein kinase kinase kinase kinase 4	1.5	kinase
1375523_at	Marcks	myristoylated alanine rich protein kinase C substrate	0.6	other
1389543_at	Masp1	mannan-binding lectin serine peptidase 1	0.5	peptidase
1388399_at	MAST2	microtubule associated serine/threonine kinase 2	1.6	kinase
1387768_at	MB	myoglobin	0.3	transporter
1376592_at	MCEE	methylmalonyl-CoA epimerase	0.6	enzyme
1374329_at	MCF2L	MCF.2 cell line derived transforming sequence like	0.6	other
1385426_at	MCUB	mitochondrial calcium uniporter dominant negative beta subunit	1.7	other
1372790_at	MDH1	malate dehydrogenase 1	0.5	enzyme
1367682_at	MDK	midkine (neurite growth-promoting factor 2)	0.6	growth factor
1383288_at	MDM2	MDM2 proto-oncogene	1.7	transcription regulator
1379417_at	MDN1	midasin AAA ATPase 1	1.6	other
1376133_at	MDP1	magnesium dependent phosphatase 1	0.5	phosphatase
1379567_at	MED13	mediator complex subunit 13	1.5	transcription regulator
1394005_s_at	MED21	mediator complex subunit 21	1.8	transcription regulator
1377263_at	MED7	mediator complex subunit 7	1.6	transcription regulator
1378360_at	MEF2A	myocyte enhancer factor 2A	0.5	transcription regulator
1368422_at	MEOX2	mesenchyme homeobox 2	0.7	transcription regulator
1389472_at	METTL13	methyltransferase like 13	1.6	enzyme
1371479_at	METTL7A	methyltransferase like 7A	0.5	other
1371815_at	MFAP2	microfibrillar associated protein 2	0.5	other
1377434_at	MFRP	membrane frizzled-related protein	0.6	transmembrane receptor
1392637_at	MGC108823 (includes others)	similar to interferon-inducible GTPase	0.3	other
1375247_at	MGLL	monoglyceride lipase	0.4	enzyme
1372599_at	MGST2	microsomal glutathione S-transferase 2	2.5	enzyme
1377328_at	MITF	melanogenesis associated transcription factor	0.6	transcription regulator
1377659_at	MLF1	myeloid leukemia factor 1	0.5	other
1373648_at	MLIP	muscular LMNA interacting protein	0.6	other
1371692_at	MLLT11	myeloid/lymphoid or mixed-lineage leukemia; translocated to, 11	3.7	other
1383668_at	MMP15	matrix metallopeptidase 15	0.4	peptidase
1368590_at	MMP16	matrix metallopeptidase 16	4.1	peptidase
1368657_at	MMP3	matrix metallopeptidase 3	1.8	peptidase
1398275_at	MMP9	matrix metallopeptidase 9	0.4	peptidase
1375966_at	MMRN2	multimerin 2	0.6	other
1389006_at	MPEG1	macrophage expressed 1	0.5	other
1382161_at	MPHOSPH10	M-phase phosphoprotein 10	1.7	other
1392648_at	MRC1	mannose receptor, C type 1	0.5	transmembrane receptor
1379376_at	MREG	melanoregulin	0.7	other
1377397_at	MROH7	maestro heat like repeat family member 7	0.5	other
1372043_at	MRTO4	MRT4 homolog, ribosome maturation factor	1.8	other
1383914_at	MRVI1	murine retrovirus integration site 1 homolog	0.6	other
1378193_at	MS4A7	membrane spanning 4-domains A7	0.4	other
1368275_at	MSMO1	methylsterol monooxygenase 1	1.6	enzyme
1371575_at	MSN	moesin	1.7	other
1382601_at	MSR1	macrophage scavenger receptor 1	0.5	transmembrane receptor
1391953_at	MSX2	msh homeobox 2	0.7	transcription regulator
1397644_at	Mtap	methylthioadenosine phosphorylase	2.1	enzyme
1376104_at	MTCL1	microtubule crosslinking factor 1	1.7	other
1390141_at	MTHFD1L	methylenetetrahydrofolate dehydrogenase (NADP+ dependent) 1-like	2.1	enzyme
1372808_at	MTHFD2	methylenetetrahydrofolate dehydrogenase (NADP+ dependent) 2, methenyltetrahydrofolate cyclohydrolase	1.7	enzyme
1387786_at	MTPN	myotrophin	1.6	transcription regulator
1388874_at	MTSS1	MTSS1, I-BAR domain containing	0.6	other
1373032_at	MUSTN1	musculoskeletal, embryonic nuclear protein 1	1.6	other
1368020_at	MVD	mevalonate diphosphate decarboxylase	1.7	enzyme
1371015_at	MX1	MX dynamin-like GTPase 1	0.2	enzyme
1387779_at	MYBBP1A	MYB binding protein 1a	1.6	transcription regulator
1385132_at	MYBL1	MYB proto-oncogene like 1	6.6	transcription regulator
1373697_at	MYBPC2	myosin binding protein C, fast type	2.2	other
1368308_at	MYC	v-myc avian myelocytomatosis viral oncogene homolog	2.6	transcription regulator
1396165_at	MYH6	myosin heavy chain 6	0.6	enzyme
1370033_at	MYL1	myosin light chain 1	1.9	other
1371315_at	MYL7	myosin light chain 7	0.3	enzyme
1388298_at	MYL9	myosin light chain 9	0.7	other
1371541_at	MYLK	myosin light chain kinase	0.5	kinase
1376789_at	MYLK3	myosin light chain kinase 3	0.6	kinase
1370478_at	Myo16	myosin XVI	0.7	other
1375857_at	MYOF	myoferlin	1.7	other
1373130_at	MYOM2	myomesin 2	0.4	other
1376227_at	MYOZ1	myozenin 1	0.6	other
1373321_at	MYRF	myelin regulatory factor	1.7	transcription regulator
1384183_at	MYRIP	myosin VIIA and Rab interacting protein	2,0	other
1374816_at	MYZAP	myocardial zonula adherens protein	0.6	other
1384340_a_at	NAA10	N(alpha)-acetyltransferase 10, NatA catalytic subunit	1.5	enzyme
1384553_at	NAA25	N(alpha)-acetyltransferase 25, NatB auxiliary subunit	1.6	other
1390472_at	NAAA	N-acylethanolamine acid amidase	0.5	enzyme
1382235_at	NADK2	NAD kinase 2, mitochondrial	0.7	kinase
1390493_at	NAPB	NSF attachment protein beta	1.8	transporter
1395411_at	NAPRT	nicotinate phosphoribosyltransferase	0.5	enzyme
1373996_at	NATD1	N-acetyltransferase domain containing 1	1.7	other
1372953_at	NCALD	neurocalcin delta	0.6	transporter
1383404_at	NCAM1	neural cell adhesion molecule 1	1.7	other
1378191_at	NCBP1	nuclear cap binding protein subunit 1	1.6	other
1383938_at	NCOA7	nuclear receptor coactivator 7	0.7	transcription regulator
1378888_at	NDST3	N-deacetylase and N-sulfotransferase 3	1.6	enzyme
1389532_at	NEBL	nebulette	0.6	other
1370815_at	NEFH	neurofilament heavy polypeptide	0.4	other
1372000_at	NET1	neuroepithelial cell transforming 1	0.7	other
1392999_at	NETO2	neuropilin and tolloid like 2	2.4	other
1369679_a_at	NFIA	nuclear factor I A	0.6	transcription regulator
1388167_at	NFIB	nuclear factor I B	0.6	transcription regulator
1371539_at	NHP2	NHP2 ribonucleoprotein	1.9	other
1376138_at	NHSL2	NHS like 2	0.6	other
1388618_at	NID2	nidogen 2	0.4	other
1388990_at	NIFK	nucleolar protein interacting with the FHA domain of MKI67	1.6	other
1377877_at	NINL	ninein like	1.7	other
1375957_at	NKAIN1	Na+/K+ transporting ATPase interacting 1	2,0	other
1389765_at	NLE1	notchless homolog 1	1.6	enzyme
1382365_at	NLK	nemo like kinase	0.6	kinase
1370295_at	NME1	NME/NM23 nucleoside diphosphate kinase 1	1.8	kinase
1368863_at	NME3	NME/NM23 nucleoside diphosphate kinase 3	0.5	kinase
1381875_at	NMI	N-myc and STAT interactor	0.6	transcription regulator
1378423_at	NMRK2	nicotinamide riboside kinase 2	0.6	kinase
1382567_at	NMT2	N-myristoyltransferase 2	2.2	enzyme
1377869_at	NOCT	nocturnin	3,0	transcription regulator
1373445_at	NOL8	nucleolar protein 8	1.7	other
1395642_at	NOL9	nucleolar protein 9	1.6	kinase
1368032_at	NOLC1	nucleolar and coiled-body phosphoprotein 1	1.7	transcription regulator
1374764_at	NOP14	NOP14 nucleolar protein	1.5	other
1383752_at	NOP2	NOP2 nucleolar protein	1.7	other
1371166_at	NOS3	nitric oxide synthase 3	0.7	enzyme
1393508_at	NOX4	NADPH oxidase 4	0.6	enzyme
1382874_at	NPL	N-acetylneuraminate pyruvate lyase	0.5	enzyme
1367564_at	NPPA	natriuretic peptide A	2.7	other
1367616_at	Nppb	natriuretic peptide type B	1.7	other
1383644_at	NPR3	natriuretic peptide receptor 3	0.3	G-protein coupled receptor
1376362_at	NPTXR	neuronal pentraxin receptor	2.3	transmembrane receptor
1391059_at	NPW	neuropeptide W	1.6	other
1387154_at	NPY	neuropeptide Y	0.5	other
1387599_a_at	NQO1	NAD(P)H quinone dehydrogenase 1	1.8	enzyme
1370816_at	NR1D1	nuclear receptor subfamily 1 group D member 1	1.6	ligand-dependent nuclear receptor
1389998_at	NR2F2	nuclear receptor subfamily 2 group F member 2	0.7	ligand-dependent nuclear receptor
1369067_at	NR4A3	nuclear receptor subfamily 4 group A member 3	1.8	ligand-dependent nuclear receptor
1374417_at	NRBP2	nuclear receptor binding protein 2	0.5	kinase
1383530_at	NRIP3	nuclear receptor interacting protein 3	2.3	other
1389284_at	NRK	Nik related kinase	0.6	kinase
1370570_at	NRP1	neuropilin 1	0.7	transmembrane receptor
1393460_at	NRROS	negative regulator of reactive oxygen species	0.5	other
1392604_at	NSDHL	NAD(P) dependent steroid dehydrogenase-like	1.8	enzyme
1389658_at	NSUN2	NOP2/Sun RNA methyltransferase family member 2	1.6	enzyme
1396337_at	NT5M	5',3'-nucleotidase, mitochondrial	0.6	phosphatase
1387267_at	NTF3	neurotrophin 3	0.3	growth factor
1376128_at	NTN1	netrin 1	0.5	other
1390108_at	NTPCR	nucleoside-triphosphatase, cancer-related	0.6	other
1383135_at	NTRK2	neurotrophic receptor tyrosine kinase 2	0.6	kinase
1376282_at	NUAK1	NUAK family kinase 1	1.5	kinase
1379372_at	NUDT15	nudix hydrolase 15	0.6	phosphatase
1370180_at	NUDT4	nudix hydrolase 4	0.6	phosphatase
1370435_a_at	NUDT6	nudix hydrolase 6	0.6	growth factor
1376722_at	NUP205	nucleoporin 205	1.5	other
1374023_at	NYNRIN	NYN domain and retroviral integrase containing	0.7	other
1371152_a_at	OAS1	2'-5'-oligoadenylate synthetase 1	0.2	enzyme
1388056_at	Oas1b	2'-5' oligoadenylate synthetase 1B	0.4	other
1391754_at	Oas1g/Oas1i	2 ' -5 ' oligoadenylate synthetase 1I	0.6	other
1377497_at	OASL	2'-5'-oligoadenylate synthetase like	0.5	enzyme
1370163_at	ODC1	ornithine decarboxylase 1	1.8	enzyme
1383263_at	OGN	osteoglycin	0.4	growth factor
1369008_a_at	OLFM1	olfactomedin 1	3,0	other
1383453_at	OLFML1	olfactomedin like 1	0.5	other
1382072_at	OLFML2A	olfactomedin like 2A	0.4	other
1371924_at	OLFML3	olfactomedin like 3	1.5	other
1387197_at	Omd	osteomodulin	0.5	other
1368091_at	OPLAH	5-oxoprolinase (ATP-hydrolysing)	0.7	enzyme
1379074_at	ORAOV1	oral cancer overexpressed 1	1.6	other
1384052_at	OSBPL6	oxysterol binding protein like 6	0.3	other
1384254_at	OTUD1	OTU deubiquitinase 1	3.1	peptidase
1367869_at	OXR1	oxidation resistance 1	0.6	enzyme
1369674_at	P2RX5	purinergic receptor P2X 5	1.6	ion channel
1370449_at	P2RY14	purinergic receptor P2Y14	0.6	G-protein coupled receptor
1382347_at	P2RY4	pyrimidinergic receptor P2Y4	0.5	G-protein coupled receptor
1393129_at	P4HA3	prolyl 4-hydroxylase subunit alpha 3	1.7	enzyme
1377721_at	PACRG	PARK2 coregulated	2.1	other
1389093_at	PAK1	p21 (RAC1) activated kinase 1	3.1	kinase
1382275_at	PAK1IP1	PAK1 interacting protein 1	2,0	other
1382781_at	PAK6	p21 (RAC1) activated kinase 6	0.7	kinase
1384253_at	Palld	palladin, cytoskeletal associated protein	0.6	other
1369969_at	PARP1	poly(ADP-ribose) polymerase 1	0.6	enzyme
1376056_at	PARP10	poly(ADP-ribose) polymerase family member 10	0.5	enzyme
1380071_at	PARP12	poly(ADP-ribose) polymerase family member 12	0.6	other
1379613_at	PARP14	poly(ADP-ribose) polymerase family member 14	0.5	other
1376144_at	PARP9	poly(ADP-ribose) polymerase family member 9	0.4	enzyme
1385043_at	PATJ	PATJ, crumbs cell polarity complex component	0.6	other
1372543_at	PBDC1	polysaccharide biosynthesis domain containing 1	1.6	other
1372485_at	PCBD1	pterin-4 alpha-carbinolamine dehydratase 1	0.5	transcription regulator
1371915_at	PCBP4	poly(rC) binding protein 4	1.6	other
1378569_at	PCDH12	protocadherin 12	0.5	other
1384509_s_at	PCDH17	protocadherin 17	0.4	other
1384824_at	PCDH18	protocadherin 18	0.5	other
1385008_at	PCDH7	protocadherin 7	0.4	other
1374355_at	PCED1B	PC-esterase domain containing 1B	0.6	other
1375916_at	PCMTD2	protein-L-isoaspartate (D-aspartate) O-methyltransferase domain containing 2	0.5	enzyme
1390323_at	PCNX1	pecanex homolog 1 (Drosophila)	0.6	other
1373368_at	PCOLCE2	procollagen C-endopeptidase enhancer 2	2.9	other
1390227_at	Pcp4l1	Purkinje cell protein 4-like 1	0.3	other
1393467_at	PCSK5	proprotein convertase subtilisin/kexin type 5	0.6	peptidase
1368100_at	PCYT2	phosphate cytidylyltransferase 2, ethanolamine	1.5	enzyme
1368089_at	PDE2A	phosphodiesterase 2A	0.5	enzyme
1389159_at	PDE7B	phosphodiesterase 7B	0.4	enzyme
1370941_at	PDGFRA	platelet derived growth factor receptor alpha	0.5	kinase
1367892_at	PDK2	pyruvate dehydrogenase kinase 2	0.6	kinase
1378074_at	PDK4	pyruvate dehydrogenase kinase 4	0.6	kinase
1370291_at	PDLIM3	PDZ and LIM domain 3	1.9	other
1368703_at	PDLIM5	PDZ and LIM domain 5	1.9	other
1370347_at	PDLIM7	PDZ and LIM domain 7	2,0	other
1369327_at	PDZD2	PDZ domain containing 2	0.5	other
1388339_at	PEA15	phosphoprotein enriched in astrocytes 15	1.8	transporter
1371545_at	PECAM1	platelet and endothelial cell adhesion molecule 1	0.6	other
1368016_at	PECR	peroxisomal trans-2-enoyl-CoA reductase	0.5	enzyme
1372390_at	Peg3	paternally expressed 3	0.5	other
1378745_at	PER3	period circadian clock 3	0.5	other
1385518_at	Perm1	PPARGC1 and ESRR induced regulator, muscle 1	0.6	other
1379361_at	PEX11A	peroxisomal biogenesis factor 11 alpha	0.6	other
1371250_at	PF4	platelet factor 4	0.6	cytokine
1367495_at	PFDN4	prefoldin subunit 4	1.5	other
1386961_at	PFKM	phosphofructokinase, muscle	0.5	kinase
1372182_at	PFKP	phosphofructokinase, platelet	1.7	kinase
1367951_at	PGAM2	phosphoglycerate mutase 2	0.2	phosphatase
1391577_at	PGAM5	PGAM family member 5, mitochondrial serine/threonine protein phosphatase	1.6	enzyme
1371646_at	PGD	phosphogluconate dehydrogenase	1.7	enzyme
1382303_at	PHACTR1	phosphatase and actin regulator 1	0.3	other
1381577_at	PHACTR2	phosphatase and actin regulator 2	0.6	other
1382546_at	PHF11	PHD finger protein 11	0.6	other
1393004_at	PHF24	PHD finger protein 24	3.9	other
1382996_at	Phgr1	proline/histidine/glycine-rich 1	1.7	other
1375224_at	PHLDA3	pleckstrin homology like domain family A member 3	2,0	other
1387271_at	PHYH	phytanoyl-CoA 2-hydroxylase	0.5	enzyme
1369050_at	PIK3C2G	phosphatidylinositol-4-phosphate 3-kinase catalytic subunit type 2 gamma	0.4	kinase
1388525_at	PIK3IP1	phosphoinositide-3-kinase interacting protein 1	0.4	other
1374317_at	PIK3R6	phosphoinositide-3-kinase regulatory subunit 6	0.7	kinase
1372475_at	PINK1	PTEN induced putative kinase 1	0.5	kinase
1384745_at	PIWIL2	piwi like RNA-mediated gene silencing 2	0.4	other
1385182_at	PKP1	plakophilin 1	1.8	other
1370202_at	PLA2G16	phospholipase A2 group XVI	0.6	enzyme
1387566_at	PLA2G4A	phospholipase A2 group IVA	2,0	enzyme
1370068_at	PLA2G5	phospholipase A2 group V	0.6	enzyme
1387122_at	PLAGL1	PLAG1 like zinc finger 1	0.5	transcription regulator
1387269_s_at	PLAUR	plasminogen activator, urokinase receptor	1.9	transmembrane receptor
1387065_at	PLCD4	phospholipase C delta 4	2.5	enzyme
1386941_at	PLEC	plectin	1.7	other
1384277_at	PLEKHH1	pleckstrin homology, MyTH4 and FERM domain containing H1	0.5	other
1377365_at	PLEKHN1	pleckstrin homology domain containing N1	0.6	other
1381722_at	PLIN5	perilipin 5	0.3	other
1368106_at	PLK2	polo like kinase 2	2.5	kinase
1372897_at	PLOD2	procollagen-lysine,2-oxoglutarate 5-dioxygenase 2	1.6	enzyme
1388393_at	PLP2	proteolipid protein 2	1.8	transporter
1388913_at	PLPP2	phospholipid phosphatase 2	1.5	phosphatase
1370950_at	PLPP3	phospholipid phosphatase 3	0.2	phosphatase
1379374_at	PLPPR4	phospholipid phosphatase related 4	0.4	phosphatase
1369029_at	PLSCR1	phospholipid scramblase 1	1.8	enzyme
1391435_at	PLTP	phospholipid transfer protein	0.6	enzyme
1390274_at	PLXNA2	plexin A2	0.6	transmembrane receptor
1389341_at	PLXND1	plexin D1	0.6	transmembrane receptor
1374633_at	PM20D2	peptidase M20 domain containing 2	0.5	peptidase
1377994_at	Pmaip1	phorbol-12-myristate-13-acetate-induced protein 1	1.9	other
1392534_at	PMEPA1	prostate transmembrane protein, androgen induced 1	2.4	other
1371455_at	PMM1	phosphomannomutase 1	1.6	enzyme
1398440_at	PNISR	PNN interacting serine and arginine rich protein	0.7	other
1373312_at	PNKD	paroxysmal nonkinesigenic dyskinesia	0.7	other
1391415_at	PNO1	partner of NOB1 homolog	2,0	other
1377268_at	POC5	POC5 centriolar protein	0.7	other
1387268_at	POLR1B	RNA polymerase I subunit B	1.6	enzyme
1376001_at	POLR1E	RNA polymerase I subunit E	1.7	enzyme
1374538_at	POMGNT1	protein O-linked mannose N-acetylglucosaminyltransferase 1 (beta 1,2-)	1.6	enzyme
1383787_at	POPDC3	popeye domain containing 3	0.5	other
1387109_at	POR	cytochrome p450 oxidoreductase	1.7	enzyme
1374326_at	PPAN	peter pan homolog (Drosophila)	1.8	other
1383188_at	PPARA	peroxisome proliferator activated receptor alpha	0.6	ligand-dependent nuclear receptor
1385393_at	PPARGC1A	PPARG coactivator 1 alpha	0.4	transcription regulator
1375686_at	PPIL3	peptidylprolyl isomerase like 3	1.6	enzyme
1390876_at	PPIP5K1	diphosphoinositol pentakisphosphate kinase 1	2.5	phosphatase
1391187_at	PPL	periplakin	0.5	other
1368716_at	PPP1R14C	protein phosphatase 1 regulatory inhibitor subunit 14C	0.5	other
1370174_at	Ppp1r15a	protein phosphatase 1, regulatory subunit 15A	1.9	other
1397559_at	PPP1R3A	protein phosphatase 1 regulatory subunit 3A	0.6	phosphatase
1384262_at	PPP1R3B	protein phosphatase 1 regulatory subunit 3B	0.4	other
1395236_at	PPP1R3C	protein phosphatase 1 regulatory subunit 3C	0.6	phosphatase
1373656_at	PPP1R3D	protein phosphatase 1 regulatory subunit 3D	0.6	phosphatase
1379312_at	PPRC1	peroxisome proliferator-activated receptor gamma, coactivator-related 1	1.5	transcription regulator
1372931_at	PRAF2	PRA1 domain family member 2	1.6	other
1389808_at	Prcd	progressive rod-cone degeneration	0.5	other
1390221_at	PRDM1	PR/SET domain 1	0.6	transcription regulator
1379020_at	PRDM15	PR/SET domain 15	1.5	other
1392013_at	PREX2	phosphatidylinositol-3,4,5-trisphosphate dependent Rac exchange factor 2	0.6	other
1372382_at	PRKAG2	protein kinase AMP-activated non-catalytic subunit gamma 2	0.4	kinase
1370585_a_at	PRKCB	protein kinase C beta	0.5	kinase
1370536_at	PRMT3	protein arginine methyltransferase 3	1.9	enzyme
1384924_at	PRND	prion protein 2 (dublet)	0.2	other
1376672_at	PROX1	prospero homeobox 1	0.6	transcription regulator
1382395_at	PRRG4	proline rich and Gla domain 4	2.8	other
1373152_at	PRSS23	protease, serine 23	1.5	peptidase
1379747_at	PRSS35	protease, serine 35	2.3	peptidase
1385174_at	PRSS46	protease, serine 46	1.5	peptidase
1367786_at	PSMB8	proteasome subunit beta 8	0.6	peptidase
1370186_at	PSMB9	proteasome subunit beta 9	0.5	peptidase
1391768_at	PSMC4	proteasome 26S subunit, ATPase 4	1.6	peptidase
1372267_at	PSMD5	proteasome 26S subunit, non-ATPase 5	1.7	other
1389519_at	PSMD8	proteasome 26S subunit, non-ATPase 8	1.7	other
1375964_at	PSPH	phosphoserine phosphatase	1.7	phosphatase
1373731_at	PSTK	phosphoseryl-tRNA kinase	0.7	kinase
1385901_at	PTDSS2	phosphatidylserine synthase 2	0.5	enzyme
1376977_at	PTGER3	prostaglandin E receptor 3	1.7	G-protein coupled receptor
1370012_at	PTGIS	prostaglandin I2 synthase	2.7	enzyme
1388102_at	PTGR1	prostaglandin reductase 1	1.7	enzyme
1368527_at	PTGS2	prostaglandin-endoperoxide synthase 2	3.4	enzyme
1369968_at	PTN	pleiotrophin	0.5	growth factor
1372084_at	PTP4A3	protein tyrosine phosphatase type IVA, member 3	0.6	phosphatase
1374812_at	PTPN13	protein tyrosine phosphatase, non-receptor type 13	0.6	phosphatase
1373065_at	PTPN18	protein tyrosine phosphatase, non-receptor type 18	0.6	phosphatase
1376537_at	PTPN3	protein tyrosine phosphatase, non-receptor type 3	0.6	phosphatase
1389332_at	PTPRB	protein tyrosine phosphatase, receptor type B	0.5	phosphatase
1376619_at	PTPRD	protein tyrosine phosphatase, receptor type D	0.4	phosphatase
1383931_at	PTPRK	protein tyrosine phosphatase, receptor type K	0.3	phosphatase
1370362_at	PTPRN	protein tyrosine phosphatase, receptor type N	2.2	phosphatase
1368358_a_at	PTPRR	protein tyrosine phosphatase, receptor type R	1.8	phosphatase
1383666_at	PTRH1	peptidyl-tRNA hydrolase 1 homolog	2.1	enzyme
1373741_at	PUS1	pseudouridylate synthase 1	1.5	enzyme
1370177_at	Pvr	poliovirus receptor	2.8	other
1384449_at	Pvt1	plasmacytoma variant translocation 1	1.7	other
1374916_at	Pwp2	PWP2 periodic tryptophan protein homolog (yeast)	1.6	other
1388945_at	PXDC1	PX domain containing 1	3.4	other
1367885_at	PXMP2	peroxisomal membrane protein 2	0.5	other
1389873_at	PYCARD	PYD and CARD domain containing	0.6	transcription regulator
1383434_at	PYCR1	pyrroline-5-carboxylate reductase 1	1.8	enzyme
1371625_at	PYGB	glycogen phosphorylase B	0.6	enzyme
1378802_at	PYROXD2	pyridine nucleotide-disulphide oxidoreductase domain 2	0.5	other
1373646_at	Rab15	RAB15, member RAS oncogene family	1.7	enzyme
1376409_at	RAB23	RAB23, member RAS oncogene family	1.9	enzyme
1379606_at	RAB30	RAB30, member RAS oncogene family	2.3	enzyme
1374502_at	RAB3GAP2	RAB3 GTPase activating non-catalytic protein subunit 2	1.8	enzyme
1388632_at	RAB6B	RAB6B, member RAS oncogene family	0.6	enzyme
1372404_at	RAC2	ras-related C3 botulinum toxin substrate 2 (rho family, small GTP binding protein Rac2)	0.6	enzyme
1392449_at	RAD18	RAD18, E3 ubiquitin protein ligase	1.6	other
1377902_a_at	RAD52	RAD52 homolog, DNA repair protein	0.6	other
1389263_at	RAI14	retinoic acid induced 14	2.6	transcription regulator
1367701_at	RAMP2	receptor activity modifying protein 2	0.5	transporter
1387389_at	RAMP3	receptor activity modifying protein 3	2.4	transporter
1389279_at	RAN	RAN, member RAS oncogene family	1.7	enzyme
1388341_at	RANGAP1	Ran GTPase activating protein 1	1.7	other
1373666_at	Rapgef5	Rap guanine nucleotide exchange factor 5	0.5	other
1383397_at	RAPSN	receptor associated protein of the synapse	0.6	other
1376755_at	RARB	retinoic acid receptor beta	0.6	ligand-dependent nuclear receptor
1382274_at	RARRES1	retinoic acid receptor responder 1	0.5	other
1370372_at	RASD2	RASD family member 2	0.5	enzyme
1390731_at	RASGEF1B	RasGEF domain family member 1B	0.6	other
1374649_at	RASGRP2	RAS guanyl releasing protein 2	0.5	other
1388970_at	RASIP1	Ras interacting protein 1	0.7	other
1376909_at	Rasl10a	RAS-like, family 10, member A	0.5	other
1383322_at	RASL11B	RAS like family 11 member B	1.5	enzyme
1390848_at	RBM19	RNA binding motif protein 19	2,0	other
1375198_at	RBM24	RNA binding motif protein 24	0.6	other
1398166_at	RBM44	RNA binding motif protein 44	1.5	other
1382749_at	RBM5	RNA binding motif protein 5	0.7	other
1395523_at	RBMX	RNA binding motif protein, X-linked	0.7	other
1387766_a_at	RBP2	retinol binding protein 2	1.7	transporter
1388686_at	Rcan1	regulator of calcineurin 1	2.6	other
1389066_at	RCAN2	regulator of calcineurin 2	0.6	other
1389612_at	RCBTB2	RCC1 and BTB domain containing protein 2	0.6	other
1387081_at	RCN2	reticulocalbin 2	1.5	other
1373856_at	RD3L	retinal degeneration 3-like	0.6	other
1389453_at	RDM1	RAD52 motif containing 1	0.6	other
1368629_at	REG1A	regenerating family member 1 alpha	2,0	growth factor
1370631_at	REG3G	regenerating family member 3 gamma	3.1	other
1384289_at	RELL2	RELT like 2	1.7	other
1373957_at	RELN	reelin	3.7	peptidase
1370806_at	RETSAT	retinol saturase	0.6	enzyme
1372266_at	REV3L	REV3 like, DNA directed polymerase zeta catalytic subunit	0.6	enzyme
1372563_at	RGD1308143	similar to D330021B20 protein	0.7	other
1375849_at	RGMA	repulsive guidance molecule family member a	0.6	other
1373777_at	RGS16	regulator of G-protein signaling 16	0.7	other
1387074_at	RGS2	regulator of G-protein signaling 2	3,0	other
1368506_at	RGS4	regulator of G-protein signaling 4	0.6	other
1376424_at	RGS6	regulator of G-protein signaling 6	0.4	enzyme
1368373_at	RGS7	regulator of G-protein signaling 7	0.5	enzyme
1383726_at	RGS7BP	regulator of G-protein signaling 7 binding protein	1.7	other
1382568_at	RHBDD1	rhomboid domain containing 1	1.5	peptidase
1395991_at	RIMBP2	RIMS binding protein 2	0.4	other
1372365_at	RIN2	Ras and Rab interactor 2	0.6	other
1381279_at	RIPK2	receptor interacting serine/threonine kinase 2	2.6	kinase
1381533_at	RND1	Rho family GTPase 1	3.1	enzyme
1384098_at	RNF125	ring finger protein 125	0.6	enzyme
1375934_at	RNF128	ring finger protein 128, E3 ubiquitin protein ligase	0.7	enzyme
1398597_at	RNF144A	ring finger protein 144A	0.7	other
1382074_at	Rnf19b	ring finger protein 19B	1.5	enzyme
1374311_at	RNF207	ring finger protein 207	0.5	other
1374337_at	RNF213	ring finger protein 213	0.5	enzyme
1376744_at	RNPC3	RNA binding region (RNP1, RRM) containing 3	0.7	other
1392514_at	RPF2	ribosome production factor 2 homolog	1.8	other
1398582_at	Rps6ka5	ribosomal protein S6 kinase A5	0.5	kinase
1389735_at	RPS6KA6	ribosomal protein S6 kinase A6	1.9	kinase
1373427_at	RRAGD	Ras related GTP binding D	0.7	enzyme
1383500_at	Rrbp1	ribosome binding protein 1	1.5	transporter
1383675_at	RRP12	ribosomal RNA processing 12 homolog	3.5	other
1374716_at	RRP15	ribosomal RNA processing 15 homolog	1.6	other
1376681_at	RRP8	ribosomal RNA processing 8, methyltransferase, homolog (yeast)	1.7	enzyme
1374836_at	RRP9	ribosomal RNA processing 9, small subunit (SSU) processome component, homolog (yeast)	1.7	other
1376065_at	RRS1	ribosome biogenesis regulator homolog	1.7	other
1370913_at	RSAD2	radical S-adenosyl methionine domain containing 2	0.4	enzyme
1370428_x_at	RT1-EC2	RT1 class Ib, locus EC2	0.6	other
1372527_at	RTN2	reticulon 2	0.7	other
1388027_a_at	RTN4	reticulon 4	2,0	other
1393404_at	RTN4RL1	reticulon 4 receptor like 1	0.5	other
1379285_at	RTP4	receptor transporter protein 4	0.2	other
1368914_at	RUNX1	runt related transcription factor 1	2.5	transcription regulator
1392170_at	RWDD3	RWD domain containing 3	0.6	other
1370981_at	RXRG	retinoid X receptor gamma	0.2	ligand-dependent nuclear receptor
1382775_at	RYR2	ryanodine receptor 2	0.6	ion channel
1398479_at	RYR3	ryanodine receptor 3	1.8	ion channel
1388456_at	S100A1	S100 calcium binding protein A1	0.6	other
1386890_at	S100A10	S100 calcium binding protein A10	1.8	other
1376693_at	SAMD9	sterile alpha motif domain containing 9	0.4	other
1390312_at	Samd9l	sterile alpha motif domain containing 9-like	0.6	other
1387926_at	SC5D	sterol-C5-desaturase	2.3	enzyme
1384707_at	SCARA5	scavenger receptor class A member 5	0.6	other
1370355_at	SCD	stearoyl-CoA desaturase	2.7	enzyme
1389024_at	SCFD2	sec1 family domain containing 2	0.5	transporter
1377647_at	SCMH1	sex comb on midleg homolog 1 (Drosophila)	0.6	transcription regulator
1370850_at	SCN3B	sodium voltage-gated channel beta subunit 3	4.4	ion channel
1373188_at	SCN4B	sodium voltage-gated channel beta subunit 4	0.4	ion channel
1392963_at	SCRN1	secernin 1	1.6	other
1382921_at	SDAD1	SDA1 domain containing 1	1.8	other
1367849_at	SDC1	syndecan 1	1.7	enzyme
1376973_at	SDCBP2	syndecan binding protein 2	1.8	other
1375638_at	SDPR	serum deprivation response	0.6	other
1387209_at	SEC16B	SEC16 homolog B, endoplasmic reticulum export factor	0.5	other
1392615_at	SELENOI	selenoprotein I	1.7	enzyme
1368806_at	SELENOP	selenoprotein P	0.5	other
1376319_at	SEMA3C	semaphorin 3C	1.9	other
1377054_at	SEMA4D	semaphorin 4D	0.6	transmembrane receptor
1390437_at	SEMA5A	semaphorin 5A	0.5	transmembrane receptor
1389353_at	SEMA6D	semaphorin 6D	0.5	other
1382477_at	SENP5	SUMO1/sentrin specific peptidase 5	1.5	peptidase
1375996_at	SEPT1	septin 1	0.6	enzyme
1389448_at	Sept4	septin 4	0.4	other
1390755_at	SERGEF	secretion regulating guanine nucleotide exchange factor	1.6	other
1375084_at	SERINC2	serine incorporator 2	1.9	transporter
1368487_at	SERPINB2	serpin family B member 2	4.9	other
1373592_at	SERPINB9	serpin family B member 9	0.7	other
1368519_at	SERPINE1	serpin family E member 1	3.1	other
1372440_at	SERPINE2	serpin family E member 2	0.6	other
1372254_at	SERPING1	serpin family G member 1	0.6	other
1372248_at	SESN1	sestrin 1	0.5	other
1391170_at	SETD5	SET domain containing 5	0.5	other
1390119_at	SFRP2	secreted frizzled related protein 2	0.4	transmembrane receptor
1368394_at	SFRP4	secreted frizzled related protein 4	1.7	transmembrane receptor
1389203_at	SH3BP5L	SH3 binding domain protein 5 like	1.7	other
1370419_a_at	SH3KBP1	SH3 domain containing kinase binding protein 1	0.5	other
1389639_at	SHB	SH2 domain containing adaptor protein B	2,0	other
1392285_at	SHISA4	shisa family member 4	1.5	other
1388695_at	SHMT2	serine hydroxymethyltransferase 2	1.9	enzyme
1386918_a_at	SIGMAR1	sigma non-opioid intracellular receptor 1	1.8	transmembrane receptor
1377523_at	SKIDA1	SKI/DACH domain containing 1	0.7	other
1372347_at	SKIL	SKI like proto-oncogene	1.6	transcription regulator
1386287_at	SLAIN2	SLAIN motif family member 2	1.5	other
1378443_at	SLAMF9	SLAM family member 9	0.4	other
1368125_at	SLC12A4	solute carrier family 12 member 4	1.7	transporter
1370516_at	SLC15A3	solute carrier family 15 member 3	0.6	transporter
1394207_at	SLC16A10	solute carrier family 16 member 10	0.5	transporter
1368965_at	SLC16A3	solute carrier family 16 member 3	1.5	transporter
1370609_a_at	SLC16A7	solute carrier family 16 member 7	0.6	transporter
1390863_at	SLC19A2	solute carrier family 19 member 2	1.7	transporter
1368565_at	SLC1A3	solute carrier family 1 member 3	1.7	transporter
1379785_at	SLC1A4	solute carrier family 1 member 4	1.5	transporter
1370314_at	SLC20A1	solute carrier family 20 member 1	1.8	transporter
1367773_at	Slc25a1	solute carrier family 25 (mitochondrial carrier, citrate transporter), member 1	1.6	transporter
1379073_at	SLC25A23	solute carrier family 25 member 23	0.5	transporter
1389583_at	SLC25A34	solute carrier family 25 member 34	0.4	other
1388579_at	SLC25A42	solute carrier family 25 member 42	0.6	transporter
1368227_at	SLC28A2	solute carrier family 28 member 2	0.6	transporter
1367989_at	SLC2A4	solute carrier family 2 member 4	0.5	transporter
1374686_at	SLC30A7	solute carrier family 30 member 7	1.6	transporter
1389391_at	SLC35E3	solute carrier family 35 member E3	1.6	other
1370409_at	SLC38A1	solute carrier family 38 member 1	1.5	transporter
1369074_at	SLC38A4	solute carrier family 38 member 4	2.4	transporter
1373677_at	SLC39A10	solute carrier family 39 member 10	1.7	transporter
1393162_at	SLC39A6	solute carrier family 39 member 6	1.7	transporter
1379805_at	SLC41A2	solute carrier family 41 member 2	2,0	transporter
1379130_at	SLC44A1	solute carrier family 44 member 1	0.5	transporter
1372479_at	SLC4A4	solute carrier family 4 member 4	0.6	transporter
1392349_at	SLC5A3	solute carrier family 5 member 3	1.6	transporter
1368170_at	SLC6A1	solute carrier family 6 member 1	0.4	transporter
1384302_at	SLC6A17	solute carrier family 6 member 17	0.3	transporter
1374531_at	SLC6A6	solute carrier family 6 member 6	2.5	transporter
1367810_at	SLC6A8	solute carrier family 6 member 8	1.6	transporter
1369772_at	SLC6A9	solute carrier family 6 member 9	1.6	transporter
1368391_at	SLC7A1	solute carrier family 7 member 1	1.6	transporter
1378133_at	SLC7A11	solute carrier family 7 member 11	2.5	transporter
1368582_at	SLC7A3	solute carrier family 7 member 3	2.2	transporter
1387280_a_at	SLC7A5	solute carrier family 7 member 5	1.6	transporter
1378131_at	SLC9A9	solute carrier family 9 member A9	0.6	transporter
1385589_at	SLC9B2	solute carrier family 9 member B2	1.8	transporter
1372889_at	SLCO2A1	solute carrier organic anion transporter family member 2A1	0.5	transporter
1370571_at	SLCO3A1	solute carrier organic anion transporter family member 3A1	1.6	transporter
1389067_at	SLCO4A1	solute carrier organic anion transporter family member 4A1	2.1	transporter
1387134_at	SLFN12	schlafen family member 12	0.4	enzyme
1379957_at	SLFN13	schlafen family member 13	0.6	enzyme
1388880_at	SLFN5	schlafen family member 5	0.5	enzyme
1368896_at	SMAD7	SMAD family member 7	1.9	transcription regulator
1390261_at	SMG5	SMG5, nonsense mediated mRNA decay factor	1.5	other
1373655_at	SMG9	SMG9, nonsense mediated mRNA decay factor	1.5	other
1383325_at	SMIM13	small integral membrane protein 13	1.7	other
1370408_at	SMIM3	small integral membrane protein 3	1.7	ion channel
1373659_at	Smim5	small integral membrane protein 5	0.3	other
1392965_a_at	SMOC2	SPARC related modular calcium binding 2	0.5	other
1388809_at	SMPDL3A	sphingomyelin phosphodiesterase acid like 3A	0.6	enzyme
1373850_at	SMPDL3B	sphingomyelin phosphodiesterase acid like 3B	1.8	enzyme
1372684_at	SMTN	smoothelin	0.6	other
1385171_s_at	SMTNL2	smoothelin like 2	0.3	other
1387073_at	SNAP25	synaptosome associated protein 25	0.5	transporter
1373865_at	SNAP91	synaptosome associated protein 91	2.5	other
1380250_at	SNED1	sushi, nidogen and EGF like domains 1	0.3	other
1370898_at	SNN	stannin	0.6	other
1388436_at	SNRPA	small nuclear ribonucleoprotein polypeptide A	1.6	other
1389446_at	SNRPA1	small nuclear ribonucleoprotein polypeptide A'	2.1	other
1389193_at	SORCS2	sortilin related VPS10 domain containing receptor 2	0.5	transporter
1394786_at	SORL1	sortilin related receptor 1	0.4	transporter
1372728_at	SORT1	sortilin 1	0.6	G-protein coupled receptor
1392990_at	SOX17	SRY-box 17	0.5	transcription regulator
1381971_at	SOX18	SRY-box 18	0.6	transcription regulator
1384415_at	SOX7	SRY-box 7	0.4	transcription regulator
1385978_at	SOX9	SRY-box 9	2,0	transcription regulator
1394819_at	SP110	SP110 nuclear body protein	0.6	other
1386865_at	SPARCL1	SPARC like 1	0.4	other
1375553_at	Spata24	spermatogenesis associated 24	0.6	other
1388791_at	SPATS2L	spermatogenesis associated serine rich 2 like	0.5	other
1380790_at	SPECC1L	sperm antigen with calponin homology and coiled-coil domains 1 like	0.6	other
1397828_at	SPHKAP	SPHK1 interactor, AKAP domain containing	0.3	other
1383247_a_at	SPNS2	sphingolipid transporter 2	0.7	transporter
1370312_at	SPON1	spondin 1	0.6	other
1370847_at	SPON2	spondin 2	0.6	other
1379380_at	Spry1	sprouty RTK signaling antagonist 1	0.6	other
1376495_at	SPTB	spectrin beta, erythrocytic	0.6	other
1387017_at	SQLE	squalene epoxidase	1.8	enzyme
1367834_at	SRM	spermidine synthase	1.8	enzyme
1375459_at	SRPK2	SRSF protein kinase 2	0.6	kinase
1390048_at	Srrm2	serine/arginine repetitive matrix 2	0.7	other
1371839_at	SRSF2	serine and arginine rich splicing factor 2	1.6	transcription regulator
1384331_at	SRXN1	sulfiredoxin 1	2.6	enzyme
1379451_at	SSBP2	single stranded DNA binding protein 2	0.4	transcription regulator
1380563_at	SSPN	sarcospan	0.3	other
1369732_a_at	ST3GAL2	ST3 beta-galactoside alpha-2,3-sialyltransferase 2	1.7	enzyme
1381528_at	ST3GAL2	ST3 beta-galactoside alpha-2,3-sialyltransferase 2	1.6	enzyme
1379390_at	ST6GALNAC2	ST6 N-acetylgalactosaminide alpha-2,6-sialyltransferase 2	0.3	enzyme
1387174_a_at	STAR	steroidogenic acute regulatory protein	2.1	transporter
1396521_at	STARD4	StAR related lipid transfer domain containing 4	1.5	transporter
1387354_at	STAT1	signal transducer and activator of transcription 1	0.4	transcription regulator
1373670_at	STAT2	signal transducer and activator of transcription 2	0.5	transcription regulator
1393706_at	STEAP1	STEAP family member 1	2.4	transporter
1385397_at	STEAP4	STEAP4 metalloreductase	0.4	enzyme
1372955_at	STK38L	serine/threonine kinase 38 like	2.5	kinase
1387059_at	STK39	serine/threonine kinase 39	0.5	kinase
1370315_a_at	STMN4	stathmin 4	2.3	other
1374298_at	STRIP2	striatin interacting protein 2	0.4	other
1370518_a_at	STXBP1	syntaxin binding protein 1	1.6	transporter
1372681_at	STXBP6	syntaxin binding protein 6	0.5	other
1373062_at	SULF1	sulfatase 1	1.5	enzyme
1374733_at	SYMPK	symplekin	1.5	other
1386012_at	SYT11	synaptotagmin 11	1.7	transporter
1370418_s_at	SYT17	synaptotagmin 17	2,0	other
1379324_at	Syt7	synaptotagmin 7	0.6	other
1387138_at	TAC3	tachykinin 3	0.4	other
1378600_at	TAF1D	TATA-box binding protein associated factor, RNA polymerase I subunit D	1.6	other
1382215_at	TAF4B	TATA-box binding protein associated factor 4b	1.8	transcription regulator
1373632_at	TAF9	TATA-box binding protein associated factor 9	1.5	transcription regulator
1367570_at	TAGLN	transgelin	1.7	other
1388335_at	TAGLN2	transgelin 2	1.6	other
1372836_at	TANC2	tetratricopeptide repeat, ankyrin repeat and coiled-coil containing 2	1.5	transcription regulator
1383015_at	TBC1D10C	TBC1 domain family member 10C	0.5	other
1385138_at	TBC1D4	TBC1 domain family member 4	0.5	other
1375074_at	TBKBP1	TBK1 binding protein 1	1.5	other
1372661_at	TBL3	transducin beta like 3	1.5	peptidase
1371554_at	Tcap	titin-cap	1.6	other
1388611_at	TCEA3	transcription elongation factor A3	0.6	transcription regulator
1378857_at	TCEAL5	transcription elongation factor A like 5	0.5	other
1383566_at	TCTE1	t-complex-associated-testis-expressed 1	0.5	other
1372515_at	TENM4	teneurin transmembrane protein 4	0.6	other
1386026_at	TET1	tet methylcytosine dioxygenase 1	0.4	enzyme
1390818_at	TFDP2	transcription factor Dp-2	0.6	transcription regulator
1381449_s_at	TGFA	transforming growth factor alpha	2.3	growth factor
1392382_at	TGFB2	transforming growth factor beta 2	4.5	growth factor
1367859_at	TGFB3	transforming growth factor beta 3	2.9	growth factor
1371913_at	TGFBI	transforming growth factor beta induced	2.3	other
1373092_at	TGFBR3	transforming growth factor beta receptor 3	0.6	kinase
1375951_at	THBD	thrombomodulin	0.4	transmembrane receptor
1390878_at	THBS3	thrombospondin 3	1.6	other
1391679_at	Them7	thioesterase superfamily member 7	0.6	other
1389114_at	THNSL2	threonine synthase like 2	0.5	other
1370323_at	THOP1	thimet oligopeptidase 1	1.7	peptidase
1394456_at	THRB	thyroid hormone receptor beta	0.5	ligand-dependent nuclear receptor
1372708_at	Thsd4	thrombospondin type 1 domain containing 4	0.7	other
1383954_at	TIA1	TIA1 cytotoxic granule associated RNA binding protein	0.6	other
1389324_at	TIE1	tyrosine kinase with immunoglobulin like and EGF like domains 1	0.7	kinase
1394841_at	TIMM9	translocase of inner mitochondrial membrane 9	0.6	transporter
1367712_at	TIMP1	TIMP metallopeptidase inhibitor 1	1.6	cytokine
1367650_at	TINAGL1	tubulointerstitial nephritis antigen like 1	3.4	transporter
1386859_at	TKT	transketolase	1.5	enzyme
1374425_at	TLE1	transducin like enhancer of split 1	1.6	transcription regulator
1386850_x_at	Tlk1	tousled-like kinase 1	1.6	kinase
1384946_at	TLR1	toll like receptor 1	0.6	transmembrane receptor
1382078_at	TLR8	toll like receptor 8	0.7	transmembrane receptor
1379482_at	TM6SF1	transmembrane 6 superfamily member 1	0.6	other
1390579_at	TMA16	translation machinery associated 16 homolog	2.2	other
1376102_at	TMBIM1	transmembrane BAX inhibitor motif containing 1	2.4	other
1377772_at	TMEFF1	transmembrane protein with EGF like and two follistatin like domains 1	1.5	other
1374948_at	TMEM106A	transmembrane protein 106A	0.6	other
1372657_at	TMEM106C	transmembrane protein 106C	0.6	other
1373960_at	TMEM120A	transmembrane protein 120A	1.9	other
1379683_at	TMEM136	transmembrane protein 136	0.7	other
1390042_at	TMEM140	transmembrane protein 140	0.6	other
1394625_at	TMEM144	transmembrane protein 144	1.5	other
1382222_at	TMEM163	transmembrane protein 163	0.6	other
1373204_at	TMEM176A	transmembrane protein 176A	0.5	other
1368840_at	TMEM176B	transmembrane protein 176B	0.6	other
1376106_at	TMEM178A	transmembrane protein 178A	0.5	other
1372848_at	TMEM179	transmembrane protein 179	0.3	other
1377857_at	TMEM196	transmembrane protein 196	0.4	other
1389561_at	TMEM218	transmembrane protein 218	0.6	other
1373851_at	TMEM245	transmembrane protein 245	0.6	other
1394295_at	TMEM255A	transmembrane protein 255A	0.6	other
1369076_at	TMEM33	transmembrane protein 33	1.5	other
1376571_at	TMEM42	transmembrane protein 42	0.6	other
1373595_at	TMEM43	transmembrane protein 43	2.2	other
1376011_at	TMEM44	transmembrane protein 44	0.4	other
1392683_at	TMEM71	transmembrane protein 71	0.4	other
1373309_at	TMEM86A	transmembrane protein 86A	0.6	other
1372156_at	TMEM97	transmembrane protein 97	1.8	other
1373401_at	TNC	tenascin C	2.5	other
1398407_at	TNFAIP8	TNF alpha induced protein 8	0.7	other
1378700_at	TNFAIP8L3	TNF alpha induced protein 8 like 3	1.9	transporter
1371785_at	TNFRSF12A	TNF receptor superfamily member 12A	3.9	transmembrane receptor
1383189_at	TNFSF10	tumor necrosis factor superfamily member 10	0.4	cytokine
1380180_at	Tnik	TRAF2 and NCK interacting kinase	0.5	kinase
1374672_at	TNNI3K	TNNI3 interacting kinase	0.4	kinase
1383797_a_at	TOR2A	torsin family 2 member A	1.6	other
1379824_at	TOX	thymocyte selection associated high mobility group box	0.3	other
1395794_at	Tpm1	tropomyosin 1, alpha	0.5	other
1392976_at	Tpm2	tropomyosin 2, beta	1.5	other
1376929_at	Tpm3	tropomyosin 3	1.7	other
1388795_at	TPPP	tubulin polymerization promoting protein	2.1	other
1398365_at	TPPP3	tubulin polymerization promoting protein family member 3	1.7	other
1379904_at	TRAPPC6A	trafficking protein particle complex 6A	0.6	other
1370739_x_at	TRDN	triadin	0.5	other
1385899_at	TRIM16	tripartite motif containing 16	1.7	transcription regulator
1373578_at	TRIM2	tripartite motif containing 2	0.5	enzyme
1377826_at	TRIM21	tripartite motif containing 21	0.6	enzyme
1377726_at	TRIM25	tripartite motif containing 25	0.5	transcription regulator
1390909_at	Trim30a/Trim30d	tripartite motif-containing 30A	0.5	other
1390973_at	TRIM45	tripartite motif containing 45	0.6	other
1385252_at	TRIM6-TRIM34	TRIM6-TRIM34 readthrough	0.4	other
1376721_at	TRIO	trio Rho guanine nucleotide exchange factor	1.6	kinase
1377021_at	TRMT6	tRNA methyltransferase 6	1.5	other
1374945_at	TRMT61A	tRNA methyltransferase 61A	2.2	enzyme
1382789_at	TSC22D2	TSC22 domain family member 2	1.9	other
1383573_at	TSHZ1	teashirt zinc finger homeobox 1	0.7	transcription regulator
1383315_at	TSKU	tsukushi, small leucine rich proteoglycan	1.8	other
1375057_at	TSPAN18	tetraspanin 18	0.5	other
1368052_at	TSPAN8	tetraspanin 8	0.4	other
1375895_at	TSR1	TSR1, ribosome maturation factor	1.9	other
1376340_a_at	TSSC4	tumor suppressing subtransferable candidate 4	1.5	other
1374227_at	TTC27	tetratricopeptide repeat domain 27	1.5	other
1378324_at	TTC30B	tetratricopeptide repeat domain 30B	0.6	other
1386293_at	TTC38	tetratricopeptide repeat domain 38	0.6	other
1376668_at	Ttc39a	tetratricopeptide repeat domain 39A	0.4	other
1390766_at	TUBA8	tubulin alpha 8	0.6	other
1373718_at	TUBB2A	tubulin beta 2A class IIa	1.7	other
1388131_at	TUBB2B	tubulin beta 2B class IIb	2,0	other
1371618_s_at	TUBB3	tubulin beta 3 class III	2.4	other
1371390_at	TUBB4B	tubulin beta 4B class IVb	2,0	other
1376100_at	TUBB6	tubulin beta 6 class V	2.5	other
1382309_at	TULP4	tubby like protein 4	1.6	transcription regulator
1378165_at	TWIST1	twist family bHLH transcription factor 1	1.6	transcription regulator
1391861_at	TXLNB	taxilin beta	0.5	other
1398791_at	TXNRD1	thioredoxin reductase 1	1.7	enzyme
1379910_at	UAP1	UDP-N-acetylglucosamine pyrophosphorylase 1	2.3	enzyme
1379633_a_at	UBA7	ubiquitin like modifier activating enzyme 7	0.5	enzyme
1399076_at	UBIAD1	UbiA prenyltransferase domain containing 1	1.7	enzyme
1369977_at	UCHL1	ubiquitin C-terminal hydrolase L1	3.6	peptidase
1383945_at	UCK2	uridine-cytidine kinase 2	2.1	kinase
1382958_at	UCP3	uncoupling protein 3	0.7	transporter
1377572_at	UGGT2	UDP-glucose glycoprotein glucosyltransferase 2	1.6	enzyme
1392559_at	UHRF1BP1L	UHRF1 binding protein 1 like	1.9	other
1367738_at	UNC119	unc-119 lipid binding chaperone	0.6	other
1373701_at	UNC5B	unc-5 netrin receptor B	1.5	transmembrane receptor
1383875_at	UPK1B	uroplakin 1B	2,0	other
1390442_at	URB2	URB2 ribosome biogenesis 2 homolog (S. cerevisiae)	1.5	other
1389034_at	USP18	ubiquitin specific peptidase 18	0.2	peptidase
1387703_a_at	USP2	ubiquitin specific peptidase 2	0.6	peptidase
1373163_at	USP28	ubiquitin specific peptidase 28	0.7	peptidase
1385411_at	USP43	ubiquitin specific peptidase 43	0.6	peptidase
1393043_at	UTP18	UTP18, small subunit processome component	1.5	other
1377627_at	UTP20	UTP20, small subunit processome component	1.8	other
1373510_at	Vamp1	vesicle-associated membrane protein 1	0.7	other
1371432_at	VAT1	vesicle amine transport 1	1.6	transporter
1368474_at	VCAM1	vascular cell adhesion molecule 1	0.3	transmembrane receptor
1371232_a_at	VCAN	versican	1.9	other
1377437_at	VEPH1	ventricular zone expressed PH domain containing 1	0.5	other
1384709_at	VGLL3	vestigial like family member 3	1.8	other
1390436_at	VGLL4	vestigial like family member 4	0.5	other
1392347_at	VIPAS39	VPS33B interacting protein, apical-basolateral polarity regulator, spe-39 homolog	0.5	other
1393621_at	VKORC1L1	vitamin K epoxide reductase complex subunit 1 like 1	1.9	enzyme
1383005_at	VMP1	vacuole membrane protein 1	1.6	other
1368854_at	VSNL1	visinin like 1	0.3	other
1398380_at	VWA1	von Willebrand factor A domain containing 1	0.6	other
1380431_at	Vwa8	von Willebrand factor A domain containing 8	0.6	other
1372232_at	WBP1	WW domain binding protein 1	0.6	other
1372218_at	WDR12	WD repeat domain 12	1.7	other
1390788_a_at	WDR36	WD repeat domain 36	1.7	other
1376291_at	WDR4	WD repeat domain 4	1.8	other
1374152_at	WDR46	WD repeat domain 46	1.8	enzyme
1388560_at	WDR77	WD repeat domain 77	1.6	transcription regulator
1377776_at	WDSUB1	WD repeat, sterile alpha motif and U-box domain containing 1	0.6	other
1369203_at	WIF1	WNT inhibitory factor 1	0.7	other
1384051_at	WISP1	WNT1 inducible signaling pathway protein 1	2.6	other
1398458_at	WNK2	WNK lysine deficient protein kinase 2	0.4	kinase
1392670_at	WWC2	WW and C2 domain containing 2	1.6	other
1369973_at	XDH	xanthine dehydrogenase	0.4	enzyme
1389119_at	XIRP1	xin actin binding repeat containing 1	1.7	other
1385428_at	XPO4	exportin 4	1.7	transporter
1393033_at	YARS2	tyrosyl-tRNA synthetase 2	1.5	enzyme
1376670_at	YIPF2	Yip1 domain family member 2	0.6	other
1384867_at	YIPF7	Yip1 domain family member 7	2,0	other
1385027_at	YPEL1	yippee like 1	0.4	enzyme
1379578_at	ZBTB20	zinc finger and BTB domain containing 20	0.6	transcription regulator
1392413_at	ZBTB38	zinc finger and BTB domain containing 38	1.8	transcription regulator
1379971_at	ZC3H6	zinc finger CCCH-type containing 6	0.5	other
1374306_at	ZDHHC18	zinc finger DHHC-type containing 18	1.5	enzyme
1373767_at	ZFAND2A	zinc finger AN1-type containing 2A	1.5	other
1395368_at	ZFHX2	zinc finger homeobox 2	1.6	other
1377522_a_at	ZFR2	zinc finger RNA binding protein 2	0.6	other
1387021_at	ZMAT3	zinc finger matrin-type 3	1.7	other
1378049_at	ZNF362	zinc finger protein 362	0.6	other
1379461_at	ZNF445	zinc finger protein 445	0.5	transcription regulator
1378113_at	ZNF469	zinc finger protein 469	1.7	other
1368712_at	ZNF519	zinc finger protein 519	0.6	other
1380030_at	ZNF593	zinc finger protein 593	1.5	transcription regulator
1373197_at	ZNFX1	zinc finger NFX1-type containing 1	0.6	transcription regulator
1379264_at	ZNRF2	zinc and ring finger 2	0.7	enzyme
1391972_a_at	ZSWIM4	zinc finger SWIM-type containing 4	1.6	other
1388130_at	ZYX	zyxin	1.7	other
1375706_at	2200002D01Rik	RIKEN cDNA 2200002D01 gene	1.7	other
1396949_at	2310002L09Rik	RIKEN cDNA 2310002L09 gene	2.4	other
1374734_at	2810025M15Rik	RIKEN cDNA 2810025M15 gene	0.6	other
