# Supplementary material for: Mechanical stretch induced transcriptomic profiles in cardiac myocytes
Source: Sci Rep. 2018 Mar 16;8:4733. doi: 10.1038/s41598-018-23042-w (PMC5856749; doi:10.1038/s41598-018-23042-w)
Supplement: Supplementary file 4 — Dataset 2 [file 41598_2018_23042_MOESM4_ESM.xlsx]

## Sheet: normalized data (1-12 hrs)
Normalized data intensity values and standard deviation of samples (n=5 biological replicates) in response to 1, 4 and 12 hours of cyclic mechanical stretch in neonatal rat ventricular myocytes.
Probe Set ID	control_Sample_01	Control_Sample_02	Control_Sample_03	Control_Sample_04	Control_Sample_05	SD (Control group)	Stretch_1h_Sample_01	Stretch_1h_Sample_02	Stretch_1h_Sample_03	Stretch_1h_Sample_04	Stretch_1h_Sample_05	SD (1 h stretching)	Stretch_4h_Sample_01	Stretch_4h_Sample_02	Stretch_4h_Sample_03	Strech_4h_Sample_04	Stretch_4h_Sample_05	SD (4 h stretching)	Stretch_12h_Sample_01	Stretch_12h_Sample_02	Stretch_12h_Sample_03	Stretch_12h_Sample_04	Stretch_12h_Sample_05	SD (12 h stretching)	Gene Symbol	Entrez Gene	Gene Ontology Biological Process	Gene Ontology Cellular Component	Gene Ontology Molecular Function	Alignments	Gene Title	AGI	Annotation Date	Annotation Description	Annotation Notes	Annotation Transcript Cluster	Archival UniGene Cluster	Chromosomal Location	Chromosome End Index(Avadis)	Chromosome Number(Avadis)	Chromosome Percentage Identity(Avadis)	Chromosome Start Index(Avadis)	Chromosome Strand(Avadis)	EC	Ensembl	FlyBase	GeneChip Array	Genome Version	GO(Avadis)
AFFX-BioB-5_at	-0.0473838	0.155167	0.134012	0.277113	0.0222659	0.112245	0.0820708	-0.0222659	0.0979118	0.158054	0.456543	0.161825	-0.0938997	-0.109273	-0.126486	0.0339136	-0.119468	0.0594959	-0.0432134	-0.255471	-0.0893345	0.0239782	-0.286607	0.120966									Oct 23, 2013	This probe set was annotated using the Design Representative Id based pipeline to a GenBank identifier using 5 transcripts. // false // Design Representative Id // R		J04423											Rat Expression Array 230 2.0	March 2012 (Rnor5.0)
AFFX-BioB-M_at	0.0623856	0.105656	0.215389	0.289947	0.00894642	0.102453	0.0901928	-0.0142221	-0.0700855	0.103573	0.511492	0.204198	-0.0570507	-0.0182085	-0.0707412	0.097239	-0.235407	0.107063	0.120017	-0.0631862	-0.0980959	-0.00894642	-0.165263	0.0960472									Oct 23, 2013	This probe set was annotated using the Design Representative Id based pipeline to a GenBank identifier using 5 transcripts. // false // Design Representative Id // R		J04423											Rat Expression Array 230 2.0	March 2012 (Rnor5.0)
AFFX-BioB-3_at	-0.0738454	0.167927	0.297848	0.275438	0.0207434	0.144197	0.0340486	-0.0536594	-0.0149789	0.0654759	0.477491	0.19228	-0.0940342	-0.00793409	-0.0681243	0.0408764	-0.0885916	0.0521107	0.156471	-0.108428	-0.00311804	0.00311804	-0.122574	0.100172									Oct 23, 2013	This probe set was annotated using the Design Representative Id based pipeline to a GenBank identifier using 5 transcripts. // false // Design Representative Id // R		J04423											Rat Expression Array 230 2.0	March 2012 (Rnor5.0)
AFFX-BioC-5_at	0.0237036	0.187861	0.215263	0.266159	0.0783901	0.089636	0.0145159	-0.0862436	-0.0246105	0.0708962	0.365937	0.157482	-0.0199451	-0.118201	-0.09303	0.0884542	-0.110931	0.0778278	-0.0145159	-0.148556	-0.0910549	0.0495243	-0.0726795	0.0677177									Oct 23, 2013	This probe set was annotated using the Design Representative Id based pipeline to a GenBank identifier using 5 transcripts. // false // Design Representative Id // R		J04423											Rat Expression Array 230 2.0	March 2012 (Rnor5.0)
AFFX-BioC-3_at	-0.091054	0.0971479	0.163737	0.209606	0.0951853	0.10245	0.0625448	-0.0673723	-0.0153742	0.0286484	0.444211	0.182127	-0.0959473	-0.0985279	-0.0809441	0.158768	-0.0669298	0.0983991	0.0488653	-0.0710173	-0.101495	0.0153742	-0.0716562	0.057669									Oct 23, 2013	This probe set was annotated using the Design Representative Id based pipeline to a GenBank identifier using 5 transcripts. // false // Design Representative Id // R		J04423											Rat Expression Array 230 2.0	March 2012 (Rnor5.0)
AFFX-BioDn-5_at	-0.117983	-0.00690174	0.0996876	0.221461	-0.048357	0.119091	-0.0483084	-0.207433	-0.166938	-0.0527401	0.259146	0.163593	-0.144132	-0.248646	0.0225658	0.197253	-0.129022	0.155193	0.0876856	0.0166063	0.00690174	0.04426	0.027895	0.0283757									Oct 23, 2013	This probe set was annotated using the Design Representative Id based pipeline to a GenBank identifier using 5 transcripts. // false // Design Representative Id // R		J04423											Rat Expression Array 230 2.0	March 2012 (Rnor5.0)
AFFX-BioDn-3_at	-0.0676479	0.00194645	0.128052	0.114008	0.0108738	0.0735964	-0.12019	-0.0927954	-0.0951672	-0.00194645	0.177001	0.109456	-0.19564	-0.3015	-0.0431337	0.109891	0.0863285	0.159306	0.0711689	-0.0530529	-0.0668297	0.096982	0.050189	0.0668304									Oct 23, 2013	This probe set was annotated using the Design Representative Id based pipeline to a GenBank identifier using 5 transcripts. // false // Design Representative Id // R		J04423											Rat Expression Array 230 2.0	March 2012 (Rnor5.0)
AFFX-CreX-5_at	0.0747099	0.167297	0.259395	0.401884	0.108175	0.117862	0.143074	-0.0177231	0.0177231	0.131445	0.340387	0.125394	0.0820293	-0.0632706	-0.141117	-0.0246315	-0.296019	0.126197	-0.116129	-0.0830765	-0.13347	-0.113444	-0.065978	0.0243956									Oct 23, 2013	This probe set was annotated using the Design Representative Id based pipeline to a GenBank identifier using 5 transcripts. // false // Design Representative Id // R		X03453											Rat Expression Array 230 2.0	March 2012 (Rnor5.0)
AFFX-CreX-3_at	0.0699902	0.123208	0.196426	0.281814	0.10112	0.0760751	0.0473681	-0.0184603	0.0320215	0.123134	0.256319	0.0955866	0.0184603	-0.0528116	-0.153171	-0.0653276	-0.145136	0.0636313	-0.065136	-0.117181	-0.151624	-0.0840158	-0.109403	0.0295631									Oct 23, 2013	This probe set was annotated using the Design Representative Id based pipeline to a GenBank identifier using 5 transcripts. // false // Design Representative Id // R		X03453											Rat Expression Array 230 2.0	March 2012 (Rnor5.0)
AFFX-DapX-5_at	0.342165	-0.0934868	-0.0785828	0.158848	0.740951	0.308965	-0.130921	-0.00301552	-0.0752449	0.421737	0.627128	0.300981	0.370787	-1.05714	-0.119272	0.399646	0.252961	0.545578	0.0313568	-0.404567	-0.926303	0.00301552	-0.32886	0.34713									Oct 23, 2013	This probe set was annotated using the Design Representative Id based pipeline to a GenBank identifier using 5 transcripts. // false // Design Representative Id // R		L38424											Rat Expression Array 230 2.0	March 2012 (Rnor5.0)
AFFX-DapX-M_at	0.292514	-0.109508	-0.0868635	0.100451	0.529258	0.240804	-0.166563	-0.0375967	-0.108978	0.373718	0.624887	0.308937	0.310311	-0.74982	-0.249849	0.344543	0.191713	0.417546	0.142016	-0.438764	-0.672336	0.0375967	-0.387109	0.306021									Oct 23, 2013	This probe set was annotated using the Design Representative Id based pipeline to a GenBank identifier using 5 transcripts. // false // Design Representative Id // R		L38424											Rat Expression Array 230 2.0	March 2012 (Rnor5.0)
AFFX-DapX-3_at	0.355125	-0.0404243	-0.118172	0.0884485	0.52548	0.24261	-0.130937	-0.0551844	-0.12004	0.307831	0.616376	0.294239	0.259932	-0.548541	-0.299979	0.284682	0.211164	0.341281	0.178518	-0.524152	-0.594358	0.0404234	-0.445768	0.315665									Oct 23, 2013	This probe set was annotated using the Design Representative Id based pipeline to a GenBank identifier using 5 transcripts. // false // Design Representative Id // R		L38424											Rat Expression Array 230 2.0	March 2012 (Rnor5.0)
AFFX-LysX-5_at	0.49445	-0.168132	-0.227298	0.128625	1.03976	0.469211	-0.124902	-0.0373945	-0.0905142	0.620679	1.21218	0.525451	0.526909	-0.670565	-0.236124	0.699351	0.290455	0.506374	0.300579	-0.544684	-0.855738	0.0373945	-0.435247	0.415099									Oct 23, 2013	This probe set was annotated using the Design Representative Id based pipeline to a GenBank identifier using 5 transcripts. // false // Design Representative Id // R		X17013											Rat Expression Array 230 2.0	March 2012 (Rnor5.0)
AFFX-LysX-M_at	0.472075	-0.0791397	-0.247655	0.126281	0.96478	0.431622	-0.196109	-0.0499649	-0.163424	0.575721	1.15731	0.526902	0.459661	-0.687796	-0.396053	0.538763	0.449201	0.511232	0.286489	-0.765688	-0.852789	0.0499649	-0.592911	0.457508									Oct 23, 2013	This probe set was annotated using the Design Representative Id based pipeline to a GenBank identifier using 5 transcripts. // false // Design Representative Id // R		X17013											Rat Expression Array 230 2.0	March 2012 (Rnor5.0)
AFFX-LysX-3_at	0.494126	-0.0568848	-0.0966282	0.187142	0.849279	0.35603	-0.120671	-0.0104456	-0.10603	0.546798	1.11253	0.481271	0.412559	-0.63729	-0.443523	0.434589	0.247677	0.452378	0.246159	-0.674104	-0.721788	0.0104456	-0.585162	0.395921									Oct 23, 2013	This probe set was annotated using the Design Representative Id based pipeline to a GenBank identifier using 5 transcripts. // false // Design Representative Id // R		X17013											Rat Expression Array 230 2.0	March 2012 (Rnor5.0)
AFFX-PheX-5_at	0.614095	-0.142487	-0.218378	0.163009	1.13173	0.504628	-0.172033	0.058567	-0.300751	0.664119	1.13434	0.541855	0.596619	-0.922375	-0.313288	0.627335	0.377753	0.602383	0.18597	-0.752879	-1.16395	-0.058567	-0.646534	0.488026									Oct 23, 2013	This probe set was annotated using the Design Representative Id based pipeline to a GenBank identifier using 5 transcripts. // false // Design Representative Id // R		M24537											Rat Expression Array 230 2.0	March 2012 (Rnor5.0)
AFFX-PheX-M_at	0.639899	-0.106483	-0.218238	0.206327	1.0832	0.483593	-0.205221	0.0395212	-0.310377	0.66394	1.25126	0.588601	0.516884	-0.896725	-0.440582	0.57446	0.334702	0.584098	0.239998	-0.852887	-1.06873	-0.0395212	-0.719078	0.500979									Oct 23, 2013	This probe set was annotated using the Design Representative Id based pipeline to a GenBank identifier using 5 transcripts. // false // Design Representative Id // R		M24537											Rat Expression Array 230 2.0	March 2012 (Rnor5.0)
AFFX-PheX-3_at	0.607555	-0.0533733	-0.306191	0.123766	1.03931	0.482285	-0.166034	0.0370951	-0.30734	0.636093	1.25312	0.578985	0.445011	-0.725347	-0.556063	0.446276	0.340944	0.519286	0.248677	-0.99836	-1.00883	-0.0370951	-0.86664	0.531268									Oct 23, 2013	This probe set was annotated using the Design Representative Id based pipeline to a GenBank identifier using 5 transcripts. // false // Design Representative Id // R		M24537											Rat Expression Array 230 2.0	March 2012 (Rnor5.0)
AFFX-ThrX-5_at	0.540125	-0.0616436	-0.0147991	0.1834	1.07201	0.421317	-0.13109	0.132304	-0.0430098	0.599132	0.795318	0.363894	0.445414	-1.25491	-0.0722141	0.614181	0.427832	0.683159	-0.0633202	-0.575406	-1.14847	0.0147991	-0.461963	0.41695									Oct 23, 2013	This probe set was annotated using the Design Representative Id based pipeline to a GenBank identifier using 5 transcripts. // false // Design Representative Id // R		X04603											Rat Expression Array 230 2.0	March 2012 (Rnor5.0)
AFFX-ThrX-M_at	0.499418	-0.0975733	-0.134548	0.12189	0.871847	0.383139	-0.217727	0.00814152	-0.147282	0.548218	0.847374	0.417602	0.406891	-1.10636	-0.264396	0.490234	0.265024	0.593525	0.045536	-0.692334	-0.967045	-0.00814152	-0.636676	0.400422									Oct 23, 2013	This probe set was annotated using the Design Representative Id based pipeline to a GenBank identifier using 5 transcripts. // false // Design Representative Id // R		X04603											Rat Expression Array 230 2.0	March 2012 (Rnor5.0)
AFFX-ThrX-3_at	0.463168	-0.112041	-0.140661	0.0935516	0.825035	0.369147	-0.185343	-0.0315809	-0.138712	0.438451	0.949946	0.432645	0.358944	-0.741878	-0.360225	0.410232	0.346527	0.46847	0.22924	-0.799726	-0.774167	0.0315809	-0.723364	0.444136									Oct 23, 2013	This probe set was annotated using the Design Representative Id based pipeline to a GenBank identifier using 5 transcripts. // false // Design Representative Id // R		X04603											Rat Expression Array 230 2.0	March 2012 (Rnor5.0)
AFFX-TrpnX-5_at	0.0516505	0.00696683	-0.0911517	-0.0550444	-0.0444739	0.0500903	-0.0035975	0.0035975	0.0786488	-0.0406201	0.0482838	0.0417202	-0.0275378	0.0852323	-0.00983381	0.0729744	0.0889258	0.0501053	0.0990465	-0.0197973	-0.0316145	0.0489302	-0.110526	0.0717953									Oct 23, 2013	This probe set was annotated using the Design Representative Id based pipeline to a GenBank identifier using 5 transcripts. // false // Design Representative Id // R		K01391											Rat Expression Array 230 2.0	March 2012 (Rnor5.0)
AFFX-TrpnX-M_at	0.148079	0.0204945	-0.0529418	-0.034837	-0.0466125	0.075237	-0.126936	0.0570056	0.0738828	-0.00620484	0.0637693	0.0750589	-0.00394893	0.0378196	0.0738699	-0.148603	-0.0703235	0.0793201	0.00394917	-0.0748332	0.0484047	-0.016372	0.100623	0.0593102									Oct 23, 2013	This probe set was annotated using the Design Representative Id based pipeline to a GenBank identifier using 5 transcripts. // false // Design Representative Id // R		K01391											Rat Expression Array 230 2.0	March 2012 (Rnor5.0)
AFFX-TrpnX-3_at	-0.00450635	0.0499756	0.0462229	-0.0550571	-0.0318258	0.0416988	-0.0123093	0.00450659	0.0337903	-0.0770326	0.15234	0.0753699	-0.0139713	-0.026197	0.0484385	0.178676	-0.107011	0.0952117	0.0803294	-0.0459378	0.0811875	-0.0366738	0.0720356	0.0585354									Oct 23, 2013	This probe set was annotated using the Design Representative Id based pipeline to a GenBank identifier using 5 transcripts. // false // Design Representative Id // R		K01391											Rat Expression Array 230 2.0	March 2012 (Rnor5.0)
AFFX-r2-Ec-bioB-5_at	-0.00435734	0.0993238	0.0895448	0.299682	-0.1271	0.140259	-0.0372925	0.0344706	0.00435782	0.0310969	0.518018	0.205555	0.0645719	0.0318236	-0.193021	-0.00685835	-0.222361	0.118908	0.0847826	-0.199319	-0.080821	-0.124531	-0.272338	0.120812									Oct 23, 2013	This probe set was annotated using the Design Representative Id based pipeline to a GenBank identifier using 5 transcripts. // false // Design Representative Id // R		J04423											Rat Expression Array 230 2.0	March 2012 (Rnor5.0)
AFFX-r2-Ec-bioB-M_at	-0.0375133	-0.00130177	0.116919	0.132695	0.0711966	0.0661084	-0.0264273	0.0452681	-0.0846772	0.110085	0.450285	0.187553	0.0213828	-0.147986	0.00130177	0.00745916	-0.244203	0.105673	0.0148344	-0.176517	-0.188025	-0.0702839	-0.130938	0.0749822									Oct 23, 2013	This probe set was annotated using the Design Representative Id based pipeline to a GenBank identifier using 5 transcripts. // false // Design Representative Id // R		J04423											Rat Expression Array 230 2.0	March 2012 (Rnor5.0)
AFFX-r2-Ec-bioB-3_at	-0.0531559	-0.00400448	0.0221162	0.148731	0.0106444	0.0670423	-0.0677438	0.034349	0.113585	-0.0354075	0.298236	0.130642	-0.0939012	-0.0492234	-0.0568094	0.206738	0.00400448	0.106959	0.150233	-0.142366	-0.178897	0.0473595	-0.172578	0.133653									Oct 23, 2013	This probe set was annotated using the Design Representative Id based pipeline to a GenBank identifier using 5 transcripts. // false // Design Representative Id // R		J04423											Rat Expression Array 230 2.0	March 2012 (Rnor5.0)
AFFX-r2-Ec-bioC-5_at	0.0914469	0.124896	0.227406	0.239245	0.117747	0.0608939	-0.00487041	0.0821905	-0.0188599	0.00487041	0.337412	0.133331	-0.0766287	-0.175262	-0.0524607	0.0756159	-0.207379	0.100026	0.119361	-0.14206	-0.115527	-0.00626278	-0.0751915	0.0936117									Oct 23, 2013	This probe set was annotated using the Design Representative Id based pipeline to a GenBank identifier using 5 transcripts. // false // Design Representative Id // R		J04423											Rat Expression Array 230 2.0	March 2012 (Rnor5.0)
AFFX-r2-Ec-bioC-3_at	0.0370388	0.0890999	0.173477	0.102139	0.0892391	0.0437858	-0.0415087	0.0215912	-0.0535078	-0.0215912	0.265755	0.118586	-0.160336	-0.162122	-0.140423	0.065938	-0.155396	0.0885323	0.0909557	-0.212075	-0.0684519	0.0723515	-0.184986	0.125796									Oct 23, 2013	This probe set was annotated using the Design Representative Id based pipeline to a GenBank identifier using 5 transcripts. // false // Design Representative Id // R		J04423											Rat Expression Array 230 2.0	March 2012 (Rnor5.0)
AFFX-r2-Ec-bioD-5_at	-0.0596142	0.0591335	0.101278	0.142904	-0.0033884	0.0723753	-0.156774	-0.137577	-0.110877	-0.0687084	0.187486	0.125905	-0.143782	-0.272364	0.0502167	0.141712	-0.069849	0.144944	0.0991173	-0.0605621	0.0033884	0.0936213	0.00566006	0.0605171									Oct 23, 2013	This probe set was annotated using the Design Representative Id based pipeline to a GenBank identifier using 5 transcripts. // false // Design Representative Id // R		J04423											Rat Expression Array 230 2.0	March 2012 (Rnor5.0)
AFFX-r2-Ec-bioD-3_at	-0.0485268	0.0214291	0.089179	0.0409908	0.0595703	0.0462716	-0.0745783	-0.132004	-0.0410051	-0.0483809	0.156652	0.0976394	-0.19383	-0.253069	0.00671291	0.128484	-0.0358524	0.138053	0.117346	-0.00671291	-0.0104265	0.144502	0.0782719	0.0633527									Oct 23, 2013	This probe set was annotated using the Design Representative Id based pipeline to a GenBank identifier using 5 transcripts. // false // Design Representative Id // R		J04423											Rat Expression Array 230 2.0	March 2012 (Rnor5.0)
AFFX-r2-P1-cre-5_at	0.105767	0.0990419	0.172703	0.230084	0.0774898	0.0563864	0.00962257	0.0134735	0.0434084	0.0623093	0.194503	0.0677724	-0.00962353	-0.0985317	-0.143826	-0.0524941	-0.142889	0.0522169	-0.0565014	-0.151301	-0.147157	-0.0693378	-0.115042	0.038999									Oct 23, 2013	This probe set was annotated using the Design Representative Id based pipeline to a GenBank identifier using 5 transcripts. // false // Design Representative Id // R		X03453											Rat Expression Array 230 2.0	March 2012 (Rnor5.0)
AFFX-r2-P1-cre-3_at	0.0505734	0.0697603	0.185227	0.20295	0.0721674	0.0643316	-0.00704479	0.0265894	0.00704575	0.0658579	0.191409	0.0716463	0.0132847	-0.113562	-0.0977774	-0.0492277	-0.235013	0.0821778	-0.0786161	-0.124162	-0.0881424	-0.0451355	-0.116487	0.0283307									Oct 23, 2013	This probe set was annotated using the Design Representative Id based pipeline to a GenBank identifier using 5 transcripts. // false // Design Representative Id // R		X03453											Rat Expression Array 230 2.0	March 2012 (Rnor5.0)
AFFX-r2-Bs-dap-5_at	0.383626	-0.0654488	-0.0374289	0.171736	0.699655	0.285089	-0.145319	0.00537491	-0.0608091	0.454435	0.581531	0.293264	0.380192	-1.04986	-0.111741	0.425123	0.235857	0.546388	0.00119114	-0.335241	-0.899187	-0.00119209	-0.306785	0.328626									Oct 23, 2013	This probe set was annotated using the Design Representative Id based pipeline to a GenBank identifier using 5 transcripts. // false // Design Representative Id // R		L38424											Rat Expression Array 230 2.0	March 2012 (Rnor5.0)
AFFX-r2-Bs-dap-M_at	0.273088	-0.0546141	-0.0963249	0.139038	0.610105	0.255565	-0.123805	-0.0432606	-0.112957	0.341932	0.602368	0.290335	0.366766	-0.687557	-0.177089	0.356241	0.241409	0.405415	0.102711	-0.403478	-0.569256	0.0432596	-0.23032	0.256449									Oct 23, 2013	This probe set was annotated using the Design Representative Id based pipeline to a GenBank identifier using 5 transcripts. // false // Design Representative Id // R		L38424											Rat Expression Array 230 2.0	March 2012 (Rnor5.0)
AFFX-r2-Bs-dap-3_at	0.24382	-0.0591326	-0.0204992	0.156296	0.361088	0.158284	-0.0413198	-0.0799341	-0.107309	0.245917	0.515305	0.240367	0.253561	-0.536856	-0.210214	0.220358	0.0598059	0.296556	0.0593519	-0.308965	-0.403226	0.0204983	-0.319906	0.1913									Oct 23, 2013	This probe set was annotated using the Design Representative Id based pipeline to a GenBank identifier using 5 transcripts. // false // Design Representative Id // R		L38424											Rat Expression Array 230 2.0	March 2012 (Rnor5.0)
AFFX-r2-Bs-lys-5_at	0.436208	-0.105717	-0.269863	0.0567665	1.01256	0.457694	-0.245257	-0.0567665	-0.133507	0.561876	1.1207	0.518044	0.568817	-0.762606	-0.231547	0.596809	0.327231	0.523881	0.299836	-0.683315	-0.817001	0.152061	-0.462008	0.448243									Oct 23, 2013	This probe set was annotated using the Design Representative Id based pipeline to a GenBank identifier using 5 transcripts. // false // Design Representative Id // R		X17013											Rat Expression Array 230 2.0	March 2012 (Rnor5.0)
AFFX-r2-Bs-lys-M_at	0.432755	-0.172584	-0.198477	0.17137	0.920196	0.416313	-0.102517	-0.0173092	-0.15186	0.636332	1.24678	0.54294	0.470883	-0.648248	-0.387547	0.56772	0.266418	0.483929	0.359581	-0.694711	-0.85096	0.0173092	-0.521833	0.455418									Oct 23, 2013	This probe set was annotated using the Design Representative Id based pipeline to a GenBank identifier using 5 transcripts. // false // Design Representative Id // R		X17013											Rat Expression Array 230 2.0	March 2012 (Rnor5.0)
AFFX-r2-Bs-lys-3_at	0.404663	-0.105883	-0.22333	0.201245	0.946628	0.415244	-0.0347767	-0.066328	-0.136965	0.600271	1.15831	0.502788	0.473824	-0.613743	-0.522177	0.467256	0.121211	0.470275	0.346632	-0.704964	-0.732076	0.0347767	-0.532581	0.432072									Oct 23, 2013	This probe set was annotated using the Design Representative Id based pipeline to a GenBank identifier using 5 transcripts. // false // Design Representative Id // R		X17013											Rat Expression Array 230 2.0	March 2012 (Rnor5.0)
AFFX-r2-Bs-phe-5_at	0.576036	-0.0559025	-0.206028	0.20184	1.08986	0.466948	-0.195786	0.0338478	-0.315742	0.686554	1.10476	0.54514	0.561204	-0.957645	-0.294428	0.630342	0.423536	0.611405	0.154887	-0.831299	-1.21013	-0.0338478	-0.66056	0.506889									Oct 23, 2013	This probe set was annotated using the Design Representative Id based pipeline to a GenBank identifier using 5 transcripts. // false // Design Representative Id // R		M24537											Rat Expression Array 230 2.0	March 2012 (Rnor5.0)
AFFX-r2-Bs-phe-M_at	0.551785	-0.17662	-0.292229	0.195498	1.09225	0.505278	-0.172071	0.017374	-0.388362	0.627417	1.19402	0.578486	0.55424	-0.774968	-0.414838	0.558141	0.207157	0.534961	0.209297	-0.820651	-1.13084	-0.017374	-0.793839	0.514312									Oct 23, 2013	This probe set was annotated using the Design Representative Id based pipeline to a GenBank identifier using 5 transcripts. // false // Design Representative Id // R		M24537											Rat Expression Array 230 2.0	March 2012 (Rnor5.0)
AFFX-r2-Bs-phe-3_at	0.632665	-0.123302	-0.271795	0.237666	0.996731	0.470311	-0.0893278	0.0128527	-0.29202	0.576483	1.17867	0.534873	0.476349	-0.753077	-0.506784	0.409312	0.141876	0.495527	0.259776	-0.861043	-0.897891	-0.0128527	-0.764959	0.482389									Oct 23, 2013	This probe set was annotated using the Design Representative Id based pipeline to a GenBank identifier using 5 transcripts. // false // Design Representative Id // R		M24537											Rat Expression Array 230 2.0	March 2012 (Rnor5.0)
AFFX-r2-Bs-thr-5_s_at	0.510074	-0.118747	-0.0169458	0.171434	0.972248	0.397068	-0.194682	0.13406	-0.0041399	0.590498	0.720085	0.350053	0.427331	-1.26369	-0.109285	0.555864	0.464223	0.68042	-0.0744486	-0.59789	-1.2112	0.0041399	-0.495187	0.435321									Oct 23, 2013	This probe set was annotated using the Design Representative Id based pipeline to a GenBank identifier using 5 transcripts. // false // Design Representative Id // R		X04603											Rat Expression Array 230 2.0	March 2012 (Rnor5.0)
AFFX-r2-Bs-thr-M_s_at	0.462076	-0.109454	-0.050087	0.129585	0.933391	0.38551	-0.188023	0.0293436	-0.115284	0.531335	0.835712	0.397811	0.362811	-0.941554	-0.266885	0.437366	0.336029	0.52774	0.0777597	-0.712468	-0.993935	-0.0293436	-0.596188	0.410269									Oct 23, 2013	This probe set was annotated using the Design Representative Id based pipeline to a GenBank identifier using 5 transcripts. // false // Design Representative Id // R		X04603											Rat Expression Array 230 2.0	March 2012 (Rnor5.0)
AFFX-r2-Bs-thr-3_s_at	0.434825	-0.110513	-0.0981131	0.0868845	0.771318	0.340061	-0.215751	-0.0261145	-0.236541	0.421109	0.920713	0.442522	0.340214	-0.740161	-0.339673	0.369658	0.340065	0.454109	0.230335	-0.795053	-0.787689	0.0261145	-0.674386	0.438304									Oct 23, 2013	This probe set was annotated using the Design Representative Id based pipeline to a GenBank identifier using 5 transcripts. // false // Design Representative Id // R		X04603											Rat Expression Array 230 2.0	March 2012 (Rnor5.0)
AFFX_Rat_GAPDH_5_at	-0.141408	-0.0880289	-0.0311308	-0.131308	0.0023756	0.0558923	0.00656605	-0.055459	-0.00237465	-0.121176	-0.252399	0.095305	0.0198402	-0.12211	0.170163	0.0156326	0.0618629	0.093919	-0.0250969	0.285692	0.00502491	0.174375	0.295448	0.135496	Gapdh	24383	0000226 // microtubule cytoskeleton organization // inferred from direct assay///0005975 // carbohydrate metabolic process // inferred from direct assay///0006006 // glucose metabolic process // inferred from electronic annotation///0006094 // gluconeogenesis // inferred from direct assay///0006096 // glycolysis // inferred from direct assay///0006096 // glycolysis // inferred from electronic ann…	0005634 // nucleus // inferred from direct assay///0005737 // cytoplasm // inferred from direct assay///0005737 // cytoplasm // not recorded///0005739 // mitochondrion // not recorded///0005811 // lipid particle // not recorded///0005829 // cytosol // inferred from direct assay///0005856 // cytoskeleton // inferred from electronic annotation///0005886 // plasma membrane // not recorded///0015630 …	0004365 // glyceraldehyde-3-phosphate dehydrogenase (NAD+) (phosphorylating) activity // inferred from direct assay///0004365 // glyceraldehyde-3-phosphate dehydrogenase (NAD+) (phosphorylating) activity // not recorded///0005515 // protein binding // inferred from physical interaction///0008017 // microtubule binding // inferred from direct assay///0016491 // oxidoreductase activity // inferred …		glyceraldehyde-3-phosphate dehydrogenase		Oct 23, 2013	This probe set was annotated using the Design Representative Id based pipeline to a Entrez Gene identifier using 1 transcripts. // false // Design Representative Id // R		X02231		chr4q42						EC:1.2.1.12			Rat Expression Array 230 2.0	March 2012 (Rnor5.0)	GO:0000226|GO:0005975|GO:0006006|GO:0006094|GO:0006096|GO:0006096|GO:0006417|GO:0006915|GO:0007275|GO:0017148|GO:0035606|GO:0050821|GO:0051402|GO:0051402|GO:0055114|GO:0060359|GO:0071346|GO:0005634|GO:0005737|GO:0005737|GO:0005739|GO:0005811|GO:0005829|GO:0005856|GO:0005886|GO:0015630|GO:0030529|GO:0070062|GO:0004365|GO:0004365|GO:0005515|GO:0008017|GO:0016491|GO:0016620|GO:0016740|GO:0035605|GO:…
AFFX_Rat_GAPDH_M_at	-0.105572	-0.0388594	-0.0535851	-0.135405	-0.0352507	0.0397997	-0.0243301	-0.00257492	0.00660229	-0.0860462	-0.210608	0.0803861	0.00257492	-0.0218506	0.136325	0.0285072	0.0959816	0.0590348	0.071311	0.244959	0.164109	0.204731	0.237308	0.0633731	Gapdh	24383	0000226 // microtubule cytoskeleton organization // inferred from direct assay///0005975 // carbohydrate metabolic process // inferred from direct assay///0006006 // glucose metabolic process // inferred from electronic annotation///0006094 // gluconeogenesis // inferred from direct assay///0006096 // glycolysis // inferred from direct assay///0006096 // glycolysis // inferred from electronic ann…	0005634 // nucleus // inferred from direct assay///0005737 // cytoplasm // inferred from direct assay///0005737 // cytoplasm // not recorded///0005739 // mitochondrion // not recorded///0005811 // lipid particle // not recorded///0005829 // cytosol // inferred from direct assay///0005856 // cytoskeleton // inferred from electronic annotation///0005886 // plasma membrane // not recorded///0015630 …	0004365 // glyceraldehyde-3-phosphate dehydrogenase (NAD+) (phosphorylating) activity // inferred from direct assay///0004365 // glyceraldehyde-3-phosphate dehydrogenase (NAD+) (phosphorylating) activity // not recorded///0005515 // protein binding // inferred from physical interaction///0008017 // microtubule binding // inferred from direct assay///0016491 // oxidoreductase activity // inferred …		glyceraldehyde-3-phosphate dehydrogenase		Oct 23, 2013	This probe set was annotated using the Design Representative Id based pipeline to a Entrez Gene identifier using 1 transcripts. // false // Design Representative Id // R		X02231		chr4q42						EC:1.2.1.12			Rat Expression Array 230 2.0	March 2012 (Rnor5.0)	GO:0000226|GO:0005975|GO:0006006|GO:0006094|GO:0006096|GO:0006096|GO:0006417|GO:0006915|GO:0007275|GO:0017148|GO:0035606|GO:0050821|GO:0051402|GO:0051402|GO:0055114|GO:0060359|GO:0071346|GO:0005634|GO:0005737|GO:0005737|GO:0005739|GO:0005811|GO:0005829|GO:0005856|GO:0005886|GO:0015630|GO:0030529|GO:0070062|GO:0004365|GO:0004365|GO:0005515|GO:0008017|GO:0016491|GO:0016620|GO:0016740|GO:0035605|GO:…
AFFX_Rat_GAPDH_3_at	-0.0606508	-0.0356121	-0.0517979	-0.055994	-0.06779	0.0107764	-0.0210028	-0.0169926	-0.0142794	-0.0234518	-0.0693502	0.0204145	0.0142794	0.0329189	0.050952	0.0226727	0.0420313	0.0131152	0.068141	0.174517	0.177581	0.113419	0.148153	0.0411687	Gapdh	24383	0000226 // microtubule cytoskeleton organization // inferred from direct assay///0005975 // carbohydrate metabolic process // inferred from direct assay///0006006 // glucose metabolic process // inferred from electronic annotation///0006094 // gluconeogenesis // inferred from direct assay///0006096 // glycolysis // inferred from direct assay///0006096 // glycolysis // inferred from electronic ann…	0005634 // nucleus // inferred from direct assay///0005737 // cytoplasm // inferred from direct assay///0005737 // cytoplasm // not recorded///0005739 // mitochondrion // not recorded///0005811 // lipid particle // not recorded///0005829 // cytosol // inferred from direct assay///0005856 // cytoskeleton // inferred from electronic annotation///0005886 // plasma membrane // not recorded///0015630 …	0004365 // glyceraldehyde-3-phosphate dehydrogenase (NAD+) (phosphorylating) activity // inferred from direct assay///0004365 // glyceraldehyde-3-phosphate dehydrogenase (NAD+) (phosphorylating) activity // not recorded///0005515 // protein binding // inferred from physical interaction///0008017 // microtubule binding // inferred from direct assay///0016491 // oxidoreductase activity // inferred …		glyceraldehyde-3-phosphate dehydrogenase		Oct 23, 2013	This probe set was annotated using the Design Representative Id based pipeline to a Entrez Gene identifier using 1 transcripts. // false // Design Representative Id // R		X02231		chr4q42						EC:1.2.1.12			Rat Expression Array 230 2.0	March 2012 (Rnor5.0)	GO:0000226|GO:0005975|GO:0006006|GO:0006094|GO:0006096|GO:0006096|GO:0006417|GO:0006915|GO:0007275|GO:0017148|GO:0035606|GO:0050821|GO:0051402|GO:0051402|GO:0055114|GO:0060359|GO:0071346|GO:0005634|GO:0005737|GO:0005737|GO:0005739|GO:0005811|GO:0005829|GO:0005856|GO:0005886|GO:0015630|GO:0030529|GO:0070062|GO:0004365|GO:0004365|GO:0005515|GO:0008017|GO:0016491|GO:0016620|GO:0016740|GO:0035605|GO:…
AFFX_Rat_Hexokinase_5_at	-0.294513	-0.179924	-0.034709	-0.212246	0.068881	0.130349	0.211702	0.00875187	0.128153	-0.298572	-0.894277	0.401907	0.132974	-0.597394	0.486251	-0.00875187	0.0296955	0.349741	-0.396913	0.703982	-0.347646	0.133143	0.578897	0.455338	Hk1	25058	0005975 // carbohydrate metabolic process // inferred from electronic annotation///0006096 // glycolysis // inferred from direct assay///0006096 // glycolysis // inferred from electronic annotation///0006200 // ATP catabolic process // inferred by curator///0006468 // protein phosphorylation // inferred from direct assay///0008152 // metabolic process // inferred from electronic annotation///0010…	0005634 // nucleus // not recorded///0005730 // nucleolus // not recorded///0005739 // mitochondrion // inferred from direct assay///0005739 // mitochondrion // not recorded///0005741 // mitochondrial outer membrane // inferred from electronic annotation///0005829 // cytosol // inferred from direct assay///0005829 // cytosol // not recorded///0005901 // caveola // inferred from direct assay///001…	0000166 // nucleotide binding // inferred from electronic annotation///0003824 // catalytic activity // inferred from electronic annotation///0004340 // glucokinase activity // inferred from direct assay///0004396 // hexokinase activity // inferred from direct assay///0004396 // hexokinase activity // inferred from electronic annotation///0004396 // hexokinase activity // not recorded///0004672 /…		hexokinase 1		Oct 23, 2013	This probe set was annotated using the Design Representative Id based pipeline to a Entrez Gene identifier using 1 transcripts. // false // Design Representative Id // R		J04526		chr20q11						EC:2.7.1.1			Rat Expression Array 230 2.0	March 2012 (Rnor5.0)	GO:0005975|GO:0006096|GO:0006096|GO:0006200|GO:0006468|GO:0008152|GO:0010359|GO:0016310|GO:0018105|GO:0018107|GO:0018108|GO:0019318|GO:0043066|GO:0046777|GO:0046835|GO:0046835|GO:0051156|GO:0005634|GO:0005730|GO:0005739|GO:0005739|GO:0005741|GO:0005829|GO:0005829|GO:0005901|GO:0016020|GO:0043234|GO:0045121|GO:0000166|GO:0003824|GO:0004340|GO:0004396|GO:0004396|GO:0004396|GO:0004672|GO:0005515|GO:…
AFFX_Rat_Hexokinase_M_at	-0.198035	-0.0926828	-0.0535278	-0.169146	0.142343	0.120008	0.142003	9.05991e-05	0.130632	-0.0529032	-0.341063	0.175164	-9.05991e-05	-0.336443	0.265015	0.0161352	0.0979805	0.19643	-0.278918	0.31515	-0.097908	0.143597	0.216062	0.217368	Hk1	25058	0005975 // carbohydrate metabolic process // inferred from electronic annotation///0006096 // glycolysis // inferred from direct assay///0006096 // glycolysis // inferred from electronic annotation///0006200 // ATP catabolic process // inferred by curator///0006468 // protein phosphorylation // inferred from direct assay///0008152 // metabolic process // inferred from electronic annotation///0010…	0005634 // nucleus // not recorded///0005730 // nucleolus // not recorded///0005739 // mitochondrion // inferred from direct assay///0005739 // mitochondrion // not recorded///0005741 // mitochondrial outer membrane // inferred from electronic annotation///0005829 // cytosol // inferred from direct assay///0005829 // cytosol // not recorded///0005901 // caveola // inferred from direct assay///001…	0000166 // nucleotide binding // inferred from electronic annotation///0003824 // catalytic activity // inferred from electronic annotation///0004340 // glucokinase activity // inferred from direct assay///0004396 // hexokinase activity // inferred from direct assay///0004396 // hexokinase activity // inferred from electronic annotation///0004396 // hexokinase activity // not recorded///0004672 /…		hexokinase 1		Oct 23, 2013	This probe set was annotated using the Design Representative Id based pipeline to a Entrez Gene identifier using 1 transcripts. // false // Design Representative Id // R		J04526		chr20q11						EC:2.7.1.1			Rat Expression Array 230 2.0	March 2012 (Rnor5.0)	GO:0005975|GO:0006096|GO:0006096|GO:0006200|GO:0006468|GO:0008152|GO:0010359|GO:0016310|GO:0018105|GO:0018107|GO:0018108|GO:0019318|GO:0043066|GO:0046777|GO:0046835|GO:0046835|GO:0051156|GO:0005634|GO:0005730|GO:0005739|GO:0005739|GO:0005741|GO:0005829|GO:0005829|GO:0005901|GO:0016020|GO:0043234|GO:0045121|GO:0000166|GO:0003824|GO:0004340|GO:0004396|GO:0004396|GO:0004396|GO:0004672|GO:0005515|GO:…
AFFX_Rat_Hexokinase_3_at	-0.224419	-0.0550547	-0.0359268	-0.073082	0.00100899	0.0774602	0.165931	-0.0281811	-0.0411777	-0.104102	-0.323328	0.157167	0.0559835	-0.0258169	0.270904	0.10421	-0.00100899	0.105227	0.00424385	0.324316	0.080266	0.0538454	0.166888	0.11236	Hk1	25058	0005975 // carbohydrate metabolic process // inferred from electronic annotation///0006096 // glycolysis // inferred from direct assay///0006096 // glycolysis // inferred from electronic annotation///0006200 // ATP catabolic process // inferred by curator///0006468 // protein phosphorylation // inferred from direct assay///0008152 // metabolic process // inferred from electronic annotation///0010…	0005634 // nucleus // not recorded///0005730 // nucleolus // not recorded///0005739 // mitochondrion // inferred from direct assay///0005739 // mitochondrion // not recorded///0005741 // mitochondrial outer membrane // inferred from electronic annotation///0005829 // cytosol // inferred from direct assay///0005829 // cytosol // not recorded///0005901 // caveola // inferred from direct assay///001…	0000166 // nucleotide binding // inferred from electronic annotation///0003824 // catalytic activity // inferred from electronic annotation///0004340 // glucokinase activity // inferred from direct assay///0004396 // hexokinase activity // inferred from direct assay///0004396 // hexokinase activity // inferred from electronic annotation///0004396 // hexokinase activity // not recorded///0004672 /…		hexokinase 1		Oct 23, 2013	This probe set was annotated using the Design Representative Id based pipeline to a Entrez Gene identifier using 1 transcripts. // false // Design Representative Id // R		J04526		chr20q11						EC:2.7.1.1			Rat Expression Array 230 2.0	March 2012 (Rnor5.0)	GO:0005975|GO:0006096|GO:0006096|GO:0006200|GO:0006468|GO:0008152|GO:0010359|GO:0016310|GO:0018105|GO:0018107|GO:0018108|GO:0019318|GO:0043066|GO:0046777|GO:0046835|GO:0046835|GO:0051156|GO:0005634|GO:0005730|GO:0005739|GO:0005739|GO:0005741|GO:0005829|GO:0005829|GO:0005901|GO:0016020|GO:0043234|GO:0045121|GO:0000166|GO:0003824|GO:0004340|GO:0004396|GO:0004396|GO:0004396|GO:0004672|GO:0005515|GO:…
AFFX_Rat_beta-actin_5_at	-0.349536	-0.206974	-0.0764227	-0.274506	-0.0656691	0.110573	0.0973177	0.00811577	0.102809	-0.0857773	-0.288545	0.145056	-0.00811672	0.0777502	0.365908	0.177864	0.205063	0.12626	-0.242959	0.26911	-0.158112	0.0392122	0.347353	0.23051									Oct 23, 2013	This probe set was annotated using the Design Representative Id based pipeline to a GenBank identifier using 2 transcripts. // false // Design Representative Id // R		V01217											Rat Expression Array 230 2.0	March 2012 (Rnor5.0)
AFFX_Rat_beta-actin_M_at	-0.354141	-0.167134	-0.115098	-0.292689	-0.0430098	0.114131	0.0587778	0.00401306	0.122016	-0.144217	-0.51753	0.228692	-0.00401211	0.245455	0.535028	0.172954	0.301945	0.175737	-0.197598	0.388533	-0.00878239	0.0974312	0.379127	0.226508									Oct 23, 2013	This probe set was annotated using the Design Representative Id based pipeline to a GenBank identifier using 2 transcripts. // false // Design Representative Id // R		V01217											Rat Expression Array 230 2.0	March 2012 (Rnor5.0)
AFFX_Rat_beta-actin_3_at	-0.175447	-0.131063	-0.105011	-0.167423	-0.117537	0.0276217	0.0433321	0.0172825	0.069315	-0.00353813	-0.258056	0.118422	0.00353813	0.101179	0.207136	0.0594893	0.110312	0.0670292	-0.196239	0.0920591	-0.0271702	-0.0415182	0.0552282	0.0997284									Oct 23, 2013	This probe set was annotated using the Design Representative Id based pipeline to a GenBank identifier using 2 transcripts. // false // Design Representative Id // R		V01217											Rat Expression Array 230 2.0	March 2012 (Rnor5.0)
AFFX_rat_5S_rRNA_at	-0.115368	-0.246886	-0.489096	-0.21535	-0.140305	0.13279	-0.234594	-0.0369816	-0.0773554	0.00239944	0.372157	0.20038	-0.00702095	0.0803099	-0.00239944	0.406407	0.617942	0.250445	0.668767	0.275586	0.562056	0.753662	0.252774	0.204023									Oct 23, 2013	This probe set was annotated using the Design Representative Id based pipeline to a GenBank identifier using 2 transcripts. // false // Design Representative Id // R		X83747											Rat Expression Array 230 2.0	March 2012 (Rnor5.0)
AFFX_ratb1/X12957_at	0.0996904	0.0313268	0.0512295	0.191303	-0.0616684	0.083054	0.102132	-0.148057	-0.0150776	0.0150776	0.144385	0.1017	0.0263438	-0.356319	-0.0907836	0.0732617	0.0296702	0.156169	-0.246613	-0.138818	-0.0480552	-0.0589628	-0.192438	0.0762791									Oct 23, 2013	This probe set was annotated using the Design Representative Id based pipeline to a GenBank identifier using 2 transcripts. // false // Design Representative Id // R		X12957											Rat Expression Array 230 2.0	March 2012 (Rnor5.0)
AFFX_ratb2/X14115_at	-0.00298452	-0.0264959	-0.053921	-0.0021112	0.0697515	0.0410815	0.0021112	0.00970936	0.0657358	-0.0460503	0.0316203	0.0367244	0.130576	-0.0913601	-0.0757723	0.0273407	0.11631	0.0928654	-0.0412567	-0.035872	0.0317757	0.0522468	-0.0444252	0.0410371									Oct 23, 2013	This probe set was annotated using the Design Representative Id based pipeline to a GenBank identifier using 2 transcripts. // false // Design Representative Id // R		X14115											Rat Expression Array 230 2.0	March 2012 (Rnor5.0)
1367452_at	-0.0856018	-0.0470219	-0.0357704	-0.13105	0.0235968	0.0516349	-0.0440063	-0.171916	-0.0673924	-0.208308	0.035553	0.0884192	-0.0126867	-0.00285149	0.0113392	0.0247917	0.00285149	0.0127318	0.11738	0.199149	0.147497	0.11364	0.192854	0.0362223	Sumo2	690244	0016925 // protein sumoylation // inferred from direct assay///0016925 // protein sumoylation // inferred from electronic annotation///0034613 // cellular protein localization // inferred from direct assay///0045892 // negative regulation of transcription, DNA-dependent // inferred from mutant phenotype	0005634 // nucleus // inferred from electronic annotation///0016605 // PML body // inferred from sequence or structural similarity	0005515 // protein binding // inferred from physical interaction///0031625 // ubiquitin protein ligase binding // inferred from sequence or structural similarity	chr5:19767471-19768441 (+) // 93.88 // q12	SMT3 suppressor of mif two 3 homolog 2 (S. cerevisiae)		Oct 23, 2013	This probe set was annotated using the Matching Probes based pipeline to a Entrez Gene identifier using 4 transcripts. // false // Matching Probes // A	XM_001058240 // refseq // 1 // Cross Hyb Matching Probes///ENSRNOT00000049609 // ensembl // 6 // Cross Hyb Matching Probes	BC058446(11),BC078746(11),L79949(9),NM_133594(11)	Rn.5958	chr10q32.3	19768441	chr5	93.88	19767471	+				Rat Expression Array 230 2.0	March 2012 (Rnor5.0)	GO:0016925|GO:0016925|GO:0034613|GO:0045892|GO:0005634|GO:0016605|GO:0005515|GO:0031625
1367453_at	-0.124317	-0.0551453	-0.104239	-0.182044	-0.0539007	0.0477502	-0.0828819	-0.00589752	0.00589752	-0.0491781	-0.137856	0.0525184	-0.0250435	0.0864439	0.133911	0.198429	0.268736	0.0998499	0.134422	0.17696	0.124115	0.202402	0.298039	0.062268	Cdc37	114562	0051726 // regulation of cell cycle // inferred from expression pattern///0060334 // regulation of interferon-gamma-mediated signaling pathway // inferred from electronic annotation///0060334 // regulation of interferon-gamma-mediated signaling pathway // not recorded///0060338 // regulation of type I interferon-mediated signaling pathway // inferred from electronic annotation///0060338 // regula…	0005737 // cytoplasm // inferred from direct assay///0005737 // cytoplasm // not recorded///0005829 // cytosol // inferred from electronic annotation///0005829 // cytosol // not recorded///0032587 // ruffle membrane // inferred from direct assay///0043234 // protein complex // inferred from direct assay	0005515 // protein binding // inferred from electronic annotation///0019901 // protein kinase binding // inferred from physical interaction///0031072 // heat shock protein binding // not recorded///0031435 // mitogen-activated protein kinase kinase kinase binding // inferred from physical interaction///0043422 // protein kinase B binding // inferred from physical interaction///0051087 // chaperon…	chr8:22217089-22229979 (-) // 99.63 // q13	cell division cycle 37		Oct 23, 2013	This probe set was annotated using the Matching Probes based pipeline to a Entrez Gene identifier using 4 transcripts. // false // Matching Probes // A	AB097113 // gb // 4 // Cross Hyb Matching Probes///GENSCAN00000042695 // ensembl // 4 // Cross Hyb Matching Probes	BC061720(11),D26564(11),ENSRNOT00000042314(11),NM_053743(11)	Rn.17982	chr8q13	22229979	chr8	99.63	22217089	-		ENSRNOG00000033426		Rat Expression Array 230 2.0	March 2012 (Rnor5.0)	GO:0051726|GO:0060334|GO:0060334|GO:0060338|GO:0060338|GO:0005737|GO:0005737|GO:0005829|GO:0005829|GO:0032587|GO:0043234|GO:0005515|GO:0019901|GO:0031072|GO:0031435|GO:0043422|GO:0051087|GO:0051879|GO:0051879
1367454_at	0.0434208	0.0427094	0.07061	-0.00111198	-0.060811	0.0460356	0.00942612	0.0111485	0.00344849	0.0172157	0.0886879	0.0316568	-0.097723	-0.00393677	0.0150299	-0.0160809	-0.00153351	0.0396957	-0.0173817	-0.04072	0.00111198	-0.0874224	-0.0599079	0.0311248	Copb2	60384	0006810 // transport // inferred from electronic annotation///0006886 // intracellular protein transport // inferred from electronic annotation///0006891 // intra-Golgi vesicle-mediated transport // not recorded///0015031 // protein transport // inferred from electronic annotation///0016192 // vesicle-mediated transport // inferred from electronic annotation	0000139 // Golgi membrane // inferred from direct assay///0005737 // cytoplasm // not recorded///0005794 // Golgi apparatus // inferred from direct assay///0005794 // Golgi apparatus // not recorded///0015629 // actin cytoskeleton // not recorded///0016020 // membrane // inferred from electronic annotation///0030117 // membrane coat // inferred from electronic annotation///0030126 // COPI vesicle…	0005080 // protein kinase C binding // inferred from physical interaction///0005198 // structural molecule activity // inferred from electronic annotation///0005515 // protein binding // inferred from physical interaction	chr8:106024922-106047284 (+) // 60.41 // q31	coatomer protein complex, subunit beta 2 (beta prime)		Oct 23, 2013	This probe set was annotated using the Matching Probes based pipeline to a Entrez Gene identifier using 4 transcripts. // false // Matching Probes // A	U75400 // gb // 2 // Cross Hyb Matching Probes	AF002705(11),BC064317(11),BC088397(10),NM_021765(11)	Rn.37178		106047284	chr8	60.41	106024922	+				Rat Expression Array 230 2.0	March 2012 (Rnor5.0)	GO:0006810|GO:0006886|GO:0006891|GO:0015031|GO:0016192|GO:0000139|GO:0005737|GO:0005794|GO:0005794|GO:0015629|GO:0016020|GO:0030117|GO:0030126|GO:0030663|GO:0031410|GO:0005080|GO:0005198|GO:0005515
1367455_at	-0.00365925	-0.0155277	0.00365829	-0.0180073	-0.038517	0.014404	-0.0110168	-0.018569	-0.056736	-0.0729532	-0.0960007	0.032219	0.00925255	0.0443277	0.068675	0.0136871	-0.0558777	0.041939	0.0813684	0.157302	0.235698	0.148861	0.0610199	0.0619061	Vcp	116643	0006200 // ATP catabolic process // inferred from direct assay///0006281 // DNA repair // inferred from electronic annotation///0006302 // double-strand break repair // not recorded///0006302 // double-strand break repair // inferred from sequence or structural similarity///0006310 // DNA recombination // inferred from electronic annotation///0006511 // ubiquitin-dependent protein catabolic proce…	0000502 // proteasome complex // inferred from electronic annotation///0000502 // proteasome complex // not recorded///0005634 // nucleus // inferred from electronic annotation///0005634 // nucleus // not recorded///0005730 // nucleolus // not recorded///0005737 // cytoplasm // not recorded///0005783 // endoplasmic reticulum // inferred from direct assay///0005783 // endoplasmic reticulum // not …	0000166 // nucleotide binding // inferred from electronic annotation///0005102 // receptor binding // inferred from direct assay///0005515 // protein binding // inferred from physical interaction///0005524 // ATP binding // inferred from direct assay///0005524 // ATP binding // inferred from mutant phenotype///0008289 // lipid binding // inferred from electronic annotation///0009378 // four-way j…	chr5:62951984-62971426 (-) // 99.2 // q22	valosin-containing protein		Oct 23, 2013	This probe set was annotated using the Matching Probes based pipeline to a Entrez Gene identifier using 4 transcripts. // false // Matching Probes // A		BC060518(11),ENSRNOT00000046102(11),NM_053864(11),U11760(11)	Rn.3820	chr5q22	62971426	chr5	99.2	62951984	-	EC:3.6.4.6	ENSRNOG00000034242		Rat Expression Array 230 2.0	March 2012 (Rnor5.0)	GO:0006200|GO:0006281|GO:0006302|GO:0006302|GO:0006310|GO:0006511|GO:0006810|GO:0006888|GO:0006919|GO:0006919|GO:0006974|GO:0006974|GO:0016567|GO:0016567|GO:0018279|GO:0018279|GO:0019985|GO:0019985|GO:0030433|GO:0030433|GO:0030970|GO:0030970|GO:0031334|GO:0031334|GO:0032436|GO:0032436|GO:0045732|GO:0051260|GO:0070842|GO:0070842|GO:0000502|GO:0000502|GO:0005634|GO:0005634|GO:0005730|GO:0005737|GO:…
1367456_at	-0.163232	-0.146663	-0.130576	-0.220193	-0.191551	0.0320234	0.0165997	-0.0398226	-0.0223999	-0.0977907	-0.000293732	0.0394864	0.00860596	0.0346441	0.052536	0.000293732	0.0215921	0.0186079	-0.0271215	0.0961218	0.02775	0.12473	0.0410147	0.0532994	Ube2d2///Ube2d3	81920///641452	0000209 // protein polyubiquitination // not recorded///0000209 // protein polyubiquitination // inferred from sequence or structural similarity///0006281 // DNA repair // inferred from electronic annotation///0006511 // ubiquitin-dependent protein catabolic process // inferred from direct assay///0006513 // protein monoubiquitination // not recorded///0006915 // apoptotic process // inferred fro…	0005768 // endosome // inferred from electronic annotation///0005886 // plasma membrane // inferred from electronic annotation///0010008 // endosome membrane // inferred from electronic annotation///0016020 // membrane // inferred from electronic annotation	0000166 // nucleotide binding // inferred from electronic annotation///0004842 // ubiquitin-protein ligase activity // inferred from direct assay///0004842 // ubiquitin-protein ligase activity // not recorded///0004842 // ubiquitin-protein ligase activity // inferred from sequence or structural similarity///0005515 // protein binding // inferred from electronic annotation///0005524 // ATP binding…	chr2:259146588-259175014 (+) // 99.86 // q43	ubiquitin-conjugating enzyme E2D 2///ubiquitin-conjugating enzyme E2D 3		Oct 23, 2013	This probe set was annotated using the Matching Probes based pipeline to a Entrez Gene identifier using 8 transcripts. // true // Matching Probes // A		AY724500(11),AB006852(11),BC072696(11),FQ215509(10),FQ226278(11),NM_031237(11),ENSRNOT00000066204(11)	Rn.2778	chr18p11///chr2q43	259175014	chr2	99.86	259146588	+	EC:6.3.2.19	ENSRNOG00000013741		Rat Expression Array 230 2.0	March 2012 (Rnor5.0)	GO:0000209|GO:0000209|GO:0006281|GO:0006511|GO:0006513|GO:0006915|GO:0006974|GO:0016567|GO:0043161|GO:0043161|GO:0070936|GO:0070936|GO:0070979|GO:0070979|GO:0005768|GO:0005886|GO:0010008|GO:0016020|GO:0000166|GO:0004842|GO:0004842|GO:0004842|GO:0005515|GO:0005524|GO:0016874|GO:0016881
1367457_at	-0.0658875	-0.0673408	-0.0528641	-0.0645065	-0.0749531	0.00711047	0.0151253	-0.00212097	0.00212097	0.0282173	-0.0242481	0.0176014	0.0265293	0.0873108	-0.0480213	-0.00465012	0.0682201	0.0489088	0.0294333	-0.0136471	0.0148716	0.0166283	0.0413685	0.0183829	Becn1	114558	0000045 // autophagic vacuole assembly // inferred from mutant phenotype///0000910 // cytokinesis // not recorded///0000910 // cytokinesis // inferred from sequence or structural similarity///0001666 // response to hypoxia // inferred from expression pattern///0006914 // autophagy // inferred from expression pattern///0006914 // autophagy // inferred from mutant phenotype///0006914 // autophagy /…	0005634 // nucleus // inferred from direct assay///0005737 // cytoplasm // inferred from direct assay///0005737 // cytoplasm // not recorded///0005794 // Golgi apparatus // inferred from electronic annotation///0005802 // trans-Golgi network // inferred from electronic annotation///0005802 // trans-Golgi network // not recorded///0016020 // membrane // inferred from electronic annotation///001602…	0005515 // protein binding // inferred from electronic annotation///0043565 // sequence-specific DNA binding // inferred from electronic annotation	chr10:89008974-89023860 (-) // 98.69 // q31	beclin 1, autophagy related		Oct 23, 2013	This probe set was annotated using the Matching Probes based pipeline to a Entrez Gene identifier using 5 transcripts. // false // Matching Probes // A	FQ230174 // gb // 8 // Cross Hyb Matching Probes	AY033824(11),BC074011(9),ENSRNOT00000027868(9),NM_001034117(9),NM_053739(9)	Rn.2776	chr10q32.1	89023860	chr10	98.69	89008974	-		ENSRNOG00000020513		Rat Expression Array 230 2.0	March 2012 (Rnor5.0)	GO:0000045|GO:0000910|GO:0000910|GO:0001666|GO:0006914|GO:0006914|GO:0006914|GO:0007040|GO:0007040|GO:0007049|GO:0008285|GO:0008285|GO:0016239|GO:0016239|GO:0033197|GO:0042493|GO:0048666|GO:0048666|GO:0050435|GO:0050435|GO:0051301|GO:0051607|GO:0051707|GO:0060548|GO:0071275|GO:0071364|GO:0005634|GO:0005737|GO:0005737|GO:0005794|GO:0005802|GO:0005802|GO:0016020|GO:0016023|GO:0016023|GO:0030425|GO:…
1367458_at	-0.11532	-0.12546	-0.181268	-0.134446	0.00514126	0.0619696	-0.042654	0.0160637	0.0340986	0.158769	-0.147379	0.100097	-0.0322943	-0.0385571	0.150813	0.107616	0.0895472	0.0768303	-0.0974054	0.126158	-0.00514126	0.10824	0.154714	0.0945075	Lypla2	83510	0006629 // lipid metabolic process // inferred from electronic annotation///0006631 // fatty acid metabolic process // inferred from electronic annotation///0008152 // metabolic process // inferred from electronic annotation	0005737 // cytoplasm // inferred from electronic annotation	0016787 // hydrolase activity // inferred from electronic annotation	chr5:158079857-158084480 (-) // 98.61 // q36	lysophospholipase II		Oct 23, 2013	This probe set was annotated using the Matching Probes based pipeline to a Entrez Gene identifier using 4 transcripts. // false // Matching Probes // A	GENSCAN00000017015 // ensembl // 2 // Cross Hyb Matching Probes	AB021645(10),BC070503(10),ENSRNOT00000014415(10),NM_031342(10)	Rn.8586	chr5q36	158084480	chr5	98.61	158079857	-	EC:3.1.1.5	ENSRNOG00000010067		Rat Expression Array 230 2.0	March 2012 (Rnor5.0)	GO:0006629|GO:0006631|GO:0008152|GO:0005737|GO:0016787
1367459_at	-0.100866	-0.040184	-0.0573645	-0.125048	-0.0366564	0.0349941	-0.033802	-0.0282841	0.00460911	-0.0817356	-0.0418186	0.0277087	-0.00460911	0.148364	0.113356	0.0571117	0.0646915	0.0521809	0.0624075	0.120837	0.0888767	0.0719109	0.0688324	0.0210382	Arf1	64310	0006810 // transport // inferred from electronic annotation///0006878 // cellular copper ion homeostasis // not recorded///0006886 // intracellular protein transport // inferred from electronic annotation///0007186 // G-protein coupled receptor signaling pathway // inferred from electronic annotation///0007264 // small GTPase mediated signal transduction // inferred from electronic annotation///0…	0005622 // intracellular // inferred from electronic annotation///0005634 // nucleus // inferred from electronic annotation///0005737 // cytoplasm // inferred from electronic annotation///0005794 // Golgi apparatus // inferred from electronic annotation///0005794 // Golgi apparatus // not recorded///0005829 // cytosol // not recorded///0012505 // endomembrane system // not recorded///0030017 // s…	0000166 // nucleotide binding // inferred from electronic annotation///0003924 // GTPase activity // inferred from electronic annotation///0004871 // signal transducer activity // inferred from electronic annotation///0005515 // protein binding // inferred from electronic annotation///0005525 // GTP binding // inferred from electronic annotation///0019001 // guanyl nucleotide binding // inferred …	chr10:45318169-45334540 (-) // 97.67 // q22	ADP-ribosylation factor 1		Oct 23, 2013	This probe set was annotated using the Matching Probes based pipeline to a Entrez Gene identifier using 2 transcripts. // false // Matching Probes // A		BC061552(11),ENSRNOT00000074900(11)	Rn.1391	chr10q22	45334540	chr10	97.67	45318169	-		ENSRNOG00000030591		Rat Expression Array 230 2.0	March 2012 (Rnor5.0)	GO:0006810|GO:0006878|GO:0006886|GO:0007186|GO:0007264|GO:0015031|GO:0016192|GO:0016192|GO:0005622|GO:0005634|GO:0005737|GO:0005794|GO:0005794|GO:0005829|GO:0012505|GO:0030017|GO:0048471|GO:0000166|GO:0003924|GO:0004871|GO:0005515|GO:0005525|GO:0019001|GO:0031683
1367460_at	0.071415	0.0170689	0.0654535	0.109343	0.00324535	0.0385611	0.00444412	-0.0176153	-0.00324535	0.0462408	0.0619602	0.0304401	0.0448036	-0.0267849	-0.0723638	-0.0358629	-0.0366611	0.0383988	0.0176849	-0.00386906	-0.00645447	-0.0179987	-0.0476532	0.0213757	Gdi2	29662	0007264 // small GTPase mediated signal transduction // not recorded///0015031 // protein transport // traceable author statement///0016192 // vesicle-mediated transport // inferred from expression pattern///0043547 // positive regulation of GTPase activity // inferred from electronic annotation	0005737 // cytoplasm // inferred from electronic annotation///0005794 // Golgi apparatus // not recorded///0005829 // cytosol // traceable author statement///0009986 // cell surface // not recorded///0016020 // membrane // inferred from electronic annotation	0005093 // Rab GDP-dissociation inhibitor activity // inferred from direct assay///0005096 // GTPase activator activity // inferred from electronic annotation///0005097 // Rab GTPase activator activity // not recorded///0031267 // small GTPase binding // inferred from direct assay	chr17:72003427-72030045 (-) // 99.34 // q12.2	GDP dissociation inhibitor 2		Oct 23, 2013	This probe set was annotated using the Matching Probes based pipeline to a Entrez Gene identifier using 3 transcripts. // false // Matching Probes // A	FQ233287 // gb // 9 // Negative Strand Matching Probes	BC061767(11),ENSRNOT00000024952(11),NM_017276(11)	Rn.1441	chr17q12.3	72030045	chr17	99.34	72003427	-		ENSRNOG00000018091		Rat Expression Array 230 2.0	March 2012 (Rnor5.0)	GO:0007264|GO:0015031|GO:0016192|GO:0043547|GO:0005737|GO:0005794|GO:0005829|GO:0009986|GO:0016020|GO:0005093|GO:0005096|GO:0005097|GO:0031267
1367461_at	-0.0215092	0.0117197	-0.051404	-0.106959	-0.0917673	0.0438	-0.019453	-0.0308504	-0.0453196	-0.0872078	-0.0613699	0.0237853	-0.0117197	0.110896	0.109377	0.0967236	0.162396	0.0572416	0.123466	0.0997276	0.13118	0.159077	0.0757265	0.0283255	Copb1	114023	0006810 // transport // inferred from electronic annotation///0006886 // intracellular protein transport // inferred from electronic annotation///0006890 // retrograde vesicle-mediated transport, Golgi to ER // traceable author statement///0006891 // intra-Golgi vesicle-mediated transport // inferred from direct assay///0015031 // protein transport // inferred from electronic annotation///0016192…	0000139 // Golgi membrane // inferred from electronic annotation///0005737 // cytoplasm // inferred from electronic annotation///0005783 // endoplasmic reticulum // inferred from electronic annotation///0005793 // endoplasmic reticulum-Golgi intermediate compartment // inferred from electronic annotation///0005794 // Golgi apparatus // inferred from direct assay///0005794 // Golgi apparatus // no…	0005198 // structural molecule activity // inferred from electronic annotation///0005488 // binding // inferred from electronic annotation///0005515 // protein binding // inferred from physical interaction	chr1:190670359-190704070 (-) // 97.74 // q35	coatomer protein complex, subunit beta 1		Oct 23, 2013	This probe set was annotated using the Matching Probes based pipeline to a Entrez Gene identifier using 3 transcripts. // false // Matching Probes // A	GENSCAN00000037171 // ensembl // 6 // Cross Hyb Matching Probes	BC061882(11),ENSRNOT00000016292(11),NM_080781(11)	Rn.4327	chr1q34	190704070	chr1	97.74	190670359	-		ENSRNOG00000012000		Rat Expression Array 230 2.0	March 2012 (Rnor5.0)	GO:0006810|GO:0006886|GO:0006890|GO:0006891|GO:0015031|GO:0016192|GO:0000139|GO:0005737|GO:0005783|GO:0005793|GO:0005794|GO:0005794|GO:0005798|GO:0005886|GO:0016020|GO:0030117|GO:0030126|GO:0030137|GO:0030663|GO:0031090|GO:0031410|GO:0043231|GO:0005198|GO:0005488|GO:0005515
1367462_at	-0.0923271	-0.0210066	0.00454044	-0.071537	-0.0464964	0.0345705	-0.0045414	-0.0530786	-0.0434332	-0.116173	-0.0395393	0.0363268	-0.108182	0.1307	0.0627642	0.00591373	0.0667696	0.0802841	0.161613	0.0960455	0.112384	0.0784903	0.0170269	0.0470642	Capns1	29156	0006508 // proteolysis // inferred from mutant phenotype///0008152 // metabolic process // not recorded	0005737 // cytoplasm // inferred from electronic annotation///0005886 // plasma membrane // inferred from electronic annotation///0016020 // membrane // inferred from electronic annotation	0004198 // calcium-dependent cysteine-type endopeptidase activity // inferred from direct assay///0004198 // calcium-dependent cysteine-type endopeptidase activity // not recorded///0005509 // calcium ion binding // inferred from electronic annotation///0005509 // calcium ion binding // traceable author statement///0046872 // metal ion binding // inferred from electronic annotation///0046982 // p…	chr1:89782876-89815208 (-) // 75.57 // q21	calpain, small subunit 1		Oct 23, 2013	This probe set was annotated using the Matching Probes based pipeline to a Entrez Gene identifier using 2 transcripts. // false // Matching Probes // A	U10861 // gb // 3 // Cross Hyb Matching Probes///XM_003748836 // refseq // 1 // Cross Hyb Matching Probes///GENSCAN00000010452 // ensembl // 1 // Cross Hyb Matching Probes///GENSCAN00000044146 // ensembl // 1 // Cross Hyb Matching Probes///ENSRNOT00000074211 // ensembl // 1 // Cross Hyb Matching Probes///ENSRNOT00000072756 // ensembl // 1 // Cross Hyb Matching Probes	BC098068(11),NM_017118(11)	Rn.3430	chr1q21	89815208	chr1	75.57	89782876	-	EC:3.4.22.17			Rat Expression Array 230 2.0	March 2012 (Rnor5.0)	GO:0006508|GO:0008152|GO:0005737|GO:0005886|GO:0016020|GO:0004198|GO:0004198|GO:0005509|GO:0005509|GO:0046872|GO:0046982
1367463_at	-0.0412703	0.0145454	0.0248651	-0.0608673	-0.019721	0.032457	-0.0709934	-0.00129127	-0.0261049	-0.0145655	-0.00375366	0.0253979	0.0203676	-0.00689888	0.0251417	0.0912113	0.138736	0.0533611	0.0543251	0.00129032	-0.0140543	0.0613117	0.0691013	0.0339691	Phb2	114766	0006351 // transcription, DNA-dependent // inferred from electronic annotation///0006355 // regulation of transcription, DNA-dependent // inferred from electronic annotation///0033147 // negative regulation of intracellular estrogen receptor signaling pathway // inferred from electronic annotation///0033147 // negative regulation of intracellular estrogen receptor signaling pathway // not recorde…	0005634 // nucleus // not recorded///0005634 // nucleus // inferred from sequence or structural similarity///0005737 // cytoplasm // inferred from electronic annotation///0005739 // mitochondrion // not recorded///0005743 // mitochondrial inner membrane // not recorded///0005743 // mitochondrial inner membrane // inferred from sequence or structural similarity///0016020 // membrane // inferred fr…		chr4:224250820-224252968 (+) // 96.01 // q42	prohibitin 2		Oct 23, 2013	This probe set was annotated using the Matching Probes based pipeline to a Entrez Gene identifier using 2 transcripts. // false // Matching Probes // A	GENSCAN00000021593 // ensembl // 4 // Cross Hyb Matching Probes///ENSRNOT00000017472 // ensembl // 4 // Cross Hyb Matching Probes	BC083705(11),NM_001013035(11)	Rn.3235	chr4q42	224252968	chr4	96.01	224250820	+				Rat Expression Array 230 2.0	March 2012 (Rnor5.0)	GO:0006351|GO:0006355|GO:0033147|GO:0033147|GO:0033600|GO:0033600|GO:0045892|GO:0045892|GO:0060744|GO:0060744|GO:0060749|GO:0060749|GO:0060762|GO:0060762|GO:0005634|GO:0005634|GO:0005737|GO:0005739|GO:0005743|GO:0005743|GO:0016020
1367464_at	-0.124626	-0.0585651	-0.147929	-0.0720348	-0.145904	0.0374922	-0.0956411	-0.136101	-0.102635	-0.0189047	0.00779247	0.0543142	0.0427694	0.176266	0.119712	0.058569	0.146006	0.0508686	0.0492926	0.0302086	-0.00779247	0.0171919	0.010253	0.01917	Puf60	84401	0006351 // transcription, DNA-dependent // inferred from electronic annotation///0006355 // regulation of transcription, DNA-dependent // inferred from electronic annotation///0006397 // mRNA processing // inferred from electronic annotation///0006915 // apoptotic process // inferred from electronic annotation///0008380 // RNA splicing // inferred from electronic annotation	0005634 // nucleus // not recorded///0005730 // nucleolus // not recorded///0019907 // cyclin-dependent protein kinase activating kinase holoenzyme complex // inferred from electronic annotation///0019907 // cyclin-dependent protein kinase activating kinase holoenzyme complex // not recorded///0030529 // ribonucleoprotein complex // inferred from electronic annotation	0000166 // nucleotide binding // inferred from electronic annotation///0003676 // nucleic acid binding // inferred from electronic annotation///0003677 // DNA binding // inferred from electronic annotation///0003723 // RNA binding // inferred from electronic annotation///0005515 // protein binding // inferred from electronic annotation	chr7:117114955-117125868 (-) // 97.32 // q34	poly-U binding splicing factor 60		Oct 23, 2013	This probe set was annotated using the Matching Probes based pipeline to a Entrez Gene identifier using 4 transcripts. // false // Matching Probes // A	GENSCAN00000003076 // ensembl // 8 // Cross Hyb Matching Probes	AF165892(11),ENSRNOT00000013353(11),ENSRNOT00000056481(11),NM_001191880(11)	Rn.21553	chr7q34	117125868	chr7	97.32	117114955	-		ENSRNOG00000009960		Rat Expression Array 230 2.0	March 2012 (Rnor5.0)	GO:0006351|GO:0006355|GO:0006397|GO:0006915|GO:0008380|GO:0005634|GO:0005730|GO:0019907|GO:0019907|GO:0030529|GO:0000166|GO:0003676|GO:0003677|GO:0003723|GO:0005515
1367465_at	-0.00938511	-0.0475225	0.00287247	-0.0298529	-0.0154734	0.0173828	0.0142593	-0.0146036	-0.0181885	-0.0191641	0.0236731	0.0180873	-3.62396e-05	0.0391674	0.0266199	-0.00381947	-0.0861473	0.0437296	0.00117016	0.0145121	3.62396e-05	0.0107403	0.0803366	0.0300008	Dad1	192275	0001824 // blastocyst development // inferred from electronic annotation///0001824 // blastocyst development // not recorded///0006486 // protein glycosylation // inferred from electronic annotation///0006486 // protein glycosylation // inferred from sequence or structural similarity///0006915 // apoptotic process // inferred from electronic annotation///0007584 // response to nutrient // inferre…	0005783 // endoplasmic reticulum // inferred from electronic annotation///0005789 // endoplasmic reticulum membrane // inferred from electronic annotation///0008250 // oligosaccharyltransferase complex // inferred from sequence or structural similarity///0016020 // membrane // inferred from electronic annotation///0016021 // integral to membrane // inferred from electronic annotation	0004576 // oligosaccharyl transferase activity // inferred from sequence or structural similarity///0004579 // dolichyl-diphosphooligosaccharide-protein glycotransferase activity // inferred from electronic annotation///0016740 // transferase activity // inferred from electronic annotation///0016757 // transferase activity, transferring glycosyl groups // inferred from electronic annotation	chr15:36679086-36699035 (-) // 99.84 // p12	defender against cell death 1		Oct 23, 2013	This probe set was annotated using the Matching Probes based pipeline to a Entrez Gene identifier using 3 transcripts. // false // Matching Probes // A	FQ232125 // gb // 4 // Cross Hyb Matching Probes///GENSCAN00000040230 // ensembl // 1 // Cross Hyb Matching Probes	BC061530(11),ENSRNOT00000012233(11),NM_138910(11)	Rn.7262	chr15p13	36699035	chr15	99.84	36679086	-	EC:2.4.1.119///EC:2.4.99.18	ENSRNOG00000009090		Rat Expression Array 230 2.0	March 2012 (Rnor5.0)	GO:0001824|GO:0001824|GO:0006486|GO:0006486|GO:0006915|GO:0007584|GO:0042493|GO:0043066|GO:0043066|GO:0005783|GO:0005789|GO:0008250|GO:0016020|GO:0016021|GO:0004576|GO:0004579|GO:0016740|GO:0016757
1367466_at	0.101857	0.041153	0.085021	0.067668	0.0468102	0.0228239	0.040246	0.0108547	0.0358982	-0.00504971	-0.185589	0.0840794	-0.0246153	-0.0476418	-0.0404921	-0.0456047	-0.0619221	0.0120424	-0.0229263	0.00504971	0.05126	-0.0805121	-0.00773907	0.0427053	Prpf8	287530	0000398 // mRNA splicing, via spliceosome // inferred from electronic annotation	0005681 // spliceosomal complex // inferred from electronic annotation///0071013 // catalytic step 2 spliceosome // inferred from electronic annotation///0071013 // catalytic step 2 spliceosome // not recorded	0003676 // nucleic acid binding // inferred from electronic annotation///0003723 // RNA binding // inferred from electronic annotation///0005515 // protein binding // inferred from electronic annotation///0017070 // U6 snRNA binding // inferred from electronic annotation///0030623 // U5 snRNA binding // inferred from electronic annotation///0046982 // protein heterodimerization activity // inferr…	chr10:64348582-64349156 (-) // 90.71 // q24	PRP8 pre-mRNA processing factor 8 homolog (S. cerevisiae)		Oct 23, 2013	This probe set was annotated using the Matching Probes based pipeline to a Entrez Gene identifier using 3 transcripts. // false // Matching Probes // A	GENSCAN00000041478 // ensembl // 5 // Cross Hyb Matching Probes	ENSRNOT00000005016(11),FQ232414(11),NM_001191590(11)	Rn.897	chr10q24	64349156	chr10	90.71	64348582	-		ENSRNOG00000003495		Rat Expression Array 230 2.0	March 2012 (Rnor5.0)	GO:0000398|GO:0005681|GO:0071013|GO:0071013|GO:0003676|GO:0003723|GO:0005515|GO:0017070|GO:0030623|GO:0046982
1367467_at	0.125015	0.0956669	0.0813179	0.0416908	0.0896807	0.026878	-0.0473709	-0.014451	-0.0504427	-0.00107956	0.213615	0.0986095	0.00107956	-0.0272312	-0.0870628	0.0211506	-0.0279751	0.0365259	0.0531101	-0.078619	-0.0257378	-0.027029	0.0109787	0.0438392	Iscu	288740	0016226 // iron-sulfur cluster assembly // inferred from electronic annotation	0005737 // cytoplasm // not recorded///0005739 // mitochondrion // inferred from electronic annotation///0005739 // mitochondrion // not recorded///0005829 // cytosol // inferred from electronic annotation///0005829 // cytosol // not recorded	0005506 // iron ion binding // inferred from electronic annotation///0005515 // protein binding // inferred from electronic annotation///0032947 // protein complex scaffold // inferred from electronic annotation///0032947 // protein complex scaffold // not recorded///0051536 // iron-sulfur cluster binding // inferred from electronic annotation	chr12:50403350-50409160 (-) // 95.7 // q16	iron-sulfur cluster scaffold homolog (E. coli)		Oct 23, 2013	This probe set was annotated using the Matching Probes based pipeline to a Entrez Gene identifier using 4 transcripts. // false // Matching Probes // A	GENSCAN00000023568 // ensembl // 3 // Cross Hyb Matching Probes	BC167056(11),ENSRNOT00000000890(11),FQ232916(11),NM_001105936(11)	Rn.121	chr12q16	50409160	chr12	95.7	50403350	-		ENSRNOG00000000701		Rat Expression Array 230 2.0	March 2012 (Rnor5.0)	GO:0016226|GO:0005737|GO:0005739|GO:0005739|GO:0005829|GO:0005829|GO:0005506|GO:0005515|GO:0032947|GO:0032947|GO:0051536
1367468_at	0.074049	-0.00148487	0.00148487	0.0402422	0.0851192	0.0357756	-0.0365305	-0.139267	-0.108369	-0.0297852	0.0256491	0.058983	-0.0730238	-0.109276	0.0423737	0.0649185	-0.0589027	0.0680687	0.0123968	-0.0368671	-0.110168	0.0962133	0.0488558	0.0710944	Scand1	362252	0006351 // transcription, DNA-dependent // inferred from electronic annotation///0006355 // regulation of transcription, DNA-dependent // inferred from electronic annotation///0006357 // regulation of transcription from RNA polymerase II promoter // not recorded///0006366 // transcription from RNA polymerase II promoter // not recorded///0016032 // viral reproduction // inferred from electronic a…	0005634 // nucleus // not recorded	0000981 // sequence-specific DNA binding RNA polymerase II transcription factor activity // not recorded///0003700 // sequence-specific DNA binding transcription factor activity // inferred from electronic annotation///0003713 // transcription coactivator activity // not recorded	chr3:159308424-159309116 (+) // 98.18 // q42	SCAN domain-containing 1		Oct 23, 2013	This probe set was annotated using the Matching Probes based pipeline to a Entrez Gene identifier using 2 transcripts. // false // Matching Probes // A	GENSCAN00000052639 // ensembl // 6 // Cross Hyb Matching Probes	ENSRNOT00000027076(11),NM_001108599(11)	Rn.1095	chr3q42	159309116	chr3	98.18	159308424	+		ENSRNOG00000019987		Rat Expression Array 230 2.0	March 2012 (Rnor5.0)	GO:0006351|GO:0006355|GO:0006357|GO:0006366|GO:0016032|GO:0005634|GO:0000981|GO:0003700|GO:0003713
1367469_at	-0.0542812	-0.034936	-0.0410585	-0.0072937	-0.11648	0.0362362	-0.0121574	-0.060358	-0.0538597	0.000547409	0.0202923	0.0312291	0.0952101	0.0929985	-0.000548363	0.0273342	-0.0746088	0.0633814	0.169874	0.201513	0.234245	0.127121	0.117636	0.0440481	Eif4g2	361628	0006446 // regulation of translational initiation // not recorded///0016070 // RNA metabolic process // inferred from electronic annotation	0005737 // cytoplasm // not recorded///0016281 // eukaryotic translation initiation factor 4F complex // not recorded	0003677 // DNA binding // inferred from electronic annotation///0003723 // RNA binding // inferred from electronic annotation///0003743 // translation initiation factor activity // not recorded///0005488 // binding // inferred from electronic annotation///0005515 // protein binding // inferred from electronic annotation///0008135 // translation factor activity, nucleic acid binding // not recorded	chr9:35864054-35865531 (+) // 98.33 // q21///chr1:182869372-182872254 (-) // 98.66 // q33///chr7:1037196-1038699 (-) // 98.86 // q11	eukaryotic translation initiation factor 4, gamma 2		Oct 23, 2013	This probe set was annotated using the Matching Probes based pipeline to a Entrez Gene identifier using 4 transcripts. // false // Matching Probes // A	FQ214293 // gb // 3 // Cross Hyb Matching Probes///XR_146235 // refseq // 6 // Cross Hyb Matching Probes	AB256044(11),BC091330(11),ENSRNOT00000064535(11),NM_001017374(11)	Rn.3992	chr1q33	35865531	chr9	98.33	35864054	+		ENSRNOG00000011124///ENSRNOG00000017158		Rat Expression Array 230 2.0	March 2012 (Rnor5.0)	GO:0006446|GO:0016070|GO:0005737|GO:0016281|GO:0003677|GO:0003723|GO:0003743|GO:0005488|GO:0005515|GO:0008135
1367470_at	0.000501633	0.0117512	0.0361147	-0.00242233	0.0348434	0.0164754	-0.0229206	0.099412	0.0544777	0.0804367	-0.0244799	0.0518787	0.0251503	0.00949287	-0.000501633	-0.0227385	-0.0339022	0.0213919	-0.065629	-0.0807018	-0.0358515	0.00888634	-0.0976915	0.0375261	Sar1a	361842	0006810 // transport // inferred from electronic annotation///0006886 // intracellular protein transport // inferred from electronic annotation///0007186 // G-protein coupled receptor signaling pathway // inferred from electronic annotation///0007264 // small GTPase mediated signal transduction // inferred from electronic annotation///0015031 // protein transport // inferred from electronic annot…	0005622 // intracellular // inferred from electronic annotation///0005634 // nucleus // inferred from electronic annotation///0005737 // cytoplasm // inferred from electronic annotation///0005783 // endoplasmic reticulum // not recorded///0005794 // Golgi apparatus // inferred from electronic annotation///0005794 // Golgi apparatus // not recorded///0016529 // sarcoplasmic reticulum // inferred f…	0000166 // nucleotide binding // inferred from electronic annotation///0003924 // GTPase activity // inferred from electronic annotation///0004871 // signal transducer activity // inferred from electronic annotation///0005525 // GTP binding // inferred from electronic annotation///0019001 // guanyl nucleotide binding // inferred from electronic annotation///0031683 // G-protein beta/gamma-subunit…	chr20:33107361-33108017 (+) // 79.32 // q11	SAR1 homolog A (S. cerevisiae)		Oct 23, 2013	This probe set was annotated using the Matching Probes based pipeline to a Entrez Gene identifier using 3 transcripts. // false // Matching Probes // A		BC079228(11),ENSRNOT00000000673(11),NM_001007739(11)	Rn.15760	chr20q11	33108017	chr20	79.32	33107361	+		ENSRNOG00000000557		Rat Expression Array 230 2.0	March 2012 (Rnor5.0)	GO:0006810|GO:0006886|GO:0007186|GO:0007264|GO:0015031|GO:0016192|GO:0016192|GO:0005622|GO:0005634|GO:0005737|GO:0005783|GO:0005794|GO:0005794|GO:0016529|GO:0016529|GO:0000166|GO:0003924|GO:0004871|GO:0005525|GO:0019001|GO:0031683
1367471_at	0.0629444	0.0205183	0.0733433	-0.0245953	4.48227e-05	0.0370644	-0.13242	-0.118987	-0.140655	-0.181813	-0.142906	0.0209757	-4.48227e-05	-0.0465193	-0.0076704	0.0458174	-0.0594072	0.0372325	0.202907	0.208524	0.126837	0.123586	0.184165	0.0368287	Polr2e	690966	0006351 // transcription, DNA-dependent // inferred from electronic annotation///0006366 // transcription from RNA polymerase II promoter // not recorded///0006366 // transcription from RNA polymerase II promoter // inferred from sequence or structural similarity///0006468 // protein phosphorylation // inferred from electronic annotation	0005634 // nucleus // not recorded///0005634 // nucleus // inferred from sequence or structural similarity///0005665 // DNA-directed RNA polymerase II, core complex // not recorded///0005665 // DNA-directed RNA polymerase II, core complex // inferred from sequence or structural similarity	0003677 // DNA binding // inferred from electronic annotation///0003899 // DNA-directed RNA polymerase activity // inferred from electronic annotation///0004672 // protein kinase activity // inferred from electronic annotation///0005515 // protein binding // inferred from electronic annotation	chr7:12702984-12706899 (+) // 94.51 // q11	polymerase (RNA) II (DNA directed) polypeptide E		Oct 23, 2013	This probe set was annotated using the Matching Probes based pipeline to a Entrez Gene identifier using 4 transcripts. // false // Matching Probes // A	FQ222796 // gb // 4 // Cross Hyb Matching Probes///FQ230907 // gb // 4 // Cross Hyb Matching Probes///GENSCAN00000035743 // ensembl // 4 // Cross Hyb Matching Probes	BC158787(11),ENSRNOT00000018169(11),FQ229401(10),NM_001109614(11)	Rn.1769	chr7q11	12706899	chr7	94.51	12702984	+	EC:2.7.7.6	ENSRNOG00000013545		Rat Expression Array 230 2.0	March 2012 (Rnor5.0)	GO:0006351|GO:0006366|GO:0006366|GO:0006468|GO:0005634|GO:0005634|GO:0005665|GO:0005665|GO:0003677|GO:0003899|GO:0004672|GO:0005515
1367472_at	-0.0157852	0.00705242	0.00451088	-0.00162125	-0.095314	0.0383669	0.0193939	-0.00844574	0.00162125	-0.012455	-0.196242	0.0792755	-0.102073	0.125082	0.0158796	0.0186539	-0.0478621	0.0760743	0.0833006	-0.0555582	0.0648403	0.0368328	-0.0153055	0.0514134	Uba1	314432	0006464 // cellular protein modification process // inferred from electronic annotation///0016567 // protein ubiquitination // inferred from electronic annotation		0000166 // nucleotide binding // inferred from electronic annotation///0003824 // catalytic activity // inferred from electronic annotation///0005515 // protein binding // inferred from electronic annotation///0005524 // ATP binding // inferred from electronic annotation///0008641 // small protein activating enzyme activity // inferred from electronic annotation///0016874 // ligase activity // in…	chrX:2516528-2517324 (-) // 84.47 // q11	ubiquitin-like modifier activating enzyme 1		Oct 23, 2013	This probe set was annotated using the Matching Probes based pipeline to a Entrez Gene identifier using 4 transcripts. // false // Matching Probes // A	EF690356 // gb // 1 // Cross Hyb Matching Probes///GENSCAN00000021947 // ensembl // 7 // Cross Hyb Matching Probes	BC085791(11),ENSRNOT00000031115(11),FQ217276(11),NM_001014080(11)	Rn.11800	chrXq12	2517324	chrX	84.47	2516528	-	EC:6.3.2.19	ENSRNOG00000019164		Rat Expression Array 230 2.0	March 2012 (Rnor5.0)	GO:0006464|GO:0016567|GO:0000166|GO:0003824|GO:0005515|GO:0005524|GO:0008641|GO:0016874
1367473_at	-0.0786305	-0.00119495	-0.0371971	-0.00638008	-0.127669	0.0475406	0.00146294	0.0160103	0.00111198	0.05126	0.0434561	0.0210157	0.0728865	0.0708141	-0.0436258	0.00385571	-0.0463057	0.0523932	-0.0113821	-0.00111198	0.043479	-0.0489311	0.0342312	0.0332692	Tomm22	300075	0006810 // transport // inferred from electronic annotation///0006886 // intracellular protein transport // inferred from electronic annotation///0015031 // protein transport // inferred from electronic annotation///0045040 // protein import into mitochondrial outer membrane // inferred from electronic annotation///0045040 // protein import into mitochondrial outer membrane // not recorded	0005739 // mitochondrion // not recorded///0005741 // mitochondrial outer membrane // inferred from electronic annotation///0005742 // mitochondrial outer membrane translocase complex // inferred from electronic annotation///0005742 // mitochondrial outer membrane translocase complex // not recorded///0005743 // mitochondrial inner membrane // inferred from electronic annotation///0005743 // mito…	0005515 // protein binding // inferred from physical interaction///0008320 // protein transmembrane transporter activity // inferred from mutant phenotype	chr7:120892310-120894057 (+) // 99.9 // q34	translocase of outer mitochondrial membrane 22 homolog (yeast)		Oct 23, 2013	This probe set was annotated using the Matching Probes based pipeline to a Entrez Gene identifier using 3 transcripts. // false // Matching Probes // A		BC098639(11),ENSRNOT00000019323(11),NM_212514(11)	Rn.3119	chr7q34	120894057	chr7	99.9	120892310	+		ENSRNOG00000014058		Rat Expression Array 230 2.0	March 2012 (Rnor5.0)	GO:0006810|GO:0006886|GO:0015031|GO:0045040|GO:0045040|GO:0005739|GO:0005741|GO:0005742|GO:0005742|GO:0005743|GO:0005743|GO:0016020|GO:0016021|GO:0016021|GO:0005515|GO:0008320
1367474_at	0.0419683	0.0797424	0.0398874	0.0888109	-0.0969076	0.066749	-0.013072	0.00892639	-0.0331192	0.0901756	0.0190144	0.0419666	-0.0763073	0.116879	-0.0343428	-0.00892639	-0.100684	0.0758185	0.080246	-0.0192699	0.0947409	-0.0521545	-0.0872211	0.0721953	Sec24c	685144	0006810 // transport // inferred from electronic annotation///0006886 // intracellular protein transport // inferred from electronic annotation///0006888 // ER to Golgi vesicle-mediated transport // inferred from electronic annotation///0015031 // protein transport // inferred from electronic annotation	0005634 // nucleus // not recorded///0005730 // nucleolus // not recorded///0030127 // COPII vesicle coat // inferred from electronic annotation///0043231 // intracellular membrane-bounded organelle // not recorded	0008270 // zinc ion binding // inferred from electronic annotation	chr15:8136415-8137106 (-) // 97.6 // p16	SEC24 family, member C (S. cerevisiae)		Oct 23, 2013	This probe set was annotated using the Matching Probes based pipeline to a Entrez Gene identifier using 3 transcripts. // false // Matching Probes // A		BC168663(11),ENSRNOT00000012270(11),NM_001109456(11)	Rn.8469	chr15p16	8137106	chr15	97.6	8136415	-		ENSRNOG00000009042		Rat Expression Array 230 2.0	March 2012 (Rnor5.0)	GO:0006810|GO:0006886|GO:0006888|GO:0015031|GO:0005634|GO:0005730|GO:0030127|GO:0043231|GO:0008270
1367475_at	0.0116386	-0.00666714	-0.0117664	0.0260067	0.0121031	0.0137482	-0.0291405	0.0270691	0.00799274	0.0177765	-0.0159073	0.020989	-0.0168085	0.121539	0.00666714	-0.0170679	0.158361	0.0744282	-0.0421953	-0.103155	0.0573139	-0.0192623	-0.0834455	0.0561495	Cdc42	64465	0001934 // positive regulation of protein phosphorylation // not recorded///0002040 // sprouting angiogenesis // inferred from mutant phenotype///0003161 // cardiac conduction system development // inferred from electronic annotation///0003161 // cardiac conduction system development // not recorded///0003334 // keratinocyte development // inferred from electronic annotation///0003334 // keratino…	0000139 // Golgi membrane // inferred from direct assay///0005622 // intracellular // inferred from electronic annotation///0005737 // cytoplasm // not recorded///0005815 // microtubule organizing center // inferred from electronic annotation///0005829 // cytosol // traceable author statement///0005856 // cytoskeleton // inferred from electronic annotation///0005886 // plasma membrane // inferred…	0000166 // nucleotide binding // inferred from electronic annotation///0003924 // GTPase activity // not recorded///0003924 // GTPase activity // traceable author statement///0005515 // protein binding // inferred from physical interaction///0005525 // GTP binding // inferred from direct assay///0005525 // GTP binding // not recorded///0005525 // GTP binding // traceable author statement///001990…	chr5:159446149-159447329 (-) // 99.58 // q36	cell division cycle 42 (GTP binding protein)		Oct 23, 2013	This probe set was annotated using the Genome Target Overlap based pipeline to a Entrez Gene identifier using 1 transcripts. // false // Genome Target Overlap // B		NM_171994	Rn.2396	chr5q36	159447329	chr5	99.58	159446149	-	EC:3.6.5.1///EC:3.6.5.2///EC:3.6.5.3///EC:3.6.5.4			Rat Expression Array 230 2.0	March 2012 (Rnor5.0)	GO:0001934|GO:0002040|GO:0003161|GO:0003161|GO:0003334|GO:0003334|GO:0006184|GO:0006184|GO:0007015|GO:0007030|GO:0007088|GO:0007088|GO:0007097|GO:0007097|GO:0007264|GO:0007399|GO:0009749|GO:0010628|GO:0010628|GO:0010629|GO:0010629|GO:0016337|GO:0017157|GO:0030010|GO:0030036|GO:0030154|GO:0031069|GO:0031069|GO:0031274|GO:0031274|GO:0031333|GO:0031333|GO:0031424|GO:0031424|GO:0031647|GO:0031647|GO:…
1367476_at	0.0190611	0.0248852	-0.0104446	0.00667477	0.0523014	0.0207906	-0.0824604	-0.0980263	-0.0654087	-0.101511	0.130344	0.0878159	-0.0150919	-0.0929356	-0.0113764	-0.0337448	0.0453663	0.0444243	0.128849	0.0411739	-0.00667477	0.0275564	0.0533228	0.0447553	Srp14	296076	0006614 // SRP-dependent cotranslational protein targeting to membrane // inferred from electronic annotation///0042493 // response to drug // inferred from electronic annotation///0042493 // response to drug // not recorded///0045047 // protein targeting to ER // not recorded///0045900 // negative regulation of translational elongation // inferred from electronic annotation	0005786 // signal recognition particle, endoplasmic reticulum targeting // inferred from electronic annotation///0005786 // signal recognition particle, endoplasmic reticulum targeting // not recorded///0048500 // signal recognition particle // inferred from electronic annotation	0008312 // 7S RNA binding // inferred from electronic annotation///0030942 // endoplasmic reticulum signal peptide binding // inferred from electronic annotation	chr3:116791635-116795261 (-) // 92.68 // q35	signal recognition particle 14		Oct 23, 2013	This probe set was annotated using the Matching Probes based pipeline to a Entrez Gene identifier using 4 transcripts. // false // Matching Probes // A	XM_001063536 // refseq // 2 // Cross Hyb Matching Probes///GENSCAN00000004821 // ensembl // 2 // Cross Hyb Matching Probes///GENSCAN00000053236 // ensembl // 3 // Cross Hyb Matching Probes///ENSRNOT00000030314 // ensembl // 2 // Cross Hyb Matching Probes	BC166931(11),ENSRNOT00000009866(11),FQ210780(11),NM_001106497(11)	Rn.1668	chr3q35	116795261	chr3	92.68	116791635	-		ENSRNOG00000007512		Rat Expression Array 230 2.0	March 2012 (Rnor5.0)	GO:0006614|GO:0042493|GO:0042493|GO:0045047|GO:0045900|GO:0005786|GO:0005786|GO:0048500|GO:0008312|GO:0030942
1367477_at	0.0163288	-0.00551796	0.0142994	-0.0659962	0.0535612	0.0392268	-0.0643377	-0.0760689	-0.0587864	-0.0898895	0.165494	0.0957029	0.0536547	-0.0345383	-0.068306	0.016366	0.134432	0.0707281	0.0366516	-0.108009	-0.0905237	0.00551796	0.0389318	0.0632329	Mrpl53	362388		0005739 // mitochondrion // inferred from electronic annotation///0005739 // mitochondrion // not recorded///0005840 // ribosome // inferred from electronic annotation		chr4:178627026-178627903 (+) // 100.0 // q34	mitochondrial ribosomal protein L53		Oct 23, 2013	This probe set was annotated using the Matching Probes based pipeline to a Entrez Gene identifier using 3 transcripts. // false // Matching Probes // A	GENSCAN00000014330 // ensembl // 5 // Cross Hyb Matching Probes	BC166928(11),ENSRNOT00000011427(11),NM_001108635(11)	Rn.6046	chr4q34	178627903	chr4	100.0	178627026	+		ENSRNOG00000008477		Rat Expression Array 230 2.0	March 2012 (Rnor5.0)	GO:0005739|GO:0005739|GO:0005840
1367478_at	0.0568037	0.116971	0.0482922	0.0256233	0.106763	0.035124	-0.0909634	-0.00122356	0.0137806	0.0206699	0.0790586	0.0548677	0.122024	-0.0678453	-0.0848074	-0.0187759	-0.0979052	0.0803529	-0.0854979	-0.11123	-0.0839176	-0.106197	0.00122356	0.0406524	Htra2	297376	0006508 // proteolysis // inferred from electronic annotation///0006672 // ceramide metabolic process // inferred from expression pattern///0007005 // mitochondrion organization // inferred from electronic annotation///0007005 // mitochondrion organization // not recorded///0007628 // adult walking behavior // inferred from electronic annotation///0007628 // adult walking behavior // not recorded…	0005739 // mitochondrion // inferred from direct assay///0005739 // mitochondrion // not recorded///0005758 // mitochondrial intermembrane space // inferred from electronic annotation///0005758 // mitochondrial intermembrane space // not recorded///0005829 // cytosol // inferred from direct assay///0005829 // cytosol // not recorded///0009898 // internal side of plasma membrane // inferred from e…	0003824 // catalytic activity // inferred from electronic annotation///0004252 // serine-type endopeptidase activity // inferred from electronic annotation///0005515 // protein binding // inferred from electronic annotation///0008233 // peptidase activity // not recorded///0008236 // serine-type peptidase activity // inferred from mutant phenotype///0008236 // serine-type peptidase activity // no…	chr4:178568801-178569326 (-) // 89.32 // q34	HtrA serine peptidase 2		Oct 23, 2013	This probe set was annotated using the Matching Probes based pipeline to a Entrez Gene identifier using 3 transcripts. // false // Matching Probes // A	GENSCAN00000014334 // ensembl // 5 // Cross Hyb Matching Probes	BC158760(11),ENSRNOT00000037333(11),NM_001106599(11)	Rn.813	chr4q34	178569326	chr4	89.32	178568801	-	EC:2.4.21.-	ENSRNOG00000022448		Rat Expression Array 230 2.0	March 2012 (Rnor5.0)	GO:0006508|GO:0006672|GO:0007005|GO:0007005|GO:0007628|GO:0007628|GO:0008344|GO:0009635|GO:0010942|GO:0019742|GO:0030900|GO:0030900|GO:0040014|GO:0040014|GO:0043065|GO:0043065|GO:0043280|GO:0043280|GO:0048666|GO:0048666|GO:0060548|GO:0071363|GO:0071363|GO:0097193|GO:0097193|GO:2001244|GO:2001244|GO:0005739|GO:0005739|GO:0005758|GO:0005758|GO:0005829|GO:0005829|GO:0009898|GO:0009898|GO:0035631|GO:…
1367479_at	0.0303183	0.000146866	0.0406179	-0.00190163	0.0194654	0.0166127	-0.000146866	0.0213003	0.00227642	-0.053978	0.0487366	0.0337094	-0.015646	-0.040329	-0.0530415	0.0193357	-0.120021	0.0461921	0.0423851	-0.019784	-0.0332041	-0.0247993	0.0670958	0.0405126	LOC100360065///LOC100363269///Nop10	691534///100360065///100363269	0001522 // pseudouridine synthesis // inferred from electronic annotation///0042254 // ribosome biogenesis // inferred from electronic annotation	0072588 // box H/ACA RNP complex // inferred from electronic annotation	0005515 // protein binding // inferred from electronic annotation///0030515 // snoRNA binding // inferred from electronic annotation	chr11:26487277-26487725 (+) // 94.43 // q11///chr3:110342561-110343237 (+) // 95.93 // q35	H/ACA ribonucleoprotein complex subunit 3///H/ACA ribonucleoprotein complex subunit 3///NOP10 ribonucleoprotein		Oct 23, 2013	This probe set was annotated using the Matching Probes based pipeline to a Entrez Gene identifier using 4 transcripts. // true // Matching Probes // A	XM_002726196 // refseq // 2 // Cross Hyb Matching Probes///GENSCAN00000049111 // ensembl // 2 // Cross Hyb Matching Probes	FQ210519(11),NM_001126100(11),ENSRNOT00000006887(11)	Rn.17615	chr3q34	26487725	chr11	94.43	26487277	+		ENSRNOG00000005184		Rat Expression Array 230 2.0	March 2012 (Rnor5.0)	GO:0001522|GO:0042254|GO:0072588|GO:0005515|GO:0030515
1367480_at	-0.0128479	-0.0265398	-0.0385656	-0.0923824	-0.0389833	0.0270113	-0.0564251	-0.0686722	-0.0323792	-0.0279284	0.0128479	0.0280641	0.0511284	0.0295639	0.190912	0.107041	0.0664749	0.0568962	0.0633049	-0.0530863	0.0322027	0.0485048	0.0527668	0.0421194	Eif4a3	688288	0000184 // nuclear-transcribed mRNA catabolic process, nonsense-mediated decay // inferred from electronic annotation///0006364 // rRNA processing // inferred from electronic annotation///0006397 // mRNA processing // inferred from electronic annotation///0006417 // regulation of translation // inferred from electronic annotation///0006810 // transport // inferred from electronic annotation///000…	0005634 // nucleus // inferred from electronic annotation///0005681 // spliceosomal complex // inferred from electronic annotation///0005737 // cytoplasm // inferred from electronic annotation///0016607 // nuclear speck // inferred from electronic annotation///0035145 // exon-exon junction complex // inferred from electronic annotation///0071013 // catalytic step 2 spliceosome // inferred from el…	0000166 // nucleotide binding // inferred from electronic annotation///0003676 // nucleic acid binding // inferred from electronic annotation///0003723 // RNA binding // inferred from electronic annotation///0004004 // ATP-dependent RNA helicase activity // inferred from electronic annotation///0004386 // helicase activity // inferred from electronic annotation///0005515 // protein binding // inf…	chr10:108027034-108031099 (-) // 95.77 // q32.3	eukaryotic translation initiation factor 4A, isoform 3		Oct 23, 2013	This probe set was annotated using the Matching Probes based pipeline to a Entrez Gene identifier using 3 transcripts. // false // Matching Probes // A	GENSCAN00000012659 // ensembl // 8 // Cross Hyb Matching Probes	BC105875(11),ENSRNOT00000073140(11),NM_001100158(11)	Rn.8855		108031099	chr10	95.77	108027034	-	EC:3.6.4.13	ENSRNOG00000045791		Rat Expression Array 230 2.0	March 2012 (Rnor5.0)	GO:0000184|GO:0006364|GO:0006397|GO:0006417|GO:0006810|GO:0008380|GO:0017148|GO:0045727|GO:0051028|GO:0005634|GO:0005681|GO:0005737|GO:0016607|GO:0035145|GO:0071013|GO:0000166|GO:0003676|GO:0003723|GO:0004004|GO:0004386|GO:0005515|GO:0005524|GO:0008026|GO:0008143|GO:0016787
1367481_at	-0.00304508	0.0822439	0.0209637	0.0155859	0.102504	0.0410754	-0.00451279	-0.0239	0.0220909	-0.0952463	0.000760078	0.0402978	-0.000760078	-0.0214987	0.0234308	0.0616369	-0.103284	0.0550469	0.0134821	-0.0374022	-0.0685272	-0.0821257	0.0612221	0.0532912	Vps28	300052	0006810 // transport // inferred from electronic annotation///0015031 // protein transport // inferred from electronic annotation///0031397 // negative regulation of protein ubiquitination // not recorded///0031397 // negative regulation of protein ubiquitination // inferred from sequence or structural similarity///0043162 // ubiquitin-dependent protein catabolic process via the multivesicular bo…	0000813 // ESCRT I complex // not recorded///0000813 // ESCRT I complex // inferred from sequence or structural similarity///0005737 // cytoplasm // not recorded///0005737 // cytoplasm // inferred from sequence or structural similarity///0005768 // endosome // not recorded///0005829 // cytosol // inferred from electronic annotation///0005829 // cytosol // not recorded///0005886 // plasma membrane…	0005515 // protein binding // inferred from electronic annotation	chr7:117672423-117676183 (-) // 99.89 // q34	vacuolar protein sorting 28 homolog (S. cerevisiae)		Oct 23, 2013	This probe set was annotated using the Matching Probes based pipeline to a Entrez Gene identifier using 3 transcripts. // false // Matching Probes // A	BC168181 // gb // 1 // Cross Hyb Matching Probes///BC168189 // gb // 1 // Cross Hyb Matching Probes///GENSCAN00000048336 // ensembl // 1 // Cross Hyb Matching Probes///ENSRNOT00000048985 // ensembl // 1 // Cross Hyb Matching Probes	BC168742(11),ENSRNOT00000019707(11),NM_001130492(11)	Rn.36912	chr7q34	117676183	chr7	99.89	117672423	-		ENSRNOG00000014633		Rat Expression Array 230 2.0	March 2012 (Rnor5.0)	GO:0006810|GO:0015031|GO:0031397|GO:0031397|GO:0043162|GO:0043162|GO:0000813|GO:0000813|GO:0005737|GO:0005737|GO:0005768|GO:0005829|GO:0005829|GO:0005886|GO:0016020|GO:0005515
1367482_at	-0.0592594	-0.012166	-0.0334988	-0.038475	0.086628	0.0512289	-0.0304289	-0.0432167	-0.00755882	-0.0467978	0.0439596	0.0333484	0.00755882	0.0211859	0.0861301	0.0696325	0.0611248	0.029807	0.030303	-0.022192	-0.0330744	0.0797939	0.150476	0.0679481	Anapc11	498030	0016567 // protein ubiquitination // not recorded///0070979 // protein K11-linked ubiquitination // inferred from electronic annotation///0070979 // protein K11-linked ubiquitination // not recorded	0005680 // anaphase-promoting complex // inferred from electronic annotation///0005680 // anaphase-promoting complex // not recorded	0004842 // ubiquitin-protein ligase activity // inferred from electronic annotation///0004842 // ubiquitin-protein ligase activity // not recorded///0005515 // protein binding // inferred from electronic annotation///0008270 // zinc ion binding // inferred from electronic annotation///0046872 // metal ion binding // inferred from electronic annotation	chr10:109368004-109376541 (+) // 95.99 // q32.3	anaphase promoting complex subunit 11		Oct 23, 2013	This probe set was annotated using the Matching Probes based pipeline to a Entrez Gene identifier using 2 transcripts. // false // Matching Probes // A	FQ228975 // gb // 8 // Cross Hyb Matching Probes///GENSCAN00000006926 // ensembl // 8 // Cross Hyb Matching Probes	ENSRNOT00000054954(11),NM_001126082(11)	Rn.3964	chr10q32.3	109376541	chr10	95.99	109368004	+		ENSRNOG00000036686		Rat Expression Array 230 2.0	March 2012 (Rnor5.0)	GO:0016567|GO:0070979|GO:0070979|GO:0005680|GO:0005680|GO:0004842|GO:0004842|GO:0005515|GO:0008270|GO:0046872
1367483_at	0.0276508	0.00789642	0.0191631	-0.00789642	0.0441112	0.0176001	0.0117006	-0.0156689	-0.110829	-0.190734	0.119785	0.106295	-0.0261879	-0.084301	0.0949669	-0.077158	0.103894	0.0818943	0.0462523	-0.108362	-0.102943	-0.0658989	0.0432215	0.0687622	RGD1309148	298147				chr5:96088420-96089354 (-) // 97.12 // q31	similar to RIKEN cDNA 3110001D03		Oct 23, 2013	This probe set was annotated using the Matching Probes based pipeline to a Entrez Gene identifier using 3 transcripts. // false // Matching Probes // A	GENSCAN00000037321 // ensembl // 3 // Cross Hyb Matching Probes	ENSRNOT00000031852(11),FQ227858(10),NM_001206675(11)	Rn.2448	chr5q31	96089354	chr5	97.12	96088420	-		ENSRNOG00000023946		Rat Expression Array 230 2.0	March 2012 (Rnor5.0)
1367484_at	-0.0478735	-0.0627699	-0.0387354	-0.0231781	-0.103726	0.0274309	-0.0167713	-0.173102	-0.111169	-0.188773	0.0740099	0.0991344	0.0167713	0.255941	0.0997	0.0673065	-0.235352	0.159559	0.198074	0.266911	0.237574	0.279001	0.266911	0.0292001	LOC100366017///Ube2e2	361013///100366017	0000209 // protein polyubiquitination // inferred from electronic annotation///0010390 // histone monoubiquitination // inferred from electronic annotation///0016567 // protein ubiquitination // inferred from electronic annotation///0032020 // ISG15-protein conjugation // not recorded///0032020 // ISG15-protein conjugation // inferred from electronic annotation///0033523 // histone H2B ubiquitina…	0000151 // ubiquitin ligase complex // inferred from electronic annotation///0005634 // nucleus // inferred from electronic annotation	0004842 // ubiquitin-protein ligase activity // not recorded///0004842 // ubiquitin-protein ligase activity // inferred from electronic annotation///0005515 // protein binding // inferred from electronic annotation///0005524 // ATP binding // inferred from electronic annotation///0016874 // ligase activity // inferred from electronic annotation///0016881 // acid-amino acid ligase activity // infe…	chr15:12237713-12240293 (+) // 99.9 // p16	ubiquitin-conjugating enzyme E2E 1-like///ubiquitin-conjugating enzyme E2E 2		Oct 23, 2013	This probe set was annotated using the Matching Probes based pipeline to a Entrez Gene identifier using 2 transcripts. // true // Matching Probes // A		BC079134(11),FQ225411(11),ENSRNOT00000011653(11)	Rn.3348	chr15p16	12240293	chr15	99.9	12237713	+	EC:6.3.2.19	ENSRNOG00000008794		Rat Expression Array 230 2.0	March 2012 (Rnor5.0)	GO:0000209|GO:0010390|GO:0016567|GO:0032020|GO:0032020|GO:0033523|GO:0070534|GO:0070936|GO:0070936|GO:0070979|GO:0000151|GO:0005634|GO:0004842|GO:0004842|GO:0005515|GO:0005524|GO:0016874|GO:0016881|GO:0042296|GO:0042296
1367485_at	-0.0274916	-0.0332432	-0.0698414	-0.0478888	0.0318832	0.0339156	-0.0604458	-0.0419569	-0.0387793	-0.0502205	0.145249	0.0776033	0.104489	-0.00896263	0.0411568	0.00896263	0.0562782	0.0394591	0.082098	0.051651	0.108118	0.0927343	-0.0152187	0.0436523	LOC498453///Tcea1	362479///498453	0006351 // transcription, DNA-dependent // inferred from electronic annotation///0006355 // regulation of transcription, DNA-dependent // inferred from electronic annotation///0006357 // regulation of transcription from RNA polymerase II promoter // inferred from electronic annotation///0030218 // erythrocyte differentiation // not recorded///0032784 // regulation of DNA-dependent transcription, …	0005634 // nucleus // inferred from electronic annotation///0005634 // nucleus // not recorded///0005654 // nucleoplasm // not recorded///0005730 // nucleolus // not recorded	0003676 // nucleic acid binding // inferred from electronic annotation///0003677 // DNA binding // inferred from electronic annotation///0008270 // zinc ion binding // inferred from electronic annotation///0046872 // metal ion binding // inferred from electronic annotation	chr5:19293484-19294152 (-) // 92.75 // q12	similar to transcription elongation factor A 1 isoform 2///transcription elongation factor A (SII) 1		Oct 23, 2013	This probe set was annotated using the Matching Probes based pipeline to a Entrez Gene identifier using 4 transcripts. // true // Matching Probes // A		BC099141(10),NM_001025735(10),ENSRNOT00000010893(10)	Rn.6738	chr15p16///chr5q12	19294152	chr5	92.75	19293484	-		ENSRNOG00000022323		Rat Expression Array 230 2.0	March 2012 (Rnor5.0)	GO:0006351|GO:0006355|GO:0006357|GO:0030218|GO:0032784|GO:0045893|GO:0045944|GO:0005634|GO:0005634|GO:0005654|GO:0005730|GO:0003676|GO:0003677|GO:0008270|GO:0046872
1367486_at	-0.0153646	-0.0118637	-0.0629597	-0.0419531	0.00571346	0.0242349	-0.0431623	0.0272741	0.0428038	-0.0353212	-0.0685701	0.0429032	-0.0267458	0.0518484	0.0721159	0.0136185	0.0472364	0.0347091	-0.0268593	0.0843458	0.00900173	0.113708	-0.00571346	0.0543876	Arfgap2	362162	0006810 // transport // inferred from electronic annotation///0015031 // protein transport // inferred from electronic annotation///0016192 // vesicle-mediated transport // inferred from electronic annotation///0032312 // regulation of ARF GTPase activity // inferred from electronic annotation///0043547 // positive regulation of GTPase activity // inferred from electronic annotation	0000139 // Golgi membrane // inferred from electronic annotation///0005730 // nucleolus // inferred from electronic annotation///0005730 // nucleolus // not recorded///0005737 // cytoplasm // not recorded///0005794 // Golgi apparatus // not recorded///0005886 // plasma membrane // not recorded///0016020 // membrane // inferred from electronic annotation	0005096 // GTPase activator activity // inferred from electronic annotation///0008060 // ARF GTPase activator activity // inferred from electronic annotation///0008270 // zinc ion binding // inferred from electronic annotation///0046872 // metal ion binding // inferred from electronic annotation	chr3:86801703-86802350 (+) // 96.14 // q31	ADP-ribosylation factor GTPase activating protein 2		Oct 23, 2013	This probe set was annotated using the Matching Probes based pipeline to a Entrez Gene identifier using 4 transcripts. // false // Matching Probes // A		BC101917(11),ENSRNOT00000057161(11),FQ228393(10),NM_001033707(11)	Rn.3707	chr3q24	86802350	chr3	96.14	86801703	+		ENSRNOG00000014429		Rat Expression Array 230 2.0	March 2012 (Rnor5.0)	GO:0006810|GO:0015031|GO:0016192|GO:0032312|GO:0043547|GO:0000139|GO:0005730|GO:0005730|GO:0005737|GO:0005794|GO:0005886|GO:0016020|GO:0005096|GO:0008060|GO:0008270|GO:0046872
1367487_at	-0.0938969	-0.0502605	-0.0217762	0.0258465	0.106295	0.0686369	0.00639629	0.131599	0.0367508	0.182739	0.126282	0.0651835	-0.020956	-0.00572586	-0.0179462	-0.0814314	0.0206413	0.0335516	-0.0563164	0.0616684	-0.0668507	0.00572586	-0.0586548	0.0495943	B4galt3	494342	0005975 // carbohydrate metabolic process // inferred from electronic annotation///0006486 // protein glycosylation // inferred from electronic annotation	0005737 // cytoplasm // not recorded///0005794 // Golgi apparatus // not recorded///0016020 // membrane // inferred from electronic annotation///0016021 // integral to membrane // inferred from electronic annotation///0032580 // Golgi cisterna membrane // inferred from electronic annotation	0003831 // beta-N-acetylglucosaminylglycopeptide beta-1,4-galactosyltransferase activity // inferred from electronic annotation///0003945 // N-acetyllactosamine synthase activity // inferred from electronic annotation///0016740 // transferase activity // inferred from electronic annotation///0016757 // transferase activity, transferring glycosyl groups // inferred from electronic annotation///004…	chr13:94276051-94276746 (+) // 100.0 // q24	UDP-Gal:betaGlcNAc beta 1,4-galactosyltransferase, polypeptide 3		Oct 23, 2013	This probe set was annotated using the Matching Probes based pipeline to a Entrez Gene identifier using 3 transcripts. // false // Matching Probes // A		BC061812(11),ENSRNOT00000004735(11),NM_001009539(11)	Rn.7423	chr13q24	94276746	chr13	100.0	94276051	+	EC:2.4.1.38///EC:2.4.1.90	ENSRNOG00000003551		Rat Expression Array 230 2.0	March 2012 (Rnor5.0)	GO:0005975|GO:0006486|GO:0005737|GO:0005794|GO:0016020|GO:0016021|GO:0032580|GO:0003831|GO:0003945|GO:0016740|GO:0016757|GO:0046872
1367488_at	-0.0543747	-0.0358906	-0.00927544	-0.0387974	-0.0213547	0.0154381	0.0184975	-0.0443325	-0.0424671	-0.126099	-0.096303	0.0497682	0.0722218	0.275404	0.00927544	0.04632	-0.0438643	0.108988	0.060791	0.215937	0.251485	0.158916	0.0981188	0.0708911	Ankrd17	289521	0001955 // blood vessel maturation // inferred from electronic annotation///0001955 // blood vessel maturation // not recorded///0051151 // negative regulation of smooth muscle cell differentiation // inferred from electronic annotation///0051151 // negative regulation of smooth muscle cell differentiation // not recorded	0005634 // nucleus // inferred from electronic annotation///0005634 // nucleus // not recorded///0005737 // cytoplasm // inferred from electronic annotation///0005737 // cytoplasm // not recorded	0005515 // protein binding // inferred from electronic annotation	chr14:19332711-19336311 (+) // 100.0 // p22	ankyrin repeat domain 17		Oct 23, 2013	This probe set was annotated using the Matching Probes based pipeline to a Entrez Gene identifier using 2 transcripts. // false // Matching Probes // A	GENSCAN00000052048 // ensembl // 2 // Cross Hyb Matching Probes	ENSRNOT00000068682(11),NM_001105999(11)	Rn.17206	chr14p22	19336311	chr14	100.0	19332711	+		ENSRNOG00000002940		Rat Expression Array 230 2.0	March 2012 (Rnor5.0)	GO:0001955|GO:0001955|GO:0051151|GO:0051151|GO:0005634|GO:0005634|GO:0005737|GO:0005737|GO:0005515
1367489_at	0.10896	0.0434685	0.106632	0.0152979	-0.0481014	0.0590619	-0.0608158	-0.0348692	0.0587902	-0.0254488	-0.0610304	0.0440428	-0.0585728	0.195829	-0.0277147	-0.0259581	0.0288382	0.0911326	-0.00414181	0.00414181	0.111842	0.0639019	-0.0558844	0.0580969						chr5:163443894-163444728 (+) // 92.94 // q36			Oct 23, 2013	This probe set was annotated using the Genome Target Overlap based pipeline to a ENSEMBL identifier using 1 transcripts. // false // Genome Target Overlap // B		GENSCAN00000025092	Rn.101		163444728	chr5	92.94	163443894	+				Rat Expression Array 230 2.0	March 2012 (Rnor5.0)
1367490_at	0.184271	0.214026	0.206229	0.138173	0.224924	0.0307151	-0.0975475	-0.0140228	0.0431881	-0.000110626	0.0514746	0.0532336	-0.0512018	-0.0542297	-0.101228	-0.177558	-0.216951	0.0665185	0.000110626	-0.0345821	0.0406313	-0.0230608	0.0107756	0.0264093	LOC681989	681989	0006351 // transcription, DNA-dependent // inferred from electronic annotation///0006355 // regulation of transcription, DNA-dependent // inferred from electronic annotation///0006810 // transport // inferred from electronic annotation///0006886 // intracellular protein transport // inferred from electronic annotation///0007283 // spermatogenesis // inferred from electronic annotation///0008333 /…	0005737 // cytoplasm // inferred from sequence or structural similarity///0005768 // endosome // inferred from electronic annotation///0005769 // early endosome // inferred from electronic annotation///0005770 // late endosome // inferred from electronic annotation///0016023 // cytoplasmic membrane-bounded vesicle // inferred from electronic annotation///0030897 // HOPS complex // inferred from e…	0005515 // protein binding // inferred from electronic annotation	chr6:120553691-120554354 (-) // 100.0 // q31	similar to defective SPErmatogenesis family member (spe-39)		Oct 23, 2013	This probe set was annotated using the Matching Probes based pipeline to a Entrez Gene identifier using 3 transcripts. // false // Matching Probes // A		BC087099(11),ENSRNOT00000073428(11),NM_001101004(11)	Rn.12596		120554354	chr6	100.0	120553691	-		ENSRNOG00000049223		Rat Expression Array 230 2.0	March 2012 (Rnor5.0)	GO:0006351|GO:0006355|GO:0006810|GO:0006886|GO:0007283|GO:0008333|GO:0015031|GO:0030154|GO:0005737|GO:0005768|GO:0005769|GO:0005770|GO:0016023|GO:0030897|GO:0031410|GO:0055037|GO:0005515
1367491_at	-0.149231	-0.123981	-0.039772	-0.150227	-0.145149	0.0420452	-0.0108757	-0.0785789	-0.10256	-0.0867262	0.0195007	0.0474808	0.0129147	0.073843	0.034462	0.0448055	-0.0884552	0.0555619	0.0475273	0.148758	0.090498	0.0108757	0.0137558	0.051941	Api5	362170	0043066 // negative regulation of apoptotic process // inferred from electronic annotation///0043066 // negative regulation of apoptotic process // not recorded	0005634 // nucleus // not recorded///0005681 // spliceosomal complex // inferred from electronic annotation///0005681 // spliceosomal complex // not recorded///0005730 // nucleolus // not recorded	0005488 // binding // inferred from electronic annotation///0017134 // fibroblast growth factor binding // inferred from electronic annotation///0017134 // fibroblast growth factor binding // not recorded	chr3:90010476-90011039 (-) // 97.56 // q31	apoptosis inhibitor 5		Oct 23, 2013	This probe set was annotated using the Matching Probes based pipeline to a Entrez Gene identifier using 4 transcripts. // false // Matching Probes // A		BC162003(10),DQ480749(10),ENSRNOT00000013914(10),NM_001127379(10)	Rn.3450	chr3q31	90011039	chr3	97.56	90010476	-		ENSRNOG00000009689		Rat Expression Array 230 2.0	March 2012 (Rnor5.0)	GO:0043066|GO:0043066|GO:0005634|GO:0005681|GO:0005681|GO:0005730|GO:0005488|GO:0017134|GO:0017134
1367492_at	0.0379763	0.0392141	0.0343428	0.0448456	0.0423517	0.00361677	-0.0897083	-0.055522	-0.0045414	-0.0412617	0.0606613	0.051252	0.0045414	-0.0883598	-0.0427923	-0.0233994	0.149336	0.0806324	0.00825024	-0.0291977	0.0239182	-0.0134506	-0.0231714	0.0199198	Dnajc8	313035	0006457 // protein folding // inferred from electronic annotation		0031072 // heat shock protein binding // inferred from electronic annotation///0051082 // unfolded protein binding // inferred from electronic annotation	chr5:154411563-154411983 (+) // 95.89 // q36	DnaJ (Hsp40) homolog, subfamily C, member 8		Oct 23, 2013	This probe set was annotated using the Matching Probes based pipeline to a Entrez Gene identifier using 3 transcripts. // false // Matching Probes // A		BC081863(11),ENSRNOT00000017740(11),NM_001013168(11)	Rn.8387	chr5q36	154411983	chr5	95.89	154411563	+		ENSRNOG00000013255		Rat Expression Array 230 2.0	March 2012 (Rnor5.0)	GO:0006457|GO:0031072|GO:0051082
1367493_at	-0.128937	-0.14084	-0.148292	-0.135192	-0.0754452	0.0259449	-0.0692768	-0.0397825	-0.000244141	-0.0225496	-0.047616	0.0233063	0.0416784	0.14001	0.087306	0.127616	0.207744	0.0554197	0.0864077	0.034132	0.000244141	0.0117397	0.031992	0.0295959	RGD1560212	498890			0008080 // N-acetyltransferase activity // inferred from electronic annotation	chr18:72076397-72077108 (-) // 99.72 // q12.3	similar to DNA segment, Chr 18, Wayne State University 98, expressed		Oct 23, 2013	This probe set was annotated using the Matching Probes based pipeline to a Entrez Gene identifier using 2 transcripts. // false // Matching Probes // A	XM_003752266 // refseq // 1 // Cross Hyb Matching Probes///GENSCAN00000018563 // ensembl // 1 // Cross Hyb Matching Probes	BC083772(10),BC127540(10)	Rn.6986	chr18q12.3	72077108	chr18	99.72	72076397	-				Rat Expression Array 230 2.0	March 2012 (Rnor5.0)	GO:0008080
1367494_at	-0.000920296	-0.075654	-0.0611153	-0.0905972	0.000920296	0.0382859	-0.0452585	-0.0028429	-0.0315094	-0.141953	0.164227	0.0995117	0.00210476	-0.0272617	0.0266304	0.0555124	0.125957	0.0523643	0.124801	-0.00123692	0.00684357	0.0473146	0.0438919	0.0446457	Fcf1	299198				chr6:116748855-116760723 (-) // 100.0 // q31	FCF1 small subunit (SSU) processome component homolog (S. cerevisiae)		Oct 23, 2013	This probe set was annotated using the Matching Probes based pipeline to a Entrez Gene identifier using 3 transcripts. // false // Matching Probes // A	XR_146849 // refseq // 3 // Cross Hyb Matching Probes///GENSCAN00000005186 // ensembl // 1 // Cross Hyb Matching Probes	AB256045(11),ENSRNOT00000006297(11),NM_001044235(11)	Rn.1198	chr6q31	116760723	chr6	100.0	116748855	-		ENSRNOG00000004723		Rat Expression Array 230 2.0	March 2012 (Rnor5.0)
1367495_at	-0.408953	-0.453428	-0.493273	-0.54335	-0.331178	0.0725584	-0.128222	-0.133939	-0.155849	-0.205421	0.247325	0.163552	0.0803642	0.112391	0.150661	0.190648	0.191133	0.0435548	0.111242	0.00990486	-0.00990486	0.132994	0.101852	0.0577527	LOC100366237	100366237	0006457 // protein folding // inferred from electronic annotation	0016272 // prefoldin complex // inferred from electronic annotation	0051082 // unfolded protein binding // inferred from electronic annotation///0051087 // chaperone binding // inferred from electronic annotation	chr3:174232763-174235603 (+) // 92.26 // q42	prefoldin subunit 4-like		Oct 23, 2013	This probe set was annotated using the Matching Probes based pipeline to a Entrez Gene identifier using 3 transcripts. // false // Matching Probes // A	FQ227683 // gb // 1 // Cross Hyb Matching Probes///ENSRNOT00000037020 // ensembl // 1 // Cross Hyb Matching Probes	ENSRNOT00000070809(9),XM_003749636(11),XM_003753834(11)	Rn.7374		174235603	chr3	92.26	174232763	+		ENSRNOG00000050932		Rat Expression Array 230 2.0	March 2012 (Rnor5.0)	GO:0006457|GO:0016272|GO:0051082|GO:0051087
1367496_at	-0.0609236	0.00809956	-0.00460053	0.00460053	-0.0931377	0.040579	-0.0338087	-0.148683	-0.0541344	-0.0535316	-0.0582714	0.0403999	-0.104535	0.0432663	0.0264378	0.0607624	-0.0910044	0.070179	0.186465	0.173483	0.119285	0.0802393	0.0872602	0.0435766	Tm9sf2	306197		0005768 // endosome // inferred from electronic annotation///0010008 // endosome membrane // inferred from electronic annotation///0016020 // membrane // inferred from electronic annotation///0016021 // integral to membrane // inferred from electronic annotation		chr15:111962662-111967398 (+) // 97.1 // q25	transmembrane 9 superfamily member 2		Oct 23, 2013	This probe set was annotated using the Matching Probes based pipeline to a Entrez Gene identifier using 3 transcripts. // false // Matching Probes // A	NM_001130490 // refseq // 1 // Cross Hyb Matching Probes///GENSCAN00000040434 // ensembl // 1 // Cross Hyb Matching Probes///ENSRNOT00000031005 // ensembl // 1 // Cross Hyb Matching Probes	BC081873(11),ENSRNOT00000017211(11),NM_001005554(11)	Rn.11839	chr15q25	111967398	chr15	97.1	111962662	+		ENSRNOG00000012751		Rat Expression Array 230 2.0	March 2012 (Rnor5.0)	GO:0005768|GO:0010008|GO:0016020|GO:0016021
1367497_at	0.00218773	-0.0148659	-0.0559845	-0.0440235	0.00519276	0.0245524	-0.0201998	0.101147	-0.00976372	-0.00218773	-0.00279808	0.0444302	-0.0279732	-0.00708866	0.0419264	-0.0282106	0.108521	0.0522365	0.148969	0.109744	0.0941219	0.0999842	0.00757122	0.0463826	Ptdss1	314553	0006629 // lipid metabolic process // inferred from electronic annotation///0006659 // phosphatidylserine biosynthetic process // inferred from electronic annotation///0008654 // phospholipid biosynthetic process // inferred from electronic annotation	0005783 // endoplasmic reticulum // inferred from electronic annotation///0005789 // endoplasmic reticulum membrane // inferred from electronic annotation///0005789 // endoplasmic reticulum membrane // not recorded///0016020 // membrane // inferred from electronic annotation///0016021 // integral to membrane // inferred from electronic annotation	0016740 // transferase activity // inferred from electronic annotation	chr7:71525819-71526335 (+) // 93.55 // q22	phosphatidylserine synthase 1		Oct 23, 2013	This probe set was annotated using the Matching Probes based pipeline to a Entrez Gene identifier using 2 transcripts. // false // Matching Probes // A		BC087129(11),NM_001012113(11)	Rn.17232	chr7q22	71526335	chr7	93.55	71525819	+	EC:2.7.8.29			Rat Expression Array 230 2.0	March 2012 (Rnor5.0)	GO:0006629|GO:0006659|GO:0008654|GO:0005783|GO:0005789|GO:0005789|GO:0016020|GO:0016021|GO:0016740
1367498_at	0.0434513	0.00602818	-0.00760841	0.041153	-0.0703764	0.0414648	-0.0114765	0.0225849	-0.0435925	0.108743	-0.0176496	0.0528991	0.0243359	0.0631943	-0.0320511	0.0180149	-0.142652	0.0711765	-0.00287628	-0.0671787	0.0792828	0.00287628	-0.10941	0.0646408	Ythdf1	296467				chr3:180125816-180126424 (-) // 100.0 // q43	YTH domain family, member 1		Oct 23, 2013	This probe set was annotated using the Matching Probes based pipeline to a Entrez Gene identifier using 3 transcripts. // false // Matching Probes // A		BC097360(11),ENSRNOT00000037271(11),NM_001024756(11)	Rn.16949	chr3q43	180126424	chr3	100.0	180125816	-		ENSRNOG00000027015		Rat Expression Array 230 2.0	March 2012 (Rnor5.0)
1367499_at	0.0444031	0.00867844	-0.0325184	-0.050024	-0.00867844	0.0328365	-0.098774	-0.0146923	-0.0715637	-0.0642233	-0.0892258	0.0292088	0.047986	0.223265	0.0321159	0.204094	-0.125918	0.127731	0.0252342	0.0934639	0.144234	0.033597	-0.0544548	0.0671562	Slc35c1	311204	0030259 // lipid glycosylation // inferred from electronic annotation///0030259 // lipid glycosylation // not recorded///0045746 // negative regulation of Notch signaling pathway // not recorded	0016020 // membrane // inferred from electronic annotation///0016021 // integral to membrane // inferred from electronic annotation		chr3:88065132-88065668 (-) // 96.92 // q31	solute carrier family 35, member C1		Oct 23, 2013	This probe set was annotated using the Matching Probes based pipeline to a Entrez Gene identifier using 2 transcripts. // false // Matching Probes // A		ENSRNOT00000067509(11),NM_001107748(11)	Rn.3950	chr3q24	88065668	chr3	96.92	88065132	-		ENSRNOG00000007732		Rat Expression Array 230 2.0	March 2012 (Rnor5.0)	GO:0030259|GO:0030259|GO:0045746|GO:0016020|GO:0016021
1367500_at	0.0744553	0.0139484	0.00808716	0.026619	0.0682678	0.02774	-0.0620384	-0.142738	-0.162426	-0.0484753	0.180609	0.122084	0.0642433	-0.0110149	-0.0322514	0.00129318	-0.164915	0.0753894	0.0170593	-0.00129318	-0.0323544	-0.0244675	0.00521851	0.0184853	Shfm1	680532	0000724 // double-strand break repair via homologous recombination // inferred from electronic annotation///0000724 // double-strand break repair via homologous recombination // not recorded///0006508 // proteolysis // inferred from electronic annotation///0006508 // proteolysis // not recorded	0000502 // proteasome complex // inferred from electronic annotation///0000502 // proteasome complex // not recorded///0032039 // integrator complex // inferred from electronic annotation///0032039 // integrator complex // not recorded	0005515 // protein binding // inferred from electronic annotation///0008233 // peptidase activity // inferred from electronic annotation///0008233 // peptidase activity // not recorded	chr4:31935651-31955503 (-) // 93.33 // q12	split hand/foot malformation (ectrodactyly) type 1		Oct 23, 2013	This probe set was annotated using the Matching Probes based pipeline to a Entrez Gene identifier using 2 transcripts. // false // Matching Probes // A		ENSRNOT00000013841(11),NM_001126090(11)	Rn.8472	chr4q13	31955503	chr4	93.33	31935651	-		ENSRNOG00000010420		Rat Expression Array 230 2.0	March 2012 (Rnor5.0)	GO:0000724|GO:0000724|GO:0006508|GO:0006508|GO:0000502|GO:0000502|GO:0032039|GO:0032039|GO:0005515|GO:0008233|GO:0008233
1367501_at	0.0657244	0.00998879	-0.00603485	-0.0101128	0.0604916	0.0326639	0.0394173	0.0466213	0.0195827	-0.0129557	0.0445786	0.0223547	0.0394258	0.127121	-0.0954246	-0.0868149	0.00603485	0.0829151	-0.0218945	-0.173807	-0.103809	-0.101425	-0.120844	0.0487937	Srp72	498351	0006614 // SRP-dependent cotranslational protein targeting to membrane // inferred from electronic annotation///0042493 // response to drug // not recorded	0005730 // nucleolus // not recorded///0005737 // cytoplasm // not recorded///0005783 // endoplasmic reticulum // not recorded///0005786 // signal recognition particle, endoplasmic reticulum targeting // not recorded///0005886 // plasma membrane // not recorded///0030529 // ribonucleoprotein complex // inferred from electronic annotation///0048500 // signal recognition particle // inferred from e…	0005047 // signal recognition particle binding // not recorded///0005515 // protein binding // inferred from electronic annotation///0008312 // 7S RNA binding // inferred from electronic annotation	chr1:77939690-77940772 (-) // 96.39 // q21///chr14:33743525-33744605 (-) // 99.91 // p11///chr14:33238241-33239321 (-) // 99.91 // p11///chr14:33325604-33326686 (-) // 96.67 // p11	signal recognition particle 72		Oct 23, 2013	This probe set was annotated using the Matching Probes based pipeline to a Entrez Gene identifier using 4 transcripts. // false // Matching Probes // A		BC158784(11),ENSRNOT00000002862(11),ENSRNOT00000066382(11),NM_001170601(11)	Rn.2930	chr14p11	77940772	chr1	96.39	77939690	-		ENSRNOG00000002100		Rat Expression Array 230 2.0	March 2012 (Rnor5.0)	GO:0006614|GO:0042493|GO:0005730|GO:0005737|GO:0005783|GO:0005786|GO:0005886|GO:0030529|GO:0048500|GO:0005047|GO:0005515|GO:0008312
1367502_at	0.0182724	-0.0192413	0.0569677	-0.000347137	0.0384092	0.0270382	0.0351295	-0.0501728	-0.00806904	-0.0301762	0.0806599	0.0470814	0.0186882	0.000347137	0.0305109	0.060771	0.0851994	0.0302885	-0.0408783	-0.117455	-0.0942974	-0.130198	-0.0402622	0.0377625	Mrpl21	309140	0006412 // translation // inferred from electronic annotation	0005622 // intracellular // inferred from electronic annotation///0005739 // mitochondrion // inferred from electronic annotation///0005739 // mitochondrion // not recorded///0005840 // ribosome // inferred from electronic annotation	0003723 // RNA binding // inferred from electronic annotation///0003735 // structural constituent of ribosome // inferred from electronic annotation	chr1:225399989-225408323 (+) // 100.0 // q43	mitochondrial ribosomal protein L21		Oct 23, 2013	This probe set was annotated using the Matching Probes based pipeline to a Entrez Gene identifier using 2 transcripts. // false // Matching Probes // A	GENSCAN00000015910 // ensembl // 6 // Cross Hyb Matching Probes	ENSRNOT00000018848(11),NM_001107567(11)	Rn.22778	chr1q42	225408323	chr1	100.0	225399989	+		ENSRNOG00000013845		Rat Expression Array 230 2.0	March 2012 (Rnor5.0)	GO:0006412|GO:0005622|GO:0005739|GO:0005739|GO:0005840|GO:0003723|GO:0003735
1367503_at	-0.0948305	-0.0469809	-0.0579395	-0.110134	0.0249176	0.047045	-0.0472231	-0.0793276	-0.0149212	-0.0681677	-0.043107	0.0222459	-0.0393105	0.0149212	0.134056	0.0300741	0.0812197	0.0591191	0.143154	0.165806	0.113359	0.174597	0.19956	0.0292179	Bcap31	293852	0006886 // intracellular protein transport // inferred from electronic annotation///0006955 // immune response // inferred from electronic annotation///0006955 // immune response // not recorded///0007204 // elevation of cytosolic calcium ion concentration // inferred from electronic annotation///0007204 // elevation of cytosolic calcium ion concentration // not recorded///0007283 // spermatogene…	0000139 // Golgi membrane // inferred from electronic annotation///0000139 // Golgi membrane // not recorded///0005783 // endoplasmic reticulum // inferred from electronic annotation///0005783 // endoplasmic reticulum // not recorded///0005811 // lipid particle // inferred from electronic annotation///0005811 // lipid particle // not recorded///0005886 // plasma membrane // not recorded///0005887…	0005515 // protein binding // inferred from electronic annotation	chr1:152871931-152875710 (+) // 97.32 // q31	B-cell receptor-associated protein 31		Oct 23, 2013	This probe set was annotated using the Matching Probes based pipeline to a Entrez Gene identifier using 3 transcripts. // false // Matching Probes // A	GENSCAN00000026093 // ensembl // 3 // Cross Hyb Matching Probes	BC079182(11),ENSRNOT00000025813(11),NM_001004224(11)	Rn.3358	chrXq37	152875710	chr1	97.32	152871931	+		ENSRNOG00000019053		Rat Expression Array 230 2.0	March 2012 (Rnor5.0)	GO:0006886|GO:0006955|GO:0006955|GO:0007204|GO:0007204|GO:0007283|GO:0032471|GO:0032471|GO:0035584|GO:0035584|GO:0043280|GO:0043280|GO:0051561|GO:0051561|GO:2001244|GO:2001244|GO:0000139|GO:0000139|GO:0005783|GO:0005783|GO:0005811|GO:0005811|GO:0005886|GO:0005887|GO:0005887|GO:0016021|GO:0005515
1367504_at	-0.0537529	-0.050149	-0.103271	0.00528145	-0.162698	0.0565378	-0.110941	0.0450459	-0.154626	-0.00107861	0.0781403	0.0897075	0.0667524	0.211741	-0.0633917	0.00107861	-0.178886	0.130409	0.164622	0.040843	0.240062	0.0673914	-0.0021143	0.0880457						chr7:11216222-11216631 (+) // 95.56 // q11			Oct 23, 2013	This probe set was annotated using the Accession mapped clusters based pipeline to a UniGene identifier using 11 transcripts. // false // Accession mapped clusters // E		BE109358,BM392357,BM385587,AI578834,AI763988,AI411286,AI711166,AA819040,BI274692,BG372042,AI235962	Rn.16597		11216631	chr7	95.56	11216222	+				Rat Expression Array 230 2.0	March 2012 (Rnor5.0)
1367505_at	0.0968065	0.124508	0.00620937	0.0580311	-0.00337887	0.0497326	0.00337887	0.0167685	0.0548754	0.0916023	-0.0334778	0.0430581	0.024086	0.0272341	-0.160083	-0.155887	-0.193518	0.0966588	-0.10555	-0.194247	-0.0691862	-0.173514	-0.272124	0.0708471	Zfp644	305127		0005622 // intracellular // inferred from electronic annotation	0003676 // nucleic acid binding // inferred from electronic annotation///0008270 // zinc ion binding // inferred from electronic annotation///0046872 // metal ion binding // inferred from electronic annotation	chr14:4195172-4196016 (+) // 100.0 // p22	zinc finger protein 644		Oct 23, 2013	This probe set was annotated using the Matching Probes based pipeline to a Entrez Gene identifier using 2 transcripts. // false // Matching Probes // A		ENSRNOT00000002882(11),NM_001139484(11)	Rn.8773	chr14p22	4196016	chr14	100.0	4195172	+		ENSRNOG00000002112		Rat Expression Array 230 2.0	March 2012 (Rnor5.0)	GO:0005622|GO:0003676|GO:0008270|GO:0046872
1367506_at	0.0542374	0.0714312	0.00298405	-0.0475407	0.116004	0.056567	-0.0456572	0.0537233	-0.0149384	0.0105429	0.0907659	0.0484972	-0.0679064	-0.104559	0.0144882	0.0289993	0.169854	0.0949852	-0.00298405	-0.150662	-0.173853	-0.140309	-0.00415516	0.0749492	mrpl11	293666	0006412 // translation // inferred from electronic annotation	0005739 // mitochondrion // inferred from electronic annotation///0005739 // mitochondrion // not recorded///0005840 // ribosome // inferred from electronic annotation///0030529 // ribonucleoprotein complex // inferred from electronic annotation	0003735 // structural constituent of ribosome // inferred from electronic annotation///0005515 // protein binding // inferred from electronic annotation	chr1:227174520-227177363 (+) // 100.0 // q43	mitochondrial ribosomal protein L11		Oct 23, 2013	This probe set was annotated using the Matching Probes based pipeline to a Entrez Gene identifier using 4 transcripts. // false // Matching Probes // A	GENSCAN00000029710 // ensembl // 7 // Cross Hyb Matching Probes	BC083740(11),ENSRNOT00000027091(11),FQ225172(9),NM_001006973(11)	Rn.3762	chr1q43	227177363	chr1	100.0	227174520	+		ENSRNOG00000019970		Rat Expression Array 230 2.0	March 2012 (Rnor5.0)	GO:0006412|GO:0005739|GO:0005739|GO:0005840|GO:0030529|GO:0003735|GO:0005515
1367507_at	-0.00490046	0.00490093	-0.00742817	0.114231	0.128664	0.0610204	-0.0805349	-0.0154366	0.00950527	-0.00676537	0.0242624	0.0360489	-0.162717	-0.082757	-0.149191	-0.155822	-0.1594	0.0299481	0.0357246	0.0995464	0.0294499	0.0251222	0.00745678	0.031478	Nudt22	293703			0016787 // hydrolase activity // inferred from electronic annotation	chr1:229238278-229241389 (-) // 100.0 // q43	nudix (nucleoside diphosphate linked moiety X)-type motif 22		Oct 23, 2013	This probe set was annotated using the Matching Probes based pipeline to a Entrez Gene identifier using 3 transcripts. // false // Matching Probes // A	GENSCAN00000056640 // ensembl // 5 // Cross Hyb Matching Probes	BC060593(11),ENSRNOT00000028734(11),NM_199090(11)	Rn.1934	chr1q43	229241389	chr1	100.0	229238278	-		ENSRNOG00000021158		Rat Expression Array 230 2.0	March 2012 (Rnor5.0)	GO:0016787
1367508_at	-0.0515385	-0.0977125	-0.107098	-0.110489	0.0302601	0.0531798	-0.0391598	-0.100845	-0.124438	-0.138363	0.317316	0.170623	-0.0423632	0.0797348	0.0536575	0.0884724	0.172308	0.0689852	0.106348	-0.0302601	0.0683641	0.0846119	0.0603142	0.0467937	RGD1565784	497874				chr10:14358612-14359258 (+) // 100.0 // q12	RGD1565784		Oct 23, 2013	This probe set was annotated using the Matching Probes based pipeline to a Entrez Gene identifier using 2 transcripts. // false // Matching Probes // A	GENSCAN00000005200 // ensembl // 1 // Cross Hyb Matching Probes	ENSRNOT00000047111(11),NM_001109028(11)	Rn.20990	chr10q12	14359258	chr10	100.0	14358612	+		ENSRNOG00000029415		Rat Expression Array 230 2.0	March 2012 (Rnor5.0)
1367509_at	0.0872164	0.0669374	0.0867815	0.061142	0.133243	0.0253361	-0.00478268	0.00478268	-0.0151615	0.0114269	0.193362	0.0782348	-0.0351868	-0.09482	-0.115288	-0.0167313	-0.04531	0.0373151	0.0447445	-0.117681	-0.0412912	-0.1299	0.0121574	0.0690155	Gtf2h5	502227	0006289 // nucleotide-excision repair // inferred from electronic annotation///0006355 // regulation of transcription, DNA-dependent // inferred from electronic annotation	0000439 // core TFIIH complex // inferred from electronic annotation	0003677 // DNA binding // inferred from electronic annotation	chr1:48280891-48286736 (+) // 97.46 // q11	general transcription factor IIH, polypeptide 5		Oct 23, 2013	This probe set was annotated using the Matching Probes based pipeline to a Entrez Gene identifier using 3 transcripts. // false // Matching Probes // A	GENSCAN00000054339 // ensembl // 1 // Cross Hyb Matching Probes	ENSRNOT00000024211(11),FQ212207(11),NM_001126088(11)	Rn.2376	chr1q11	48286736	chr1	97.46	48280891	+		ENSRNOG00000018007		Rat Expression Array 230 2.0	March 2012 (Rnor5.0)	GO:0006289|GO:0006355|GO:0000439|GO:0003677
1367510_at	0.0470305	0.0274029	-0.0038805	0.017251	0.0146894	0.0166748	-0.0811281	0.00208187	-0.119142	0.010375	0.115475	0.0814571	-0.0144377	0.0494928	-0.0440016	-0.00972748	-0.0280476	0.0317454	0.0976286	-0.0202675	-0.00208187	0.0781059	-0.00640774	0.048513	Txndc15	307180	0045454 // cell redox homeostasis // inferred from electronic annotation	0016020 // membrane // inferred from electronic annotation///0016021 // integral to membrane // inferred from electronic annotation		chr17:11147135-11147756 (-) // 99.84 // p14	thioredoxin domain containing 15		Oct 23, 2013	This probe set was annotated using the Matching Probes based pipeline to a Entrez Gene identifier using 2 transcripts. // false // Matching Probes // A	GENSCAN00000009406 // ensembl // 1 // Cross Hyb Matching Probes///ENSRNOT00000000146 // ensembl // 4 // Cross Hyb Matching Probes///ENSRNOT00000007048 // ensembl // 2 // Cross Hyb Matching Probes	BC091340(11),NM_001024998(11)	Rn.4142	chr17p14	11147756	chr17	99.84	11147135	-				Rat Expression Array 230 2.0	March 2012 (Rnor5.0)	GO:0045454|GO:0016020|GO:0016021
1367511_at	0.00214672	-0.0217447	0.0396671	0.0431976	0.0267448	0.0245431	-0.0198927	0.0200377	-0.00173759	-0.00857162	-0.0945911	0.039055	-0.0367832	0.0604124	0.0229225	-0.0618334	-0.00014019	0.0431368	-0.00337315	0.0343313	-0.0216208	0.0336742	0.00014019	0.0219956	Ncstn	289231	0002262 // myeloid cell homeostasis // inferred from electronic annotation///0002262 // myeloid cell homeostasis // not recorded///0006509 // membrane protein ectodomain proteolysis // not recorded///0006509 // membrane protein ectodomain proteolysis // inferred from sequence or structural similarity///0007219 // Notch signaling pathway // inferred from electronic annotation///0016485 // protein …	0005765 // lysosomal membrane // inferred from direct assay///0005783 // endoplasmic reticulum // not recorded///0005783 // endoplasmic reticulum // inferred from sequence or structural similarity///0005794 // Golgi apparatus // not recorded///0005794 // Golgi apparatus // inferred from sequence or structural similarity///0005886 // plasma membrane // not recorded///0005887 // integral to plasma …	0004175 // endopeptidase activity // inferred from electronic annotation///0004175 // endopeptidase activity // not recorded///0005515 // protein binding // inferred from physical interaction///0008233 // peptidase activity // inferred from direct assay	chr13:94974009-94975481 (-) // 100.0 // q24	nicastrin		Oct 23, 2013	This probe set was annotated using the Matching Probes based pipeline to a Entrez Gene identifier using 4 transcripts. // false // Matching Probes // A		BC074006(11),BC167747(11),ENSRNOT00000008150(11),NM_174864(11)	Rn.1442	chr13q24	94975481	chr13	100.0	94974009	-		ENSRNOG00000005355		Rat Expression Array 230 2.0	March 2012 (Rnor5.0)	GO:0002262|GO:0002262|GO:0006509|GO:0006509|GO:0007219|GO:0016485|GO:0016485|GO:0016485|GO:0042098|GO:0042098|GO:0043085|GO:0043085|GO:0050435|GO:0050435|GO:0050673|GO:0050673|GO:0005765|GO:0005783|GO:0005783|GO:0005794|GO:0005794|GO:0005886|GO:0005887|GO:0005887|GO:0016020|GO:0016021|GO:0042470|GO:0004175|GO:0004175|GO:0005515|GO:0008233
1367512_at	0.00356293	-0.00356293	0.059947	0.0379801	0.0174417	0.023254	-0.0152082	-0.014183	0.0344915	-0.0492792	-0.0150671	0.0267416	-0.0375223	-0.0657825	-0.0368147	-0.0673561	-0.0358753	0.0146324	0.0718861	0.139827	0.109184	0.0593739	0.0628157	0.0311328	Chmp5	297995	0001919 // regulation of receptor recycling // not recorded///0006810 // transport // inferred from electronic annotation///0007040 // lysosome organization // not recorded///0008333 // endosome to lysosome transport // not recorded///0015031 // protein transport // inferred from electronic annotation	0005634 // nucleus // not recorded///0005737 // cytoplasm // inferred from electronic annotation///0005768 // endosome // inferred from electronic annotation///0005829 // cytosol // inferred from electronic annotation///0010008 // endosome membrane // inferred from electronic annotation///0016020 // membrane // inferred from electronic annotation		chr5:61803231-61815784 (+) // 90.46 // q22	charged multivesicular body protein 5		Oct 23, 2013	This probe set was annotated using the Matching Probes based pipeline to a Entrez Gene identifier using 4 transcripts. // false // Matching Probes // A		BC097963(11),ENSRNOT00000011907(11),FQ214132(11),NM_001025410(11)	Rn.9339	chr5q22	61815784	chr5	90.46	61803231	+		ENSRNOG00000008672		Rat Expression Array 230 2.0	March 2012 (Rnor5.0)	GO:0001919|GO:0006810|GO:0007040|GO:0008333|GO:0015031|GO:0005634|GO:0005737|GO:0005768|GO:0005829|GO:0010008|GO:0016020
1367513_at	-0.039813	0.0078783	-0.0119877	0.0326433	-0.175616	0.0730911	0.0345087	-0.0325193	-0.073844	0.027154	0.0641232	0.0499499	0.0500212	0.214423	0.0968027	0.000626564	-0.0170288	0.0828939	0.0832119	-0.112353	-0.000626564	-0.043376	-0.0534582	0.0649331						chr3:155406724-155407533 (-) // 100.0 // q41			Oct 23, 2013	This probe set was annotated using the Accession mapped clusters based pipeline to a UniGene identifier using 13 transcripts. // false // Accession mapped clusters // E		AA963653,BF281667,BE101144,AA944528,AI577500,AW141720,AW532521,BF557498,AI105461,BI284935,AI171426,AI111930,AW142524	Rn.11598		155407533	chr3	100.0	155406724	-				Rat Expression Array 230 2.0	March 2012 (Rnor5.0)
1367514_at	0.0517721	0.0235281	0.0815239	0.0230064	-0.0886259	0.0576199	0.020071	-0.0102968	-0.0196238	0.0063982	0.111773	0.0470772	-0.0677891	-0.0507202	-0.120498	-0.0242062	-0.178223	0.0548885	0.22214	-0.0198822	0.0540819	-0.0063982	0.00686741	0.0889543	LOC361635	361635		0016020 // membrane // inferred from electronic annotation///0016021 // integral to membrane // inferred from electronic annotation		chr1:195472743-195495012 (+) // 100.0 // q36	similar to RIKEN cDNA 9030624J02		Oct 23, 2013	This probe set was annotated using the Matching Probes based pipeline to a Entrez Gene identifier using 2 transcripts. // false // Matching Probes // A		BC083805(11),ENSRNOT00000050393(11)	Rn.6279	chr1q35	195495012	chr1	100.0	195472743	+		ENSRNOG00000016063		Rat Expression Array 230 2.0	March 2012 (Rnor5.0)	GO:0016020|GO:0016021
1367515_at	-0.0166979	-0.00562668	0.00562668	0.0430336	-0.0994482	0.0469359	0.0855589	-0.164104	-0.0480871	-0.0553665	0.15517	0.11275	0.199531	0.0501289	-0.0372562	-0.00868797	-0.43921	0.212416	-0.0140171	0.269526	0.107899	0.100642	0.257257	0.106523	Cnot7	306492	0000289 // nuclear-transcribed mRNA poly(A) tail shortening // inferred from electronic annotation///0000289 // nuclear-transcribed mRNA poly(A) tail shortening // not recorded///0000290 // deadenylation-dependent decapping of nuclear-transcribed mRNA // inferred from electronic annotation///0000290 // deadenylation-dependent decapping of nuclear-transcribed mRNA // not recorded///0008284 // posi…	0000932 // cytoplasmic mRNA processing body // inferred from electronic annotation///0000932 // cytoplasmic mRNA processing body // not recorded///0005634 // nucleus // inferred from direct assay///0005634 // nucleus // not recorded///0005737 // cytoplasm // not recorded///0030014 // CCR4-NOT complex // inferred from electronic annotation///0030014 // CCR4-NOT complex // not recorded	0000175 // 3'-5'-exoribonuclease activity // not recorded///0003676 // nucleic acid binding // inferred from electronic annotation///0004532 // exoribonuclease activity // not recorded///0004535 // poly(A)-specific ribonuclease activity // inferred from electronic annotation///0004535 // poly(A)-specific ribonuclease activity // not recorded///0005515 // protein binding // inferred from physical …	chr16:54619754-54621344 (+) // 99.81 // q12.1	CCR4-NOT transcription complex, subunit 7		Oct 23, 2013	This probe set was annotated using the Matching Probes based pipeline to a Entrez Gene identifier using 3 transcripts. // false // Matching Probes // A		BC167766(11),ENSRNOT00000016882(11),NM_001107313(11)	Rn.6565	chr16q12.1	54621344	chr16	99.81	54619754	+	EC:3.1.13.4	ENSRNOG00000012263		Rat Expression Array 230 2.0	March 2012 (Rnor5.0)	GO:0000289|GO:0000289|GO:0000290|GO:0000290|GO:0008284|GO:0008285|GO:0031047|GO:0033962|GO:0033962|GO:0043928|GO:0045944|GO:0045944|GO:0060213|GO:1900153|GO:0000932|GO:0000932|GO:0005634|GO:0005634|GO:0005737|GO:0030014|GO:0030014|GO:0000175|GO:0003676|GO:0004532|GO:0004535|GO:0004535|GO:0005515
1367516_at	0.103791	0.0729942	0.0723247	0.106204	-0.00207615	0.0391403	-0.049284	0.00207615	-0.0574036	-0.0558138	0.0258598	0.0343241	-0.0224867	-0.128493	-0.0487795	0.0401125	0.167929	0.0991877	0.0468493	-0.118825	-0.0295362	0.0180092	-0.0202503	0.0561571	Dtnbp1	641528	0001956 // positive regulation of neurotransmitter secretion // not recorded///0001956 // positive regulation of neurotransmitter secretion // inferred from sequence or structural similarity///0006996 // organelle organization // not recorded///0007596 // blood coagulation // not recorded///0008089 // anterograde axon cargo transport // not recorded///0008089 // anterograde axon cargo transport /…	0005634 // nucleus // inferred from electronic annotation///0005634 // nucleus // not recorded///0005737 // cytoplasm // not recorded///0005768 // endosome // inferred from electronic annotation///0005783 // endoplasmic reticulum // inferred from electronic annotation///0005789 // endoplasmic reticulum membrane // not recorded///0005789 // endoplasmic reticulum membrane // inferred from sequence …	0005515 // protein binding // inferred from physical interaction	chr17:22192712-22193084 (+) // 89.0 // p13	dystrobrevin binding protein 1		Oct 23, 2013	This probe set was annotated using the Matching Probes based pipeline to a Entrez Gene identifier using 3 transcripts. // false // Matching Probes // A		AY623026(11),BC088267(11),NM_001037664(11)	Rn.12523		22193084	chr17	89.0	22192712	+				Rat Expression Array 230 2.0	March 2012 (Rnor5.0)	GO:0001956|GO:0001956|GO:0006996|GO:0007596|GO:0008089|GO:0008089|GO:0010628|GO:0014059|GO:0014059|GO:0031175|GO:0031175|GO:0031532|GO:0031532|GO:0048490|GO:0048490|GO:0048812|GO:0048812|GO:0060155|GO:0060159|GO:0005634|GO:0005634|GO:0005737|GO:0005768|GO:0005783|GO:0005789|GO:0005789|GO:0005886|GO:0005886|GO:0010008|GO:0014069|GO:0014069|GO:0016020|GO:0016528|GO:0030054|GO:0030424|GO:0030426|GO:…
1367517_at	0.264862	0.213258	0.186212	0.245426	0.0454984	0.0775974	-0.0540366	0.128241	0.141942	0.0246525	0.049089	0.0717268	-0.071671	-0.0358319	-0.0562091	-0.174496	-0.294691	0.0967051	0.00407076	-0.105917	-0.00407124	-0.125264	-0.206602	0.0791153						chr15:51939638-51940147 (+) // 100.0 // p11			Oct 23, 2013	This probe set was annotated using the Accession mapped clusters based pipeline to a UniGene identifier using 9 transcripts. // false // Accession mapped clusters // E		AI236324,BF411723,BG373057,BF414132,BE102854,BI294241,AA851728,AA851832,BI291940	Rn.4203		51940147	chr15	100.0	51939638	+				Rat Expression Array 230 2.0	March 2012 (Rnor5.0)
1367518_at	0.122669	0.031353	0.206566	0.0934086	0.0526791	0.0614107	0.0149345	0.000522613	-0.0689068	0.0100784	-0.035512	0.0319049	-0.0591259	-0.000522613	-0.0460243	-0.0414772	-0.140728	0.045966	0.0179749	-0.204678	0.00375175	-0.0909681	-0.0607004	0.0797443	Fto	291905	0001659 // temperature homeostasis // inferred from electronic annotation///0001659 // temperature homeostasis // not recorded///0006281 // DNA repair // inferred from electronic annotation///0006307 // DNA dealkylation involved in DNA repair // not recorded///0006307 // DNA dealkylation involved in DNA repair // inferred from sequence or structural similarity///0006974 // response to DNA damage …	0005634 // nucleus // inferred from electronic annotation///0005634 // nucleus // not recorded	0008198 // ferrous iron binding // not recorded///0008198 // ferrous iron binding // inferred from sequence or structural similarity///0016491 // oxidoreductase activity // inferred from electronic annotation///0016702 // oxidoreductase activity, acting on single donors with incorporation of molecular oxygen, incorporation of two atoms of oxygen // inferred from electronic annotation///0035515 //…	chr19:27840251-27841087 (-) // 95.43 // q11	fat mass and obesity associated		Oct 23, 2013	This probe set was annotated using the Matching Probes based pipeline to a Entrez Gene identifier using 3 transcripts. // false // Matching Probes // A		BC168239(11),ENSRNOT00000015718(11),FQ211940(9)	Rn.11858	chr19p11	27841087	chr19	95.43	27840251	-		ENSRNOG00000011728		Rat Expression Array 230 2.0	March 2012 (Rnor5.0)	GO:0001659|GO:0001659|GO:0006281|GO:0006307|GO:0006307|GO:0006974|GO:0010883|GO:0010883|GO:0035552|GO:0035552|GO:0035553|GO:0035553|GO:0040014|GO:0040014|GO:0042245|GO:0042245|GO:0044065|GO:0044065|GO:0055114|GO:0060612|GO:0060612|GO:0070350|GO:0070350|GO:0070989|GO:0080111|GO:0005634|GO:0005634|GO:0008198|GO:0008198|GO:0016491|GO:0016702|GO:0035515|GO:0035515|GO:0035516|GO:0035516|GO:0043734|GO:…
1367519_at	0.0692701	0.0683756	0.0388136	-0.0212259	0.0457802	0.0330004	-0.0338812	0.0269489	0.0298119	-0.0515041	-0.132506	0.0596337	0.0640964	0.0586014	-0.0900574	-0.155636	-0.102102	0.0896286	0.066906	-0.0880957	0.0103731	-0.0103731	-0.0577545	0.0539289	Osbpl2	296461	0006810 // transport // inferred from electronic annotation///0006869 // lipid transport // inferred from electronic annotation		0015485 // cholesterol binding // inferred from electronic annotation///0015485 // cholesterol binding // not recorded	chr3:181579717-181580823 (-) // 99.91 // q43	oxysterol binding protein-like 2		Oct 23, 2013	This probe set was annotated using the Matching Probes based pipeline to a Entrez Gene identifier using 3 transcripts. // false // Matching Probes // A		BC091208(11),ENSRNOT00000010632(11),NM_001013079(11)	Rn.12390	chr3q43	181580823	chr3	99.91	181579717	-		ENSRNOG00000007691		Rat Expression Array 230 2.0	March 2012 (Rnor5.0)	GO:0006810|GO:0006869|GO:0015485|GO:0015485
1367520_at	0.202834	0.144121	0.14021	0.0945253	0.164888	0.0352664	-0.0767536	-0.139774	-0.0694885	-0.115737	0.0515728	0.0660093	-0.0684691	-0.00949669	0.032732	0.0708189	0.0860386	0.0561704	0.00949669	-0.13047	-0.0941582	-0.11829	-0.0655899	0.0498617	Apoa1bp	295229	0051289 // protein homotetramerization // inferred from electronic annotation///0051289 // protein homotetramerization // not recorded	0005576 // extracellular region // not recorded///0005615 // extracellular space // inferred from electronic annotation///0005615 // extracellular space // not recorded///0005739 // mitochondrion // inferred from electronic annotation///0005739 // mitochondrion // not recorded///0005929 // cilium // not recorded///0044297 // cell body // inferred from electronic annotation///0044297 // cell body …	0000166 // nucleotide binding // inferred from electronic annotation///0005515 // protein binding // inferred from electronic annotation///0016853 // isomerase activity // inferred from electronic annotation///0042803 // protein homodimerization activity // inferred from electronic annotation///0042803 // protein homodimerization activity // not recorded///0046872 // metal ion binding // inferred…	chr2:206827321-206829348 (-) // 100.0 // q34	apolipoprotein A-I binding protein		Oct 23, 2013	This probe set was annotated using the Matching Probes based pipeline to a Entrez Gene identifier using 3 transcripts. // false // Matching Probes // A		BC158876(11),ENSRNOT00000025986(11),NM_001106440(11)	Rn.14886	chr2q34	206829348	chr2	100.0	206827321	-	EC:3.6.5.4///EC:5.1.99.6	ENSRNOG00000019201		Rat Expression Array 230 2.0	March 2012 (Rnor5.0)	GO:0051289|GO:0051289|GO:0005576|GO:0005615|GO:0005615|GO:0005739|GO:0005739|GO:0005929|GO:0044297|GO:0044297|GO:0000166|GO:0005515|GO:0016853|GO:0042803|GO:0042803|GO:0046872|GO:0052856
1367521_at	-0.0108299	-0.0445728	-0.127399	0.051713	-0.0346432	0.0578197	0.00831127	0.0952034	-0.0465059	-0.044919	-0.0503969	0.0557847	0.0253029	0.112	0.128339	0.00296211	-0.0811119	0.076436	-0.00296211	0.0984421	0.117892	0.0266914	-0.0032568	0.0511972						chr8:62303866-62304624 (+) // 97.06 // q24			Oct 23, 2013	This probe set was annotated using the Genome Target Overlap based pipeline to a ENSEMBL identifier using 1 transcripts. // false // Genome Target Overlap // B		GENSCAN00000031691	Rn.7260		62304624	chr8	97.06	62303866	+				Rat Expression Array 230 2.0	March 2012 (Rnor5.0)
1367522_at	0.00703907	-0.00703907	-0.0497007	-0.0664759	-0.084506	0.0348565	-0.0962505	-0.0659666	-0.190465	-0.0288973	-0.0264177	0.0602217	0.0196838	0.136317	0.0340815	-0.0135279	0.0764675	0.0516868	0.155766	0.0337553	0.095521	0.056221	0.060133	0.042614	F8a1	501661		0005634 // nucleus // not recorded		chr1:153317493-153318334 (+) // 97.9 // q32	coagulation factor VIII-associated 1		Oct 23, 2013	This probe set was annotated using the Matching Probes based pipeline to a Entrez Gene identifier using 2 transcripts. // false // Matching Probes // A	GENSCAN00000051307 // ensembl // 5 // Cross Hyb Matching Probes	ENSRNOT00000042490(11),NM_001109323(11)	Rn.7795	chrXq37	153318334	chr1	97.9	153317493	+		ENSRNOG00000037327		Rat Expression Array 230 2.0	March 2012 (Rnor5.0)	GO:0005634
1367523_at	-0.00173473	0.00599861	0.00716591	-0.0392313	0.125413	0.0555918	-0.112568	-0.0597038	-0.057394	-0.181254	0.0960779	0.0914212	-0.0270596	-0.000846863	0.0358915	0.0720158	0.052578	0.0359344	0.0893583	-0.000963211	-0.00910568	0.000846863	0.102778	0.0488699	LOC100909916///LOC100910519///RGD1564492///Trappc2l	292074///498914///100909916///100910519	0006810 // transport // inferred from electronic annotation///0006888 // ER to Golgi vesicle-mediated transport // inferred from electronic annotation///0016192 // vesicle-mediated transport // inferred from electronic annotation	0005622 // intracellular // inferred from electronic annotation///0005737 // cytoplasm // not recorded///0005783 // endoplasmic reticulum // inferred from electronic annotation///0005794 // Golgi apparatus // inferred from electronic annotation///0005801 // cis-Golgi network // inferred from electronic annotation///0048471 // perinuclear region of cytoplasm // inferred from electronic annotation		chr19:66131882-66135551 (+) // 97.14 // q12///chr19:25865518-25866075 (-) // 92.61 // p11///chr3:12330631-12331188 (-) // 92.61 // p11///chr5:102728560-102729117 (-) // 92.61 // q31	trafficking protein particle complex subunit 2-like protein-like///trafficking protein particle complex subunit 2-like protein-like///similar to hypothetical protein, 2-6///trafficking protein particle complex 2-like		Oct 23, 2013	This probe set was annotated using the Matching Probes based pipeline to a Entrez Gene identifier using 10 transcripts. // true // Matching Probes // A	GENSCAN00000021259 // ensembl // 7 // Cross Hyb Matching Probes///GENSCAN00000027157 // ensembl // 10 // Negative Strand Matching Probes	BC166907(11),BC166917(11),BC168734(11),NM_001106193(11),XM_003749436(10),XM_003751835(10),GENSCAN00000015919(9),GENSCAN00000027825(9),ENSRNOT00000019740(11),ENSRNOT00000048772(9),ENSRNOT00000072640(9),ENSRNOT00000075294(9)	Rn.24899	chr19p11///chr19q12	66135551	chr19	97.14	66131882	+		ENSRNOG00000014581///ENSRNOG00000032666///ENSRNOG00000046993///ENSRNOG00000048415		Rat Expression Array 230 2.0	March 2012 (Rnor5.0)	GO:0006810|GO:0006888|GO:0016192|GO:0005622|GO:0005737|GO:0005783|GO:0005794|GO:0005801|GO:0048471
1367524_at	-0.0647678	0.00205946	-0.0462608	-0.0148506	0.00289154	0.0269939	0.0152254	0.0911388	0.000671864	-0.0494776	-0.160309	0.0831553	0.00783443	0.0354705	-0.0792294	-0.00067234	0.030426	0.0412684	-0.094099	-0.0380506	0.0827188	0.0733824	-0.0222254	0.0678576	Zfp592	293038		0005622 // intracellular // inferred from electronic annotation	0003676 // nucleic acid binding // inferred from electronic annotation///0005515 // protein binding // inferred from electronic annotation///0008270 // zinc ion binding // inferred from electronic annotation///0046872 // metal ion binding // inferred from electronic annotation	chr1:143813062-143813550 (+) // 100.0 // q31	zinc finger protein 592		Oct 23, 2013	This probe set was annotated using the Matching Probes based pipeline to a Entrez Gene identifier using 2 transcripts. // false // Matching Probes // A	GENSCAN00000005533 // ensembl // 3 // Cross Hyb Matching Probes	ENSRNOT00000015488(11),NM_001106272(11)	Rn.12412	chr1q31	143813550	chr1	100.0	143813062	+		ENSRNOG00000011458		Rat Expression Array 230 2.0	March 2012 (Rnor5.0)	GO:0005622|GO:0003676|GO:0005515|GO:0008270|GO:0046872
1367525_at	0.0710764	-0.0249186	0.00658131	0.0406847	-0.0312939	0.0389323	-0.0569849	0.0088377	0.0281582	0.0334702	-0.0708466	0.0438169	-0.0289745	0.10055	-0.107511	-0.0553989	-0.0469761	0.0692216	0.00723648	0.00530243	0.0531206	-0.00610161	-0.00530243	0.0218124	Thrap3	313591	0000381 // regulation of alternative mRNA splicing, via spliceosome // not recorded///0000381 // regulation of alternative mRNA splicing, via spliceosome // inferred from sequence or structural similarity///0000956 // nuclear-transcribed mRNA catabolic process // not recorded///0000956 // nuclear-transcribed mRNA catabolic process // inferred from sequence or structural similarity///0006351 // tr…	0005634 // nucleus // not recorded///0005634 // nucleus // inferred from sequence or structural similarity///0005730 // nucleolus // not recorded///0016592 // mediator complex // not recorded///0035145 // exon-exon junction complex // not recorded///0035145 // exon-exon junction complex // inferred from sequence or structural similarity///0043231 // intracellular membrane-bounded organelle // not…	0001104 // RNA polymerase II transcription cofactor activity // not recorded///0003712 // transcription cofactor activity // not recorded///0003713 // transcription coactivator activity // not recorded///0004872 // receptor activity // not recorded///0005524 // ATP binding // inferred from electronic annotation///0046966 // thyroid hormone receptor binding // not recorded///0051219 // phosphoprot…	chr5:147946996-147947811 (-) // 92.79 // q36	thyroid hormone receptor associated protein 3		Oct 23, 2013	This probe set was annotated using the Matching Probes based pipeline to a UniGene identifier using 1 transcripts. // false // Matching Probes // A		FQ232239(10)	Rn.25107	chr5q36	147947811	chr5	92.79	147946996	-				Rat Expression Array 230 2.0	March 2012 (Rnor5.0)	GO:0000381|GO:0000381|GO:0000956|GO:0000956|GO:0006351|GO:0006355|GO:0006367|GO:0006397|GO:0008380|GO:0030518|GO:0030521|GO:0045893|GO:0045944|GO:0048026|GO:0048026|GO:0048255|GO:0048255|GO:0005634|GO:0005634|GO:0005730|GO:0016592|GO:0035145|GO:0035145|GO:0043231|GO:0001104|GO:0003712|GO:0003713|GO:0004872|GO:0005524|GO:0046966|GO:0051219|GO:0051219
1367526_at	0.0880537	0.00906467	0.0541191	0.0949669	0.0973434	0.0336272	-0.0588064	0.0123119	-0.025095	-0.0290995	0.124781	0.0640944	0.0636892	-0.0362101	-0.0144272	-0.00906467	0.192087	0.083506	-0.0609379	-0.155374	0.0550032	-0.0531435	-0.0545931	0.0666443	Mrps26	362216		0005739 // mitochondrion // not recorded///0005763 // mitochondrial small ribosomal subunit // inferred from electronic annotation///0005840 // ribosome // inferred from electronic annotation///0030529 // ribonucleoprotein complex // inferred from electronic annotation		chr3:129592638-129593057 (+) // 96.54 // q36	mitochondrial ribosomal protein S26		Oct 23, 2013	This probe set was annotated using the Matching Probes based pipeline to a Entrez Gene identifier using 2 transcripts. // false // Matching Probes // A	GENSCAN00000037254 // ensembl // 2 // Cross Hyb Matching Probes	ENSRNOT00000028828(11),NM_001013206(10)	Rn.8520	chr3q36	129593057	chr3	96.54	129592638	+		ENSRNOG00000021224		Rat Expression Array 230 2.0	March 2012 (Rnor5.0)	GO:0005739|GO:0005763|GO:0005840|GO:0030529
1367527_at	0.0470657	0.0625086	0.0588779	0.10051	-0.0651808	0.0559187	-0.0050993	0.0285177	-0.0919809	-0.0340109	-0.0336723	0.0396932	0.0929832	0.0752296	-0.02386	0.0050993	-0.0928268	0.0676406	0.0936727	-0.0238047	0.0826712	-0.0185556	-0.0921736	0.0702374	LOC686774	686774				chr4:247354251-247354678 (-) // 100.0 // q44	similar to Importin-8 (Imp8) (Ran-binding protein 8) (RanBP8)		Oct 23, 2013	This probe set was annotated using the Matching Probes based pipeline to a Entrez Gene identifier using 1 transcripts. // false // Matching Probes // A	FQ215093 // gb // 2 // Cross Hyb Matching Probes	XM_003753962(11)	Rn.17015		247354678	chr4	100.0	247354251	-				Rat Expression Array 230 2.0	March 2012 (Rnor5.0)
1367528_at	0.0820704	0.0448952	0.0356722	0.0494518	0.0248508	0.0192796	0.00355911	0.0645113	0.0415878	0.0447035	-0.0365391	0.0359472	-0.0308294	-0.0533142	-0.00355911	0.010992	-0.0400162	0.0236754	-0.08006	-0.166335	-0.0405293	-0.0165176	-0.0831594	0.0510211	Fbxw8	304522	0060712 // spongiotrophoblast layer development // inferred from electronic annotation///0060712 // spongiotrophoblast layer development // not recorded///0060716 // labyrinthine layer blood vessel development // inferred from electronic annotation///0060716 // labyrinthine layer blood vessel development // not recorded	0005794 // Golgi apparatus // inferred from electronic annotation///0019005 // SCF ubiquitin ligase complex // inferred from electronic annotation///0019005 // SCF ubiquitin ligase complex // not recorded///0048471 // perinuclear region of cytoplasm // inferred from electronic annotation		chr12:45967409-45968126 (+) // 99.45 // q16	F-box and WD repeat domain containing 8		Oct 23, 2013	This probe set was annotated using the Matching Probes based pipeline to a Entrez Gene identifier using 1 transcripts. // false // Matching Probes // A		NM_001107145(11)	Rn.812	chr12q16	45968126	chr12	99.45	45967409	+				Rat Expression Array 230 2.0	March 2012 (Rnor5.0)	GO:0060712|GO:0060712|GO:0060716|GO:0060716|GO:0005794|GO:0019005|GO:0019005|GO:0048471
1367529_at	-0.156546	-0.10046	-0.0581417	-0.121382	-0.0322952	0.0442639	-0.00176811	-0.0432796	-0.0523653	-0.0802565	0.0572233	0.0478174	-0.0190315	0.064909	0.0930443	0.0861273	0.108812	0.0451619	0.00176811	0.0379267	0.00438881	0.117324	0.0871506	0.0457487	Derl1///LOC501445	362912///501445	0006986 // response to unfolded protein // not recorded///0030433 // ER-associated protein catabolic process // not recorded///0030968 // endoplasmic reticulum unfolded protein response // not recorded///0030970 // retrograde protein transport, ER to cytosol // not recorded///0034620 // cellular response to unfolded protein // not recorded	0005769 // early endosome // not recorded///0005770 // late endosome // not recorded///0005783 // endoplasmic reticulum // not recorded///0016021 // integral to membrane // not recorded///0030176 // integral to endoplasmic reticulum membrane // not recorded	0005515 // protein binding // inferred from electronic annotation///0042288 // MHC class I protein binding // not recorded	chr7:98344205-98345471 (-) // 99.84 // q33	derlin 1///derlin-1-like		Oct 23, 2013	This probe set was annotated using the Matching Probes based pipeline to a Entrez Gene identifier using 4 transcripts. // true // Matching Probes // A		BC085877(11),NM_001014202(11),ENSRNOT00000007484(11)	Rn.1596	chr7q32-q33	98345471	chr7	99.84	98344205	-		ENSRNOG00000005551		Rat Expression Array 230 2.0	March 2012 (Rnor5.0)	GO:0006986|GO:0030433|GO:0030968|GO:0030970|GO:0034620|GO:0005769|GO:0005770|GO:0005783|GO:0016021|GO:0030176|GO:0005515|GO:0042288
1367530_at	0.120218	0.177432	0.200246	0.241939	0.195929	0.0395592	0.0387182	0.124075	0.0806656	-0.0387182	-0.123598	0.0881583	0.089716	0.0755987	-0.097805	-0.168427	-0.228866	0.128317	-0.17136	-0.0941811	-0.136593	-0.127496	-0.0738487	0.0339514	Stx16	362283	0006886 // intracellular protein transport // inferred from electronic annotation///0016192 // vesicle-mediated transport // inferred from electronic annotation///0042147 // retrograde transport, endosome to Golgi // not recorded	0005730 // nucleolus // not recorded///0005794 // Golgi apparatus // inferred from electronic annotation///0005794 // Golgi apparatus // not recorded///0016020 // membrane // inferred from electronic annotation///0031201 // SNARE complex // not recorded///0043231 // intracellular membrane-bounded organelle // not recorded	0005484 // SNAP receptor activity // inferred from electronic annotation///0005484 // SNAP receptor activity // not recorded	chr3:178234516-178235428 (+) // 97.23 // q43	syntaxin 16		Oct 23, 2013	This probe set was annotated using the Matching Probes based pipeline to a Entrez Gene identifier using 1 transcripts. // false // Matching Probes // A		BC168980(11)	Rn.23890	chr3q42	178235428	chr3	97.23	178234516	+				Rat Expression Array 230 2.0	March 2012 (Rnor5.0)	GO:0006886|GO:0016192|GO:0042147|GO:0005730|GO:0005794|GO:0005794|GO:0016020|GO:0031201|GO:0043231|GO:0005484|GO:0005484
1367531_at	-0.0548573	-0.00209808	-0.0675726	-0.00767231	-0.0556898	0.0271273	-0.0172214	0.0127888	-0.025095	-0.0132618	-0.0161076	0.0128953	-0.0025177	0.134427	0.0459862	0.0842781	0.0326328	0.0468556	0.144171	0.0286608	0.142943	0.0650749	0.00209904	0.0582214	Eif4h	288599	0006412 // translation // inferred from electronic annotation///0006413 // translational initiation // inferred from electronic annotation///0019953 // sexual reproduction // inferred from electronic annotation///0019953 // sexual reproduction // not recorded///0048589 // developmental growth // inferred from electronic annotation///0048589 // developmental growth // not recorded	0005737 // cytoplasm // inferred from electronic annotation///0048471 // perinuclear region of cytoplasm // inferred from electronic annotation	0000166 // nucleotide binding // inferred from electronic annotation///0003676 // nucleic acid binding // inferred from electronic annotation///0003723 // RNA binding // inferred from electronic annotation///0003743 // translation initiation factor activity // inferred from electronic annotation///0005515 // protein binding // inferred from electronic annotation	chr12:27109194-27110204 (+) // 98.44 // q12	eukaryotic translation initiation factor 4H		Oct 23, 2013	This probe set was annotated using the Matching Probes based pipeline to a Entrez Gene identifier using 3 transcripts. // false // Matching Probes // A		BC083818(11),ENSRNOT00000050059(11),NM_001006957(11)	Rn.2880	chr12q12	27110204	chr12	98.44	27109194	+		ENSRNOG00000001454		Rat Expression Array 230 2.0	March 2012 (Rnor5.0)	GO:0006412|GO:0006413|GO:0019953|GO:0019953|GO:0048589|GO:0048589|GO:0005737|GO:0048471|GO:0000166|GO:0003676|GO:0003723|GO:0003743|GO:0005515
1367532_at	-0.012126	-0.00496769	0.0247126	-0.0190039	0.0386953	0.0223237	-0.0538387	-0.0798073	-0.00754261	-0.154671	-0.119707	0.0510655	-0.0208063	0.108427	0.0304861	0.00496674	-0.0456724	0.0529739	0.0964918	0.0929317	0.0939655	0.0298252	0.0866737	0.0252836	Dazap2	300235		0005634 // nucleus // inferred from electronic annotation///0005737 // cytoplasm // inferred from electronic annotation	0005515 // protein binding // inferred from electronic annotation	chr7:140048283-140048956 (+) // 100.0 // q36	DAZ associated protein 2		Oct 23, 2013	This probe set was annotated using the Matching Probes based pipeline to a Entrez Gene identifier using 3 transcripts. // false // Matching Probes // A		BC062052(11),ENSRNOT00000006239(11),NM_001013107(11)	Rn.1570	chr7q36	140048956	chr7	100.0	140048283	+		ENSRNOG00000004628		Rat Expression Array 230 2.0	March 2012 (Rnor5.0)	GO:0005634|GO:0005737|GO:0005515
1367533_at	0.0367784	0.0091362	0.0185499	-0.0598354	0.0247622	0.0340614	-0.0569143	-0.00248909	-0.0315275	-0.0554724	0.00252056	0.025229	-0.0943832	-0.140432	-0.00422192	-0.052866	-0.110483	0.0474671	0.00248909	0.0275822	0.0860071	0.0139151	0.0337915	0.0287562	Elp2	307545	0006351 // transcription, DNA-dependent // inferred from electronic annotation///0006355 // regulation of transcription, DNA-dependent // inferred from electronic annotation///0006368 // transcription elongation from RNA polymerase II promoter // inferred from sequence or structural similarity///0010950 // positive regulation of endopeptidase activity // inferred from sequence or structural simil…	0000502 // proteasome complex // inferred from sequence or structural similarity///0005634 // nucleus // inferred from electronic annotation///0005737 // cytoplasm // inferred from electronic annotation///0005737 // cytoplasm // not recorded///0005794 // Golgi apparatus // inferred from electronic annotation///0008023 // transcription elongation factor complex // inferred from electronic annotati…	0003677 // DNA binding // inferred from electronic annotation///0003677 // DNA binding // not recorded///0005515 // protein binding // inferred from electronic annotation///0019901 // protein kinase binding // inferred from electronic annotation///0019901 // protein kinase binding // not recorded///0061133 // endopeptidase activator activity // inferred from sequence or structural similarity	chr18:16333801-16340098 (+) // 95.6 // p12	elongator acetyltransferase complex subunit 2		Oct 23, 2013	This probe set was annotated using the Matching Probes based pipeline to a Entrez Gene identifier using 3 transcripts. // false // Matching Probes // A	GENSCAN00000049489 // ensembl // 3 // Cross Hyb Matching Probes	BC100661(11),ENSRNOT00000020601(11),NM_001034145(11)	Rn.25007	chr18p12	16340098	chr18	95.6	16333801	+		ENSRNOG00000015301		Rat Expression Array 230 2.0	March 2012 (Rnor5.0)	GO:0006351|GO:0006355|GO:0006368|GO:0010950|GO:0043248|GO:0046425|GO:0046425|GO:0000502|GO:0005634|GO:0005737|GO:0005737|GO:0005794|GO:0008023|GO:0008023|GO:0033588|GO:0033588|GO:0003677|GO:0003677|GO:0005515|GO:0019901|GO:0019901|GO:0061133
1367534_at	0.0848322	0.079833	0.0613022	0.13555	0.100407	0.024933	0.0401869	0.0317955	0.0474167	0.0418968	0.0245018	0.00807226	-0.0534468	-0.0987139	-0.216187	-0.120538	-0.271696	0.0799864	-0.0245018	-0.0872469	-0.0972042	-0.115203	-0.081089	0.0305401	Rabgap1	311911	0032313 // regulation of Rab GTPase activity // inferred from electronic annotation///0032851 // positive regulation of Rab GTPase activity // inferred from electronic annotation	0005622 // intracellular // inferred from electronic annotation	0005097 // Rab GTPase activator activity // inferred from electronic annotation///0005515 // protein binding // inferred from electronic annotation	chr3:27052995-27053516 (+) // 78.4 // q12	RAB GTPase activating protein 1		Oct 23, 2013	This probe set was annotated using the Matching Probes based pipeline to a Entrez Gene identifier using 2 transcripts. // false // Matching Probes // A		ENSRNOT00000013378(11),NM_001107841(11)	Rn.17952	chr3q11	27053516	chr3	78.4	27052995	+		ENSRNOG00000009402		Rat Expression Array 230 2.0	March 2012 (Rnor5.0)	GO:0032313|GO:0032851|GO:0005622|GO:0005097|GO:0005515
1367535_at	0.041913	0.0606403	-0.080801	-0.00388145	-0.0229464	0.0499984	-0.140236	-0.190294	-0.114561	-0.0436716	-0.173121	0.051502	-0.0252209	0.124418	0.0185699	-0.073328	0.218327	0.105542	0.191978	0.0157032	0.204124	0.156967	0.00388145	0.0869899	Irf2bp1	308404			0046872 // metal ion binding // inferred from electronic annotation	chr1:81173933-81174502 (+) // 100.0 // q21	interferon regulatory factor 2 binding protein 1		Oct 23, 2013	This probe set was annotated using the Matching Probes based pipeline to a Entrez Gene identifier using 2 transcripts. // false // Matching Probes // A	GENSCAN00000041329 // ensembl // 4 // Cross Hyb Matching Probes	ENSRNOT00000019075(11),NM_001107483(11)	Rn.9129	chr1q21	81174502	chr1	100.0	81173933	+		ENSRNOG00000014252		Rat Expression Array 230 2.0	March 2012 (Rnor5.0)	GO:0046872
1367536_at	0.082962	0.014019	-0.00416374	-0.00204086	0.0518017	0.0338185	0.0489035	-0.0626516	0.0336952	0.00819015	0.203221	0.0873072	-0.0114155	-0.127065	0.00204086	0.0207691	-0.00231743	0.0527872	0.0900145	-0.086051	-0.0416107	-0.100239	-0.00476933	0.0681752	Apip	295961	0019509 // L-methionine salvage from methylthioadenosine // inferred from electronic annotation///0043066 // negative regulation of apoptotic process // inferred from electronic annotation///0070372 // regulation of ERK1 and ERK2 cascade // inferred from electronic annotation///0071267 // L-methionine salvage // inferred from electronic annotation	0005737 // cytoplasm // inferred from electronic annotation	0005515 // protein binding // inferred from electronic annotation///0042802 // identical protein binding // inferred from electronic annotation///0043167 // ion binding // inferred from electronic annotation///0046872 // metal ion binding // inferred from electronic annotation	chr3:99634112-99638001 (+) // 100.0 // q33	APAF1 interacting protein		Oct 23, 2013	This probe set was annotated using the Matching Probes based pipeline to a Entrez Gene identifier using 2 transcripts. // false // Matching Probes // A		ENSRNOT00000009797(11),NM_001106492(11)	Rn.15452	chr3q32	99638001	chr3	100.0	99634112	+	EC:4.2.1.109	ENSRNOG00000007446		Rat Expression Array 230 2.0	March 2012 (Rnor5.0)	GO:0019509|GO:0043066|GO:0070372|GO:0071267|GO:0005737|GO:0005515|GO:0042802|GO:0043167|GO:0046872
1367537_at	-0.120667	-0.0433245	-0.118898	-0.0885601	-0.063488	0.0303768	0.052989	-0.00883293	-0.00778008	-0.047102	0.00603676	0.0322398	0.160673	0.261703	0.0948687	0.176264	-0.00603676	0.0893156	0.108093	0.0356064	0.0874796	0.0467358	-0.0203514	0.0445764	Eif4enif1///LOC100911242	305468///100911242		0005634 // nucleus // inferred from electronic annotation///0005634 // nucleus // not recorded///0005829 // cytosol // inferred from electronic annotation///0005829 // cytosol // not recorded///0043231 // intracellular membrane-bounded organelle // not recorded	0005515 // protein binding // inferred from electronic annotation	chr14:84141227-84143200 (+) // 99.41 // q21///chr17:16908622-16910595 (+) // 99.41 // p14	eukaryotic translation initiation factor 4E nuclear import factor 1///eukaryotic translation initiation factor 4E transporter-like		Oct 23, 2013	This probe set was annotated using the Matching Probes based pipeline to a Entrez Gene identifier using 3 transcripts. // true // Matching Probes // A	GENSCAN00000018556 // ensembl // 3 // Cross Hyb Matching Probes///GENSCAN00000055250 // ensembl // 3 // Cross Hyb Matching Probes	FQ226579(10),NM_001107230(11),ENSRNOT00000024993(11)	Rn.13285	chr14q21	84143200	chr14	99.41	84141227	+		ENSRNOG00000018475		Rat Expression Array 230 2.0	March 2012 (Rnor5.0)	GO:0005634|GO:0005634|GO:0005829|GO:0005829|GO:0043231|GO:0005515
1367538_at	0.124517	0.111387	0.0912151	0.195598	0.188077	0.0419942	-0.0397806	0.0461988	-0.0285149	-0.0300903	-0.0341501	0.0319711	0.107992	0.0246582	-0.0246582	0.0339899	-0.14488	0.0836926	0.028101	-0.0965719	-0.0470533	-0.149548	-0.0907679	0.0593443						chr2:135797744-135798433 (+) // 100.0 // q25			Oct 23, 2013	This probe set was annotated using the Matching Probes based pipeline to a UniGene identifier using 1 transcripts. // false // Matching Probes // A		FQ212701(11)	Rn.23398		135798433	chr2	100.0	135797744	+				Rat Expression Array 230 2.0	March 2012 (Rnor5.0)
1367539_at	-0.0702581	-0.0143766	-0.0438671	-0.0528784	-0.200445	0.0646274	-0.019805	-0.116618	-0.134639	-0.067935	-0.0536566	0.041901	0.0980587	0.257643	0.113863	0.0692463	0.0143766	0.0809426	0.266623	0.176318	0.271459	0.171253	0.136307	0.0545756	LOC100910334	100910334				chr6:124576135-124577123 (-) // 99.1 // q31///chr8:4074475-4075455 (-) // 98.29 // q11	uncharacterized LOC100910334		Oct 23, 2013	This probe set was annotated using the Matching Probes based pipeline to a Entrez Gene identifier using 1 transcripts. // false // Matching Probes // A	FQ230683 // gb // 8 // Cross Hyb Matching Probes	XR_146106(11)	Rn.24468		124577123	chr6	99.1	124576135	-				Rat Expression Array 230 2.0	March 2012 (Rnor5.0)
1367540_at	0.00762081	0.0369539	0.0855389	-0.0145359	0.018465	0.0337619	-0.0371122	-0.0638838	-0.183893	-0.177434	-0.0358763	0.0669396	-0.0536604	0.0424681	-0.104136	0.000810623	-0.185513	0.079924	0.174584	-0.000810623	0.117244	0.0124493	0.0642204	0.0655239	Zfyve26	314265	0000724 // double-strand break repair via homologous recombination // inferred from electronic annotation///0000724 // double-strand break repair via homologous recombination // not recorded///0000910 // cytokinesis // not recorded///0000910 // cytokinesis // inferred from sequence or structural similarity///0006281 // DNA repair // inferred from electronic annotation///0006974 // response to DNA…	0005737 // cytoplasm // inferred from electronic annotation///0005813 // centrosome // not recorded///0005813 // centrosome // inferred from sequence or structural similarity///0005815 // microtubule organizing center // inferred from electronic annotation///0005856 // cytoskeleton // inferred from electronic annotation///0030496 // midbody // not recorded///0030496 // midbody // inferred from se…	0000166 // nucleotide binding // inferred from electronic annotation///0005515 // protein binding // inferred from electronic annotation///0008289 // lipid binding // inferred from electronic annotation///0032266 // phosphatidylinositol-3-phosphate binding // not recorded///0032266 // phosphatidylinositol-3-phosphate binding // inferred from sequence or structural similarity///0046872 // metal io…	chr6:115096556-115096899 (-) // 100.0 // q31	zinc finger, FYVE domain containing 26		Oct 23, 2013	This probe set was annotated using the Matching Probes based pipeline to a Entrez Gene identifier using 2 transcripts. // false // Matching Probes // A		ENSRNOT00000016380(11),NM_001108038(11)	Rn.16048	chr6q24	115096899	chr6	100.0	115096556	-		ENSRNOG00000028111		Rat Expression Array 230 2.0	March 2012 (Rnor5.0)	GO:0000724|GO:0000724|GO:0000910|GO:0000910|GO:0006281|GO:0006974|GO:0007049|GO:0051301|GO:0005737|GO:0005813|GO:0005813|GO:0005815|GO:0005856|GO:0030496|GO:0030496|GO:0000166|GO:0005515|GO:0008289|GO:0032266|GO:0032266|GO:0046872
1367541_at	0.0257273	0.0816469	0.0530539	0.0447216	0.0189085	0.0221809	0.0473013	-0.0958405	-0.00723267	-0.114202	0.20119	0.113842	0.0192842	-0.108668	-0.0620069	-0.0505219	-0.0233049	0.042371	0.00723267	-0.0354691	-0.0261097	-0.0252628	0.0515871	0.0320452	Mettl5	502632	0001510 // RNA methylation // inferred from electronic annotation///0006479 // protein methylation // inferred from electronic annotation///0008152 // metabolic process // inferred from electronic annotation///0009452 // 7-methylguanosine RNA capping // inferred from electronic annotation///0031167 // rRNA methylation // inferred from electronic annotation///0032259 // methylation // inferred fro…	0005737 // cytoplasm // inferred from electronic annotation	0003676 // nucleic acid binding // inferred from electronic annotation///0008168 // methyltransferase activity // inferred from electronic annotation///0008276 // protein methyltransferase activity // inferred from electronic annotation	chr3:62736703-62747468 (-) // 99.89 // q23	methyltransferase like 5		Oct 23, 2013	This probe set was annotated using the Matching Probes based pipeline to a Entrez Gene identifier using 3 transcripts. // false // Matching Probes // A	GENSCAN00000032430 // ensembl // 6 // Cross Hyb Matching Probes	BC158754(11),ENSRNOT00000011303(11),NM_001114181(11)	Rn.40464	chr3q21	62747468	chr3	99.89	62736703	-		ENSRNOG00000008469		Rat Expression Array 230 2.0	March 2012 (Rnor5.0)	GO:0001510|GO:0006479|GO:0008152|GO:0009452|GO:0031167|GO:0032259|GO:0005737|GO:0003676|GO:0008168|GO:0008276
1367542_at	-0.00995827	-0.0645847	-0.0738096	0.0203228	0.00322914	0.0374876	-0.00322914	-0.130177	-0.0618153	-0.0358868	-0.0765362	0.0424127	0.014287	0.103186	-0.156612	-0.186367	0.0273914	0.11226	0.0880775	0.243464	0.125143	0.17233	0.11494	0.0546044	Gpbp1l1///LOC100361476///LOC100361636///LOC100366127	313519///100361476///100361636///100366127	0006351 // transcription, DNA-dependent // inferred from electronic annotation///0006355 // regulation of transcription, DNA-dependent // inferred from electronic annotation///0045893 // positive regulation of transcription, DNA-dependent // inferred from electronic annotation	0005634 // nucleus // inferred from electronic annotation	0003677 // DNA binding // inferred from electronic annotation///0003700 // sequence-specific DNA binding transcription factor activity // inferred from electronic annotation	chr19:40184856-40185819 (+) // 97.46 // q11///chr2:257230190-257231157 (+) // 97.87 // q43///chr5:139233685-139235755 (+) // 97.77 // q36///chrX:56120766-56122009 (+) // 97.77 // q21///chr10:24660004-24660969 (-) // 97.16 // q12///chr20:47162478-47163454 (-) // 98.88 // q12	GC-rich promoter binding protein 1-like 1///vasculin-like protein 1-like///vasculin-like protein 1-like///vasculin-like protein 1-like		Oct 23, 2013	This probe set was annotated using the Matching Probes based pipeline to a Entrez Gene identifier using 6 transcripts. // true // Matching Probes // A		BC105913(11),NM_001034913(11),XM_003751411(11),ENSRNOT00000041470(11),ENSRNOT00000022008(11),ENSRNOT00000044671(10)	Rn.15048	chr5q36	40185819	chr19	97.46	40184856	+		ENSRNOG00000016336///ENSRNOG00000033346///ENSRNOG00000033800		Rat Expression Array 230 2.0	March 2012 (Rnor5.0)	GO:0006351|GO:0006355|GO:0045893|GO:0005634|GO:0003677|GO:0003700
1367543_at	-0.0532742	0.0429564	0.000364304	0.0298643	-0.000364304	0.0331636	-0.0184698	-0.012907	-0.0317612	0.0690346	0.0017519	0.0354221	-0.0203123	-0.0971155	0.062849	0.0581188	0.102013	0.0712041	0.0727272	-0.054595	-0.0281153	0.00404453	-0.0128555	0.0428283	Sys1	685079		0000139 // Golgi membrane // inferred from electronic annotation		chr3:167089473-167092933 (+) // 98.65 // q42	SYS1 Golgi-localized integral membrane protein homolog (S. cerevisiae)		Oct 23, 2013	This probe set was annotated using the Matching Probes based pipeline to a Entrez Gene identifier using 1 transcripts. // false // Matching Probes // A	GENSCAN00000045374 // ensembl // 4 // Cross Hyb Matching Probes///ENSRNOT00000030054 // ensembl // 4 // Cross Hyb Matching Probes///ENSRNOT00000019518 // ensembl // 4 // Cross Hyb Matching Probes	XM_002726293(11)	Rn.22767	chr3q42	167092933	chr3	98.65	167089473	+				Rat Expression Array 230 2.0	March 2012 (Rnor5.0)	GO:0000139
1367544_at	-0.000961304	0.00568104	-0.068984	-0.0264282	-0.226766	0.0857405	0.213516	0.0168495	0.0563908	0.139968	0.0671644	0.0698138	0.111507	0.10848	-0.059185	-0.0561466	-0.123957	0.0960708	-0.0418329	-0.08848	0.00832748	0.000961304	-0.0616302	0.0368096	Rnf111	300813	0000209 // protein polyubiquitination // inferred from electronic annotation///0000209 // protein polyubiquitination // not recorded///0007389 // pattern specification process // inferred from electronic annotation///0007389 // pattern specification process // not recorded///0030511 // positive regulation of transforming growth factor beta receptor signaling pathway // inferred from electronic an…	0005634 // nucleus // not recorded///0005730 // nucleolus // inferred from electronic annotation///0005730 // nucleolus // not recorded///0005737 // cytoplasm // inferred from electronic annotation///0005737 // cytoplasm // not recorded///0043234 // protein complex // inferred from electronic annotation///0043234 // protein complex // not recorded	0004842 // ubiquitin-protein ligase activity // inferred from electronic annotation///0004842 // ubiquitin-protein ligase activity // not recorded///0005515 // protein binding // inferred from electronic annotation///0008270 // zinc ion binding // inferred from electronic annotation///0032184 // SUMO polymer binding // inferred from electronic annotation///0032184 // SUMO polymer binding // not r…	chr8:76217809-76218335 (+) // 100.0 // q24	ring finger protein 111		Oct 23, 2013	This probe set was annotated using the Matching Probes based pipeline to a Entrez Gene identifier using 2 transcripts. // false // Matching Probes // A		ENSRNOT00000017918(11),NM_001106836(11)	Rn.6743	chr8q24	76218335	chr8	100.0	76217809	+	EC:6.3.2.-	ENSRNOG00000012842		Rat Expression Array 230 2.0	March 2012 (Rnor5.0)	GO:0000209|GO:0000209|GO:0007389|GO:0007389|GO:0030511|GO:0030511|GO:0030579|GO:0030579|GO:0031398|GO:0031398|GO:0045893|GO:0045893|GO:0005634|GO:0005730|GO:0005730|GO:0005737|GO:0005737|GO:0043234|GO:0043234|GO:0004842|GO:0004842|GO:0005515|GO:0008270|GO:0032184|GO:0032184|GO:0046332|GO:0046872
1367545_at	0.0451965	0.118434	0.0580521	0.0432243	0.0468874	0.0285062	0.0269842	-0.0166197	-0.0770474	-0.0190287	0.0409861	0.0414307	-0.0749025	-0.186183	-0.157291	-0.194975	-0.465575	0.131889	0.0451965	-0.00701618	0.0550642	-0.0914307	0.00701618	0.0519947	Rabgap1	311911	0032313 // regulation of Rab GTPase activity // inferred from electronic annotation///0032851 // positive regulation of Rab GTPase activity // inferred from electronic annotation	0005622 // intracellular // inferred from electronic annotation	0005097 // Rab GTPase activator activity // inferred from electronic annotation///0005515 // protein binding // inferred from electronic annotation	chr3:27053545-27053963 (+) // 99.76 // q12	RAB GTPase activating protein 1		Oct 23, 2013	This probe set was annotated using the Genome Target Overlap based pipeline to a Entrez Gene identifier using 2 transcripts. // false // Genome Target Overlap // B		ENSRNOT00000013378,NM_001107841	Rn.14944	chr3q11	27053963	chr3	99.76	27053545	+		ENSRNOG00000009402		Rat Expression Array 230 2.0	March 2012 (Rnor5.0)	GO:0032313|GO:0032851|GO:0005622|GO:0005097|GO:0005515
1367546_at	0.104296	0.0294018	-0.0125084	0.0464439	0.0317698	0.0377163	-0.00259304	0.0105143	-0.0334206	0.0179481	0.12889	0.0551804	0.00259304	-0.0512428	-0.15419	0.0445528	-0.0622959	0.0671439	0.0767765	-0.245874	-0.195661	-0.116913	-0.137185	0.110021	Mrpl43	309440		0005739 // mitochondrion // inferred from electronic annotation///0005840 // ribosome // inferred from electronic annotation		chr1:272197310-272198514 (-) // 74.54 // q54	mitochondrial ribosomal protein L43		Oct 23, 2013	This probe set was annotated using the Genome Target Overlap based pipeline to a Entrez Gene identifier using 2 transcripts. // false // Genome Target Overlap // B		ENSRNOT00000020020,NM_001107598	Rn.12639	chr1q54	272198514	chr1	74.54	272197310	-		ENSRNOG00000014890		Rat Expression Array 230 2.0	March 2012 (Rnor5.0)	GO:0005739|GO:0005840
1367547_at	0.0555534	0.0945005	0.0228291	0.0770111	0.0979252	0.0277924	-0.0126953	-0.0374308	-0.0900679	-0.108734	-0.036602	0.0361436	0.0172043	0.114754	-0.0937271	-0.0694885	-0.141129	0.0906109	0.107512	0.00777817	-0.00777817	0.0157013	-0.0384769	0.0489299	Zmym2	305913		0016605 // PML body // not recorded	0005515 // protein binding // inferred from electronic annotation///0008270 // zinc ion binding // inferred from electronic annotation///0031624 // ubiquitin conjugating enzyme binding // not recorded	chr15:41075375-41075770 (+) // 95.18 // p12	zinc finger, MYM-type 2		Oct 23, 2013	This probe set was annotated using the Matching Probes based pipeline to a Entrez Gene identifier using 3 transcripts. // false // Matching Probes // A		BC091383(11),XM_001060431(11),XM_224241(11)	Rn.22885	chr15p12	41075770	chr15	95.18	41075375	+		ENSRNOG00000008734		Rat Expression Array 230 2.0	March 2012 (Rnor5.0)	GO:0016605|GO:0005515|GO:0008270|GO:0031624
1367548_at	-0.198151	-0.142612	-0.079607	-0.00135994	-0.122275	0.0658847	-0.0810356	0.0609074	-0.0306835	-0.133797	-0.0463591	0.0641864	0.00135994	0.0885124	0.00991821	-0.124328	0.0340834	0.0700507	0.0251179	0.139821	0.114321	0.0438414	0.183686	0.0592387	Suds3	360819	0000122 // negative regulation of transcription from RNA polymerase II promoter // not recorded///0016575 // histone deacetylation // not recorded///0043065 // positive regulation of apoptotic process // not recorded///0045892 // negative regulation of transcription, DNA-dependent // not recorded	0005634 // nucleus // not recorded///0016580 // Sin3 complex // not recorded	0004407 // histone deacetylase activity // not recorded///0019899 // enzyme binding // not recorded///0042802 // identical protein binding // not recorded///0042803 // protein homodimerization activity // not recorded///0042826 // histone deacetylase binding // not recorded	chr12:47039765-47040132 (+) // 95.08 // q16	suppressor of defective silencing 3 homolog (S. cerevisiae)		Oct 23, 2013	This probe set was annotated using the Matching Probes based pipeline to a Entrez Gene identifier using 3 transcripts. // false // Matching Probes // A		BC086340(11),ENSRNOT00000075646(11),XM_001080131(11)	Rn.20390	chr12q16	47040132	chr12	95.08	47039765	+		ENSRNOG00000001139		Rat Expression Array 230 2.0	March 2012 (Rnor5.0)	GO:0000122|GO:0016575|GO:0043065|GO:0045892|GO:0005634|GO:0016580|GO:0004407|GO:0019899|GO:0042802|GO:0042803|GO:0042826
1367549_a_at	0.0592127	0.0474691	0.0437527	0.0660744	0.0451365	0.00877753	0.0310984	0.10249	0.057065	0.0326834	-0.134131	0.0802443	-0.0305471	-0.0383511	-0.0860806	-0.121366	-0.117919	0.0383655	-0.0400867	-0.0099268	0.0099268	-0.0467033	-0.022397	0.0205061	Ap3d1	314633	0006886 // intracellular protein transport // inferred from electronic annotation///0006886 // intracellular protein transport // not recorded///0008089 // anterograde axon cargo transport // inferred from electronic annotation///0008089 // anterograde axon cargo transport // not recorded///0015031 // protein transport // inferred from electronic annotation///0016192 // vesicle-mediated transport…	0005794 // Golgi apparatus // inferred from electronic annotation///0010008 // endosome membrane // inferred from electronic annotation///0010008 // endosome membrane // not recorded///0030117 // membrane coat // inferred from electronic annotation///0030424 // axon // not recorded///0043195 // terminal bouton // inferred from electronic annotation///0043195 // terminal bouton // not recorded	0005488 // binding // inferred from electronic annotation///0008565 // protein transporter activity // inferred from electronic annotation	chr7:12040501-12041244 (+) // 99.73 // q11	adaptor-related protein complex 3, delta 1 subunit		Oct 23, 2013	This probe set was annotated using the Matching Probes based pipeline to a Entrez Gene identifier using 3 transcripts. // false // Matching Probes // A		BC169097(11),ENSRNOT00000025878(11),NM_001100719(11)	Rn.8074	chr7q11	12041244	chr7	99.73	12040501	+		ENSRNOG00000018977		Rat Expression Array 230 2.0	March 2012 (Rnor5.0)	GO:0006886|GO:0006886|GO:0008089|GO:0008089|GO:0015031|GO:0016192|GO:0019882|GO:0033365|GO:0033365|GO:0048007|GO:0048007|GO:0048490|GO:0048490|GO:0048499|GO:0048499|GO:0051138|GO:0051138|GO:0061088|GO:0061088|GO:0005794|GO:0010008|GO:0010008|GO:0030117|GO:0030424|GO:0043195|GO:0043195|GO:0005488|GO:0008565
1367550_a_at	0.0406675	-0.0372028	-0.00538444	-0.014389	0.102907	0.0497272	0.049262	-0.0888224	0.000551224	0.00888157	0.368603	0.157067	0.0360718	-0.0786095	-0.0514917	-0.000551224	0.0356827	0.0462856	0.0733471	-0.0839844	-0.0753651	-0.116539	0.000890732	0.0686478	Tm2d1	362545	0007186 // G-protein coupled receptor signaling pathway // not recorded///0097190 // apoptotic signaling pathway // not recorded	0005887 // integral to plasma membrane // inferred from electronic annotation///0005887 // integral to plasma membrane // not recorded	0001540 // beta-amyloid binding // inferred from electronic annotation///0001540 // beta-amyloid binding // not recorded///0004930 // G-protein coupled receptor activity // inferred from electronic annotation///0004930 // G-protein coupled receptor activity // not recorded	chr5:120939591-120970014 (-) // 98.02 // q33	TM2 domain containing 1		Oct 23, 2013	This probe set was annotated using the Matching Probes based pipeline to a Entrez Gene identifier using 2 transcripts. // false // Matching Probes // A		ENSRNOT00000009897(11),NM_001108670(11)	Rn.18949	chr5q33	120970014	chr5	98.02	120939591	-		ENSRNOG00000007527		Rat Expression Array 230 2.0	March 2012 (Rnor5.0)	GO:0007186|GO:0097190|GO:0005887|GO:0005887|GO:0001540|GO:0001540|GO:0004930|GO:0004930
1367551_a_at	0.000472069	-0.0315437	-0.0408936	-0.0408745	-0.0323563	0.0152891	0.0121384	-0.0117416	-0.093235	0.0185394	0.15375	0.0796221	0.110061	0.136732	0.0170441	0.0933323	0.000587463	0.0533157	0.10041	-0.1188	-0.000472069	-0.00457954	-0.0678711	0.0736961	Ccz1	360768				chr12:14703016-14706374 (+) // 99.27 // q11	CCZ1 vacuolar protein trafficking and biogenesis associated homolog (S. cerevisiae)		Oct 23, 2013	This probe set was annotated using the Matching Probes based pipeline to a Entrez Gene identifier using 3 transcripts. // false // Matching Probes // A	GENSCAN00000021106 // ensembl // 3 // Cross Hyb Matching Probes	BC079086(11),ENSRNOT00000001365(11),NM_001014126(11)	Rn.19273	chr12p11	14706374	chr12	99.27	14703016	+		ENSRNOG00000001032		Rat Expression Array 230 2.0	March 2012 (Rnor5.0)
1367552_at	0.192492	0.0899096	-0.19629	0.00348282	-0.00319099	0.128215	-0.0563016	-0.0142961	0.0307069	0.0763092	0.00768661	0.0442951	-0.0225315	-0.0474496	-0.199307	-0.0982499	0.27029	0.157036	0.00319099	-0.103193	0.0763092	-0.0192537	0.0511808	0.0623837	LOC100909594///Svs4	24802///100909594		0005576 // extracellular region // inferred from electronic annotation///0005615 // extracellular space // inferred from electronic annotation		chr3:165303409-165305644 (+) // 93.88 // q42///chr3:166849396-166851630 (-) // 93.88 // q42	seminal vesicle secretory protein 4-like///seminal vesicle secretory protein 4		Oct 23, 2013	This probe set was annotated using the Matching Probes based pipeline to a Entrez Gene identifier using 4 transcripts. // true // Matching Probes // A	J00791 // gb // 8 // Cross Hyb Matching Probes///M25590 // gb // 8 // Cross Hyb Matching Probes///GENSCAN00000029225 // ensembl // 8 // Cross Hyb Matching Probes///GENSCAN00000045392 // ensembl // 8 // Cross Hyb Matching Probes///ENSRNOT00000074363 // ensembl // 8 // Cross Hyb Matching Probes	X01114(11),NM_012662(10),ENSRNOT00000018456(10)	Rn.9942	chr3q42	165305644	chr3	93.88	165303409	+		ENSRNOG00000013796		Rat Expression Array 230 2.0	March 2012 (Rnor5.0)	GO:0005576|GO:0005615
1367553_x_at	0.872441	0.299995	-0.00683594	0.0415487	0.0577097	0.3275	-1.29819	-0.0144472	0.799796	0.819332	0.36459	0.779659	0.0905676	-0.185956	-0.336993	0.111783	-0.106679	0.169534	0.00683594	-0.278552	-0.353704	-0.366845	-0.484062	0.164759	Hbb	24440	0006749 // glutathione metabolic process // inferred from direct assay///0006810 // transport // inferred from electronic annotation///0010942 // positive regulation of cell death // not recorded///0015671 // oxygen transport // inferred from direct assay///0042542 // response to hydrogen peroxide // not recorded///0042744 // hydrogen peroxide catabolic process // not recorded///0051291 // protei…	0005833 // hemoglobin complex // inferred from direct assay///0005833 // hemoglobin complex // not recorded///0031838 // haptoglobin-hemoglobin complex // not recorded	0004601 // peroxidase activity // not recorded///0005344 // oxygen transporter activity // inferred from electronic annotation///0005506 // iron ion binding // inferred from electronic annotation///0019825 // oxygen binding // inferred from direct assay///0019825 // oxygen binding // inferred from electronic annotation///0019825 // oxygen binding // not recorded///0020037 // heme binding // infer…	chr1:175127943-175136086 (-) // 90.7 // q32	hemoglobin, beta		Oct 23, 2013	This probe set was annotated using the Matching Probes based pipeline to a Entrez Gene identifier using 12 transcripts. // false // Matching Probes // A	BC058502 // gb // 1 // Cross Hyb Matching Probes///FQ210201 // gb // 2 // Cross Hyb Matching Probes///FQ210671 // gb // 1 // Cross Hyb Matching Probes///FQ211575 // gb // 2 // Cross Hyb Matching Probes///FQ211709 // gb // 4 // Cross Hyb Matching Probes///FQ213080 // gb // 4 // Cross Hyb Matching Probes///FQ213341 // gb // 8 // Cross Hyb Matching Probes///FQ217121 // gb // 4 // Cross Hyb Matching …	BC058448(11),ENSRNOT00000044783(11),FQ209822(11),FQ217619(11),FQ225124(11),FQ225684(11),FQ226198(11),FQ231199(11),FQ232390(11),FQ232655(9),FQ233311(9),NM_033234(11)	Rn.36966	chr1q22	175136086	chr1	90.7	175127943	-		ENSRNOG00000049424		Rat Expression Array 230 2.0	March 2012 (Rnor5.0)	GO:0006749|GO:0006810|GO:0010942|GO:0015671|GO:0042542|GO:0042744|GO:0051291|GO:0051291|GO:0070293|GO:0005833|GO:0005833|GO:0031838|GO:0004601|GO:0005344|GO:0005506|GO:0019825|GO:0019825|GO:0019825|GO:0020037|GO:0030492|GO:0031720|GO:0031721|GO:0031722|GO:0046872
1367554_at	0.364713	0.074125	0.0850573	-0.00197983	-0.128494	0.162052	-0.0356128	0.0945134	0.00197983	0.291123	0.0951598	0.113156	-0.0916495	-0.221039	-0.122423	-0.246049	0.175683	0.150032	-0.0300303	-0.100453	-0.167718	0.0291629	0.074363	0.0870893	Scgb2a1///Scgb2a2	25010///361725	0051262 // protein tetramerization // traceable author statement	0005576 // extracellular region // inferred from electronic annotation///0005615 // extracellular space // traceable author statement	0005496 // steroid binding // inferred from electronic annotation///0008289 // lipid binding // inferred from electronic annotation	chr1:232850587-232853382 (+) // 97.69 // q43///chr1:232776630-232781663 (-) // 97.51 // q43	secretoglobin, family 2A, member 1///secretoglobin, family 2A, member 2		Oct 23, 2013	This probe set was annotated using the Matching Probes based pipeline to a Entrez Gene identifier using 8 transcripts. // true // Matching Probes // A	BC061965 // gb // 8 // Cross Hyb Matching Probes///GENSCAN00000024228 // ensembl // 2 // Cross Hyb Matching Probes	BC062401(10),NM_080770(10),NM_203333(11),ENSRNOT00000072584(11),ENSRNOT00000027502(10),ENSRNOT00000031612(11)	Rn.9763	chr1q43	232853382	chr1	97.69	232850587	+		ENSRNOG00000020305///ENSRNOG00000023151		Rat Expression Array 230 2.0	March 2012 (Rnor5.0)	GO:0051262|GO:0005576|GO:0005615|GO:0005496|GO:0008289
1367555_at	0.07584	-0.196104	-0.440972	-0.0417171	0.057322	0.191911	-0.0372658	0.147726	0.117715	0.0942879	-0.222114	0.136587	0.0096631	0.17525	0.134989	-0.0658302	0.739747	0.28392	0.149376	-0.262496	-0.20363	-0.0694065	-0.0096631	0.14578	Alb	24186	0006810 // transport // inferred from electronic annotation///0006950 // response to stress // inferred from direct assay///0007584 // response to nutrient // inferred from expression pattern///0009267 // cellular response to starvation // not recorded///0009267 // cellular response to starvation // inferred from sequence or structural similarity///0010033 // response to organic substance // infe…	0005576 // extracellular region // not recorded///0005604 // basement membrane // inferred from direct assay///0005615 // extracellular space // inferred from direct assay///0005615 // extracellular space // not recorded///0005737 // cytoplasm // inferred from electronic annotation///0005737 // cytoplasm // not recorded///0043234 // protein complex // not recorded///0043234 // protein complex // …	0003677 // DNA binding // not recorded///0003677 // DNA binding // inferred from sequence or structural similarity///0005504 // fatty acid binding // inferred from direct assay///0005504 // fatty acid binding // not recorded///0005504 // fatty acid binding // inferred from sequence or structural similarity///0005515 // protein binding // inferred from electronic annotation///0008144 // drug bindi…	chr14:19083041-19098569 (-) // 98.04 // p22	albumin		Oct 23, 2013	This probe set was annotated using the Matching Probes based pipeline to a Entrez Gene identifier using 7 transcripts. // false // Matching Probes // A	FQ209971 // gb // 1 // Cross Hyb Matching Probes///FQ218455 // gb // 7 // Cross Hyb Matching Probes///FQ219142 // gb // 4 // Cross Hyb Matching Probes///FQ210819 // gb // 11 // Negative Strand Matching Probes	BC085359(11),ENSRNOT00000003921(11),FQ209595(11),FQ209973(11),FQ210954(11),FQ211075(11),NM_134326(11)	Rn.34353	chr14p22	19098569	chr14	98.04	19083041	-	EC:6.1.1.16	ENSRNOG00000002911		Rat Expression Array 230 2.0	March 2012 (Rnor5.0)	GO:0006810|GO:0006950|GO:0007584|GO:0009267|GO:0009267|GO:0010033|GO:0019836|GO:0019836|GO:0042311|GO:0043066|GO:0043066|GO:0046010|GO:0046689|GO:0051659|GO:0051659|GO:0070541|GO:0005576|GO:0005604|GO:0005615|GO:0005615|GO:0005737|GO:0005737|GO:0043234|GO:0043234|GO:0070062|GO:0070062|GO:0003677|GO:0003677|GO:0005504|GO:0005504|GO:0005504|GO:0005515|GO:0008144|GO:0008144|GO:0008144|GO:0008270|GO:…
1367556_s_at	0.00570869	-0.225171	-0.0981102	-0.10668	-0.040031	0.0777578	0.0781755	0.00275707	-0.0173469	0.0324993	0.047575	0.0335019	-0.234457	0.17335	0.043725	0.0346899	0.281833	0.173014	-0.00275707	-0.114989	-0.0317264	0.0680876	-0.0289316	0.0587803	Alb	24186	0006749 // glutathione metabolic process // inferred from direct assay///0006810 // transport // inferred from electronic annotation///0006950 // response to stress // inferred from direct assay///0006979 // response to oxidative stress // inferred from electronic annotation///0006979 // response to oxidative stress // traceable author statement///0006982 // response to lipid hydroperoxide // inf…	0005576 // extracellular region // not recorded///0005604 // basement membrane // inferred from direct assay///0005615 // extracellular space // inferred from direct assay///0005615 // extracellular space // not recorded///0005634 // nucleus // inferred from direct assay///0005737 // cytoplasm // inferred from electronic annotation///0005737 // cytoplasm // not recorded///0005829 // cytosol // tr…	0003677 // DNA binding // not recorded///0003677 // DNA binding // inferred from sequence or structural similarity///0004601 // peroxidase activity // inferred from electronic annotation///0004602 // glutathione peroxidase activity // inferred from direct assay///0004602 // glutathione peroxidase activity // inferred from electronic annotation///0005504 // fatty acid binding // inferred from dire…	chr14:19083041-19098569 (-) // 98.04 // p22	albumin		Oct 23, 2013	This probe set was annotated using the Matching Probes based pipeline to a Entrez Gene identifier using 6 transcripts. // false // Matching Probes // A	FQ209593 // gb // 2 // Cross Hyb Matching Probes///FQ209659 // gb // 8 // Cross Hyb Matching Probes///FQ209971 // gb // 4 // Cross Hyb Matching Probes///FQ209973 // gb // 3 // Cross Hyb Matching Probes///FQ209988 // gb // 5 // Cross Hyb Matching Probes///FQ210269 // gb // 1 // Cross Hyb Matching Probes///FQ210618 // gb // 4 // Cross Hyb Matching Probes///FQ210950 // gb // 4 // Cross Hyb Matching …	BC085359(11),ENSRNOT00000003921(11),FQ209595(10),FQ210954(11),FQ211075(11),NM_134326(11)	Rn.34353	chr14p22	19098569	chr14	98.04	19083041	-	EC:6.1.1.16	ENSRNOG00000002911		Rat Expression Array 230 2.0	March 2012 (Rnor5.0)	GO:0006749|GO:0006810|GO:0006950|GO:0006979|GO:0006979|GO:0006982|GO:0007568|GO:0007584|GO:0009267|GO:0009267|GO:0009725|GO:0009749|GO:0010033|GO:0010269|GO:0014070|GO:0019836|GO:0019836|GO:0032355|GO:0035094|GO:0042311|GO:0042744|GO:0043066|GO:0043066|GO:0046010|GO:0046689|GO:0051593|GO:0051659|GO:0051659|GO:0055114|GO:0070541|GO:0005576|GO:0005604|GO:0005615|GO:0005615|GO:0005634|GO:0005737|GO:…
1367557_s_at	-0.0860882	-0.0188932	-0.0347652	-0.103807	-0.0380096	0.0326859	-0.000267029	-0.0193529	-0.0138502	-0.0282927	-0.109865	0.0388485	0.000266075	0.0858688	0.0858688	0.0424824	0.0500736	0.0318143	0.0962381	0.192303	0.151055	0.140038	0.143739	0.0305863	Gapdh///LOC307738///LOC685186///LOC688551///RGD1564688///RGD1564958///RGD1565238///RGD1565368	24383///290604///307738///498019///498099///500983///685186///688551	0000226 // microtubule cytoskeleton organization // inferred from direct assay///0005975 // carbohydrate metabolic process // inferred from direct assay///0006006 // glucose metabolic process // inferred from electronic annotation///0006094 // gluconeogenesis // inferred from direct assay///0006096 // glycolysis // inferred from direct assay///0006096 // glycolysis // inferred from electronic ann…	0005634 // nucleus // inferred from direct assay///0005737 // cytoplasm // inferred from direct assay///0005737 // cytoplasm // not recorded///0005739 // mitochondrion // not recorded///0005811 // lipid particle // not recorded///0005829 // cytosol // inferred from direct assay///0005856 // cytoskeleton // inferred from electronic annotation///0005886 // plasma membrane // not recorded///0015630 …	0000166 // nucleotide binding // inferred from electronic annotation///0004365 // glyceraldehyde-3-phosphate dehydrogenase (NAD+) (phosphorylating) activity // inferred from direct assay///0004365 // glyceraldehyde-3-phosphate dehydrogenase (NAD+) (phosphorylating) activity // not recorded///0004365 // glyceraldehyde-3-phosphate dehydrogenase (NAD+) (phosphorylating) activity // inferred from ele…	chr16:25656265-25657542 (+) // 60.76 // p13	glyceraldehyde-3-phosphate dehydrogenase///similar to Glyceraldehyde-3-phosphate dehydrogenase (GAPDH)///similar to glyceraldehyde-3-phosphate dehydrogenase///similar to glyceraldehyde-3-phosphate dehydrogenase///similar to glyceraldehyde-3-phosphate dehydrogenase///similar to glyceraldehyde-3-phosphate dehydrogenase (phosphorylating) (EC 1.2.1.12)///similar to glyceraldehyde-3-phosphate dehydrog…		Oct 23, 2013	This probe set was annotated using the Matching Probes based pipeline to a Entrez Gene identifier using 14 transcripts. // true // Matching Probes // A	BC100150 // gb // 5 // Cross Hyb Matching Probes///FQ213616 // gb // 4 // Cross Hyb Matching Probes///NR_003722 // refseq // 1 // Cross Hyb Matching Probes///XM_001081651 // refseq // 4 // Cross Hyb Matching Probes///XM_001066279 // refseq // 5 // Cross Hyb Matching Probes///XR_146698 // refseq // 1 // Cross Hyb Matching Probes///XR_146800 // refseq // 5 // Cross Hyb Matching Probes///XM_00375363…	AF106860(11),AB017801(11),BC059110(11),BC087743(11),FQ215750(11),M17701(11),NM_017008(11),XR_146587(10),GENSCAN00000002060(11),GENSCAN00000035070(10),GENSCAN00000040375(11),GENSCAN00000047217(9),GENSCAN00000047675(10),GENSCAN00000048297(11),GENSCAN00000050726(11),GENSCAN00000057600(11),ENSRNOT00000050443(11),ENSRNOT00000047750(11),ENSRNOT00000058917(9),ENSRNOT00000041328(11),ENSRNOT00000047820(11…	Rn.54911	chr10q32.1///chr11q22///chr13q24///chr16p14///chr19p11///chr4q42///chr5q33///chr8q22	25657542	chr16	60.76	25656265	+	EC:1.2.1.12	ENSRNOG00000004407///ENSRNOG00000018630///ENSRNOG00000020449///ENSRNOG00000030963///ENSRNOG00000033057///ENSRNOG00000038610///ENSRNOG00000050630		Rat Expression Array 230 2.0	March 2012 (Rnor5.0)	GO:0000226|GO:0005975|GO:0006006|GO:0006094|GO:0006096|GO:0006096|GO:0006417|GO:0006915|GO:0007275|GO:0017148|GO:0035606|GO:0050821|GO:0051402|GO:0051402|GO:0055114|GO:0060359|GO:0071346|GO:0005634|GO:0005737|GO:0005737|GO:0005739|GO:0005811|GO:0005829|GO:0005856|GO:0005886|GO:0015630|GO:0030529|GO:0070062|GO:0000166|GO:0004365|GO:0004365|GO:0004365|GO:0005515|GO:0008017|GO:0016491|GO:0016620|GO:…
1367558_x_at	0.0843315	-0.0433969	-0.031616	0.126402	0.00297046	0.0665341	0.174726	0.00526953	-0.065059	-0.0702257	0.15833	0.106343	0.0234792	-0.290233	-0.23188	-0.0953908	0.132889	0.156706	0.145403	-0.139904	-0.00297046	-0.0380557	0.022593	0.0923571	Andpro	25030	0010466 // negative regulation of peptidase activity // inferred from electronic annotation///0030521 // androgen receptor signaling pathway // inferred from mutant phenotype	0005634 // nucleus // inferred from direct assay///0005829 // cytosol // inferred from direct assay	0004869 // cysteine-type endopeptidase inhibitor activity // inferred from electronic annotation///0030414 // peptidase inhibitor activity // inferred from electronic annotation	chr3:150274474-150281008 (-) // 99.3 // q41	androgen regulated protein		Oct 23, 2013	This probe set was annotated using the Matching Probes based pipeline to a Entrez Gene identifier using 5 transcripts. // false // Matching Probes // A	S48988 // gb // 1 // Cross Hyb Matching Probes	BC065311(10),ENSRNOT00000049635(11),M27901(11),M58167(11),NM_012718(11)	Rn.9977	chr3q41	150281008	chr3	99.3	150274474	-		ENSRNOG00000031840		Rat Expression Array 230 2.0	March 2012 (Rnor5.0)	GO:0010466|GO:0030521|GO:0005634|GO:0005829|GO:0004869|GO:0030414
1367559_at	-0.282909	-0.162634	-0.193538	-0.134451	-0.128972	0.0561293	-0.0736952	-0.145151	-0.0999165	-0.0377302	-0.0442829	0.0393533	0.118708	0.0377302	0.091855	0.0630913	0.0727148	0.0272542	0.430347	0.52023	0.495291	0.377727	0.477839	0.0506734	Ftl///LOC100359668///LOC100360087///LOC100362384///LOC100363177///LOC100364138	29292///100359668///100360087///100362384///100363177///100364138	0006826 // iron ion transport // inferred from electronic annotation///0006879 // cellular iron ion homeostasis // traceable author statement///0006879 // cellular iron ion homeostasis // inferred from electronic annotation///0010288 // response to lead ion // inferred from expression pattern///0055114 // oxidation-reduction process // inferred from electronic annotation	0005737 // cytoplasm // inferred from direct assay///0008043 // intracellular ferritin complex // not recorded///0008043 // intracellular ferritin complex // inferred from sequence or structural similarity	0005506 // iron ion binding // not recorded///0005506 // iron ion binding // inferred from sequence or structural similarity///0008199 // ferric iron binding // inferred from electronic annotation///0016491 // oxidoreductase activity // inferred from electronic annotation///0042802 // identical protein binding // not recorded///0046872 // metal ion binding // inferred from electronic annotation//…	chr13:93865787-93866709 (+) // 97.13 // q24///chr2:82131626-82132551 (+) // 97.56 // q22///chr5:156011832-156012739 (+) // 95.97 // q36///chr1:183063201-183064124 (-) // 96.6 // q33///chr1:102527132-102528972 (-) // 96.39 // q22///chr17:44192018-44192936 (-) // 96.6 // p11///chr6:86184247-86185169 (-) // 97.35 // q23	ferritin, light polypeptide///ferritin light chain 2///ferritin light chain 1-like///ferritin light chain 1-like///ferritin light chain 1-like///ferritin light chain 1-like		Oct 23, 2013	This probe set was annotated using the Matching Probes based pipeline to a Entrez Gene identifier using 17 transcripts. // true // Matching Probes // A	AY325194 // gb // 2 // Cross Hyb Matching Probes///NM_001014009 // refseq // 2 // Cross Hyb Matching Probes///XR_146183 // refseq // 4 // Cross Hyb Matching Probes///GENSCAN00000000563 // ensembl // 4 // Cross Hyb Matching Probes///GENSCAN00000006360 // ensembl // 3 // Cross Hyb Matching Probes///GENSCAN00000014199 // ensembl // 1 // Cross Hyb Matching Probes///GENSCAN00000014807 // ensembl // 3 …	BC061525(11),BC086583(11),BC088756(11),FQ211261(9),FQ222411(11),FQ224243(9),FQ234116(10),FQ234159(10),K01930(10),L01122(11),NM_022500(11),XM_003752658(9),GENSCAN00000012901(10),GENSCAN00000014860(9),GENSCAN00000026743(9),GENSCAN00000034300(9),GENSCAN00000047601(9),ENSRNOT00000028315(11),ENSRNOT00000044575(10),ENSRNOT00000044711(10),ENSRNOT00000042177(9),ENSRNOT00000052297(10)	Rn.1905	chr1q22	93866709	chr13	97.13	93865787	+		ENSRNOG00000020843///ENSRNOG00000031506///ENSRNOG00000031540///ENSRNOG00000033776///ENSRNOG00000039298		Rat Expression Array 230 2.0	March 2012 (Rnor5.0)	GO:0006826|GO:0006879|GO:0006879|GO:0010288|GO:0055114|GO:0005737|GO:0008043|GO:0008043|GO:0005506|GO:0005506|GO:0008199|GO:0016491|GO:0042802|GO:0046872|GO:0046914
1367560_at	-0.0410748	-0.0386257	-0.0257463	-0.02244	-0.00216579	0.0139102	-0.0336351	-0.00660229	-0.0558147	-0.0145226	-0.0392399	0.0176181	0.00452423	0.00216675	0.0258799	0.00652981	0.0265388	0.0107719	0.0699091	0.0627384	0.0297832	0.0440521	0.0626469	0.0147614	Rplp0	64205	0006414 // translational elongation // inferred from electronic annotation///0042254 // ribosome biogenesis // inferred from electronic annotation///0071353 // cellular response to interleukin-4 // not recorded	0005622 // intracellular // inferred from electronic annotation///0005634 // nucleus // not recorded///0005634 // nucleus // inferred from sequence or structural similarity///0005737 // cytoplasm // not recorded///0005737 // cytoplasm // inferred from sequence or structural similarity///0005840 // ribosome // inferred from electronic annotation///0022625 // cytosolic large ribosomal subunit // no…	0003735 // structural constituent of ribosome // inferred from electronic annotation	chr12:48588790-48592243 (-) // 99.22 // q16	ribosomal protein, large, P0		Oct 23, 2013	This probe set was annotated using the Matching Probes based pipeline to a Entrez Gene identifier using 5 transcripts. // false // Matching Probes // A	FQ215946 // gb // 5 // Cross Hyb Matching Probes///FQ218717 // gb // 6 // Cross Hyb Matching Probes///FQ220849 // gb // 8 // Cross Hyb Matching Probes///FQ229722 // gb // 3 // Cross Hyb Matching Probes///XM_001068311 // refseq // 1 // Cross Hyb Matching Probes///XM_003748867 // refseq // 1 // Cross Hyb Matching Probes///GENSCAN00000001985 // ensembl // 1 // Cross Hyb Matching Probes///GENSCAN0000…	BC062028(11),ENSRNOT00000001518(11),FQ220533(11),FQ227942(9),NM_022402(11)	Rn.1079	chr12q16	48592243	chr12	99.22	48588790	-		ENSRNOG00000001148		Rat Expression Array 230 2.0	March 2012 (Rnor5.0)	GO:0006414|GO:0042254|GO:0071353|GO:0005622|GO:0005634|GO:0005634|GO:0005737|GO:0005737|GO:0005840|GO:0022625|GO:0030529|GO:0030529|GO:0003735
1367561_at	-0.0394745	-0.0376759	-0.0199261	-0.0292358	-0.0409718	0.00789157	-0.00805855	-0.023715	-0.0228434	-0.0358639	0.0219469	0.019888	0.013628	0.00759602	-0.00322914	0.0204582	0.00650787	0.00787963	0.0437593	0.0529823	0.0355406	0.00322914	0.0680199	0.0216207	Rpl27	64306	0006412 // translation // inferred from electronic annotation	0005622 // intracellular // inferred from electronic annotation///0005840 // ribosome // inferred from electronic annotation///0022625 // cytosolic large ribosomal subunit // not recorded///0030529 // ribonucleoprotein complex // not recorded	0003735 // structural constituent of ribosome // inferred from electronic annotation	chr10:89150830-89154581 (+) // 96.43 // q31	ribosomal protein L27		Oct 23, 2013	This probe set was annotated using the Matching Probes based pipeline to a Entrez Gene identifier using 5 transcripts. // false // Matching Probes // A	NM_001109336 // refseq // 1 // Cross Hyb Matching Probes///XM_001075637 // refseq // 1 // Cross Hyb Matching Probes///XM_213135 // refseq // 4 // Cross Hyb Matching Probes///GENSCAN00000005757 // ensembl // 3 // Cross Hyb Matching Probes///GENSCAN00000010049 // ensembl // 5 // Cross Hyb Matching Probes///GENSCAN00000010363 // ensembl // 1 // Cross Hyb Matching Probes///GENSCAN00000015173 // ensem…	BC058474(11),BC091566(10),ENSRNOT00000028060(10),FQ221938(10),NM_022514(10)	Rn.1254	chr10q32.1	89154581	chr10	96.43	89150830	+	EC:3.6.5.3	ENSRNOG00000020674		Rat Expression Array 230 2.0	March 2012 (Rnor5.0)	GO:0006412|GO:0005622|GO:0005840|GO:0022625|GO:0030529|GO:0003735
1367562_at	0.165879	0.138272	0.0704479	0.181911	0.0462837	0.0532161	-0.0149689	0.0291166	0.019207	0.013854	0.0566959	0.0231857	-0.0348816	0.0565004	-0.0196838	-0.0304813	-0.128273	0.0587556	-0.0630503	-0.23613	-0.0138531	-0.0860891	-0.161983	0.0782388	Sparc	24791	0001503 // ossification // inferred from expression pattern///0007165 // signal transduction // inferred from electronic annotation///0007507 // heart development // inferred from expression pattern///0009629 // response to gravity // inferred from expression pattern///0010288 // response to lead ion // inferred from expression pattern///0030324 // lung development // inferred from mutant phenoty…	0005576 // extracellular region // inferred from electronic annotation///0005578 // proteinaceous extracellular matrix // inferred from electronic annotation///0005604 // basement membrane // inferred from electronic annotation///0005615 // extracellular space // inferred from direct assay///0005622 // intracellular // inferred from direct assay///0005634 // nucleus // inferred from direct assay/…	0005509 // calcium ion binding // inferred from direct assay///0005515 // protein binding // inferred from electronic annotation///0046872 // metal ion binding // inferred from electronic annotation///0050840 // extracellular matrix binding // inferred from electronic annotation///0050840 // extracellular matrix binding // not recorded	chr10:40573514-40595282 (-) // 92.29 // q22	secreted protein, acidic, cysteine-rich (osteonectin)		Oct 23, 2013	This probe set was annotated using the Matching Probes based pipeline to a Entrez Gene identifier using 3 transcripts. // false // Matching Probes // A	FQ219984 // gb // 7 // Cross Hyb Matching Probes///FQ229798 // gb // 1 // Cross Hyb Matching Probes	BC061777(11),ENSRNOT00000017486(10),NM_012656(9)	Rn.31991	chr10q22	40595282	chr10	92.29	40573514	-		ENSRNOG00000012840		Rat Expression Array 230 2.0	March 2012 (Rnor5.0)	GO:0001503|GO:0007165|GO:0007507|GO:0009629|GO:0010288|GO:0030324|GO:0032496|GO:0033591|GO:0034097|GO:0042060|GO:0042127|GO:0042127|GO:0043434|GO:0045471|GO:0046686|GO:0048839|GO:0051384|GO:0051591|GO:0051592|GO:0060348|GO:0071363|GO:0071363|GO:0005576|GO:0005578|GO:0005604|GO:0005615|GO:0005622|GO:0005634|GO:0005737|GO:0031012|GO:0031988|GO:0005509|GO:0005515|GO:0046872|GO:0050840|GO:0050840
1367563_at	3.91006e-05	0.0640049	0.00611687	-4.00543e-05	-0.0555496	0.0378876	0.0703983	-0.0088253	0.0239468	-0.101124	-0.136486	0.0772469	-0.0123119	-0.0048542	0.153215	0.0420427	-0.194412	0.112393	0.116896	0.0186672	-0.0153522	-0.00178909	0.0547905	0.0474415	Sparc	24791	0001503 // ossification // inferred from expression pattern///0007165 // signal transduction // inferred from electronic annotation///0007507 // heart development // inferred from expression pattern///0009629 // response to gravity // inferred from expression pattern///0010288 // response to lead ion // inferred from expression pattern///0030324 // lung development // inferred from mutant phenoty…	0005576 // extracellular region // inferred from electronic annotation///0005578 // proteinaceous extracellular matrix // inferred from electronic annotation///0005604 // basement membrane // inferred from electronic annotation///0005615 // extracellular space // inferred from direct assay///0005622 // intracellular // inferred from direct assay///0005634 // nucleus // inferred from direct assay/…	0005509 // calcium ion binding // inferred from direct assay///0005515 // protein binding // inferred from electronic annotation///0046872 // metal ion binding // inferred from electronic annotation///0050840 // extracellular matrix binding // inferred from electronic annotation///0050840 // extracellular matrix binding // not recorded	chr10:40573514-40595282 (-) // 92.29 // q22	secreted protein, acidic, cysteine-rich (osteonectin)		Oct 23, 2013	This probe set was annotated using the Matching Probes based pipeline to a Entrez Gene identifier using 3 transcripts. // false // Matching Probes // A	NM_001108826 // refseq // 1 // Cross Hyb Matching Probes///D28875 // gb // 7 // Cross Hyb Matching Probes///FQ212364 // gb // 5 // Cross Hyb Matching Probes///FQ223443 // gb // 2 // Cross Hyb Matching Probes///FQ226942 // gb // 2 // Cross Hyb Matching Probes///FQ231960 // gb // 3 // Cross Hyb Matching Probes///FQ233203 // gb // 7 // Cross Hyb Matching Probes///FQ233363 // gb // 5 // Cross Hyb Mat…	BC061777(11),ENSRNOT00000017486(11),NM_012656(11)	Rn.31991	chr10q22	40595282	chr10	92.29	40573514	-		ENSRNOG00000012840		Rat Expression Array 230 2.0	March 2012 (Rnor5.0)	GO:0001503|GO:0007165|GO:0007507|GO:0009629|GO:0010288|GO:0030324|GO:0032496|GO:0033591|GO:0034097|GO:0042060|GO:0042127|GO:0042127|GO:0043434|GO:0045471|GO:0046686|GO:0048839|GO:0051384|GO:0051591|GO:0051592|GO:0060348|GO:0071363|GO:0071363|GO:0005576|GO:0005578|GO:0005604|GO:0005615|GO:0005622|GO:0005634|GO:0005737|GO:0031012|GO:0031988|GO:0005509|GO:0005515|GO:0046872|GO:0050840|GO:0050840
1367564_at	-0.239563	-0.228741	-0.141831	-0.125997	-0.225541	0.0481869	0.0173502	0.0212479	-0.0216942	-0.000594139	0.000595093	0.0152754	-0.0149097	0.0203552	0.046093	0.0485477	0.0460014	0.0243553	0.0460014	0.0343752	-0.00277042	0.0355816	-0.0034771	0.0208629	Nppa	24602	0001666 // response to hypoxia // inferred from expression pattern///0003085 // negative regulation of systemic arterial blood pressure // inferred from direct assay///0006182 // cGMP biosynthetic process // inferred from direct assay///0006182 // cGMP biosynthetic process // not recorded///0007168 // receptor guanylyl cyclase signaling pathway // inferred from direct assay///0007168 // receptor …	0005576 // extracellular region // inferred from electronic annotation///0005615 // extracellular space // inferred from electronic annotation///0005615 // extracellular space // not recorded///0005634 // nucleus // inferred from direct assay///0005737 // cytoplasm // inferred from direct assay///0005737 // cytoplasm // not recorded///0042629 // mast cell granule // inferred from direct assay///0…	0005102 // receptor binding // inferred from direct assay///0005102 // receptor binding // not recorded///0005179 // hormone activity // inferred from direct assay///0005179 // hormone activity // traceable author statement///0051428 // peptide hormone receptor binding // inferred from direct assay	chr5:168466312-168467636 (+) // 99.64 // q36	natriuretic peptide A		Oct 23, 2013	This probe set was annotated using the Matching Probes based pipeline to a Entrez Gene identifier using 4 transcripts. // false // Matching Probes // A	GENSCAN00000010848 // ensembl // 7 // Cross Hyb Matching Probes	BC158590(11),ENSRNOT00000011005(11),M27498(9),NM_012612(11)	Rn.2004	chr5q36	168467636	chr5	99.64	168466312	+		ENSRNOG00000008176		Rat Expression Array 230 2.0	March 2012 (Rnor5.0)	GO:0001666|GO:0003085|GO:0006182|GO:0006182|GO:0007168|GO:0007168|GO:0007168|GO:0007507|GO:0007565|GO:0007565|GO:0008217|GO:0008217|GO:0008217|GO:0014898|GO:0014898|GO:0030308|GO:0032868|GO:0042312|GO:0050878|GO:0050880|GO:0050891|GO:0071260|GO:0005576|GO:0005615|GO:0005615|GO:0005634|GO:0005737|GO:0005737|GO:0042629|GO:0048471|GO:0005102|GO:0005102|GO:0005179|GO:0005179|GO:0051428
1367565_a_at	0.00546741	0.0168896	-0.0103922	-0.00133801	0.00133801	0.00892297	-0.0530596	-0.0471096	-0.0605125	-0.0366869	-0.051672	0.00784957	0.0421448	0.0382252	-0.00873756	-0.012557	-0.0580244	0.036981	0.141759	0.162395	0.180642	0.161592	0.138535	0.015378	Fth1///LOC679217///LOC689130	25319///679217///689130	0006826 // iron ion transport // inferred from electronic annotation///0006879 // cellular iron ion homeostasis // inferred from electronic annotation///0006880 // intracellular sequestering of iron ion // not recorded///0006955 // immune response // inferred from sequence or structural similarity///0008285 // negative regulation of cell proliferation // inferred from sequence or structural simil…	0005739 // mitochondrion // inferred from electronic annotation///0005739 // mitochondrion // not recorded	0004322 // ferroxidase activity // inferred from electronic annotation///0005515 // protein binding // inferred from physical interaction///0008199 // ferric iron binding // inferred from electronic annotation///0016491 // oxidoreductase activity // inferred from electronic annotation///0046872 // metal ion binding // inferred from electronic annotation///0046914 // transition metal ion binding /…	chr1:232979082-232981411 (+) // 96.44 // q43///chr3:150210118-150210980 (+) // 94.67 // q41	ferritin, heavy polypeptide 1///hypothetical protein LOC679217///hypothetical protein LOC689130		Oct 23, 2013	This probe set was annotated using the Matching Probes based pipeline to a Entrez Gene identifier using 9 transcripts. // true // Matching Probes // A	BC060581 // gb // 8 // Cross Hyb Matching Probes///FQ212177 // gb // 6 // Cross Hyb Matching Probes///FQ218054 // gb // 6 // Cross Hyb Matching Probes///FQ221074 // gb // 3 // Cross Hyb Matching Probes///FQ222695 // gb // 7 // Cross Hyb Matching Probes///FQ222738 // gb // 6 // Cross Hyb Matching Probes///FQ223408 // gb // 8 // Cross Hyb Matching Probes///FQ223431 // gb // 6 // Cross Hyb Matching …	BC081845(11),FQ210772(9),FQ210859(10),FQ214386(9),FQ216714(11),FQ219873(11),FQ219885(10),FQ219921(9),FQ220207(11),FQ220457(11),FQ220530(10),FQ220616(10),FQ221310(9),FQ221338(9),FQ221919(9),U58829(11),NM_012848(11),XM_002727506(9),GENSCAN00000023330(9),GENSCAN00000024236(11),ENSRNOT00000030919(11),ENSRNOT00000044465(9)	Rn.54447	chr1q43///chr3q41	232981411	chr1	96.44	232979082	+	EC:1.16.3.1	ENSRNOG00000022619///ENSRNOG00000033100		Rat Expression Array 230 2.0	March 2012 (Rnor5.0)	GO:0006826|GO:0006879|GO:0006880|GO:0006955|GO:0008285|GO:0048147|GO:0048147|GO:0055114|GO:0060547|GO:0005739|GO:0005739|GO:0004322|GO:0005515|GO:0008199|GO:0016491|GO:0046872|GO:0046914
1367566_at	-0.0480618	0.198407	-0.25001	-0.217054	-0.0980516	0.15906	-0.0364022	0.170876	0.0241046	0.305539	-0.0146027	0.129815	-0.0919929	0.206552	-0.0491323	0.0965829	0.165232	0.117263	0.0491552	-0.0607934	-0.0998144	0.0146027	0.0499349	0.0605665	Scgb1a1	25575	0000122 // negative regulation of transcription from RNA polymerase II promoter // inferred from electronic annotation///0000122 // negative regulation of transcription from RNA polymerase II promoter // not recorded///0009410 // response to xenobiotic stimulus // inferred from expression pattern///0010033 // response to organic substance // inferred from expression pattern///0010193 // response …	0005576 // extracellular region // inferred from electronic annotation///0005615 // extracellular space // inferred from direct assay///0005622 // intracellular // not recorded///0005635 // nuclear envelope // inferred from direct assay///0005737 // cytoplasm // inferred from direct assay///0005737 // cytoplasm // not recorded///0005783 // endoplasmic reticulum // inferred from direct assay///000…	0005488 // binding // inferred from physical interaction///0019834 // phospholipase A2 inhibitor activity // inferred from electronic annotation	chr1:232216734-232220281 (-) // 98.08 // q43	secretoglobin, family 1A, member 1 (uteroglobin)		Oct 23, 2013	This probe set was annotated using the Matching Probes based pipeline to a Entrez Gene identifier using 4 transcripts. // false // Matching Probes // A	GENSCAN00000031682 // ensembl // 8 // Cross Hyb Matching Probes	BC069174(11),ENSRNOT00000027342(11),J05536(10),NM_013051(10)	Rn.2206	chr1q43	232220281	chr1	98.08	232216734	-		ENSRNOG00000020196		Rat Expression Array 230 2.0	March 2012 (Rnor5.0)	GO:0000122|GO:0000122|GO:0009410|GO:0010033|GO:0010193|GO:0032496|GO:0032689|GO:0032689|GO:0032696|GO:0032696|GO:0032713|GO:0032713|GO:0032714|GO:0032714|GO:0034021|GO:0034097|GO:0042130|GO:0042130|GO:0042493|GO:0043488|GO:0043488|GO:0050727|GO:0050727|GO:0051384|GO:0071774|GO:0005576|GO:0005615|GO:0005622|GO:0005635|GO:0005737|GO:0005737|GO:0005783|GO:0005791|GO:0030141|GO:0044424|GO:0005488|GO:…
1367567_at	-0.0197296	-0.0264568	-0.0110445	-0.0738754	-0.026123	0.0219407	-0.00644302	0.0124874	-0.01194	-0.0190382	-0.0515661	0.0209336	0.031436	0.00942612	0.00644207	0.0263853	-0.0687971	0.0361746	0.0110493	0.0774813	0.0495377	0.0510569	0.0599928	0.0217872	Rpl6	117042	0006412 // translation // inferred from electronic annotation	0005622 // intracellular // inferred from electronic annotation///0005840 // ribosome // inferred from electronic annotation///0030529 // ribonucleoprotein complex // inferred from electronic annotation	0003735 // structural constituent of ribosome // inferred from electronic annotation	chr6:137935454-137936403 (+) // 97.52 // q32///chr12:42744694-42748241 (-) // 96.08 // q16///chr17:17584758-17585707 (-) // 95.67 // p14///chr17:16738844-16739793 (-) // 95.67 // p14	ribosomal protein L6		Oct 23, 2013	This probe set was annotated using the Matching Probes based pipeline to a Entrez Gene identifier using 5 transcripts. // false // Matching Probes // A	FQ215098 // gb // 2 // Cross Hyb Matching Probes///FQ218066 // gb // 7 // Cross Hyb Matching Probes///XR_146668 // refseq // 5 // Cross Hyb Matching Probes///XM_003753545 // refseq // 1 // Cross Hyb Matching Probes///GENSCAN00000005462 // ensembl // 1 // Cross Hyb Matching Probes///GENSCAN00000025086 // ensembl // 1 // Cross Hyb Matching Probes///GENSCAN00000038968 // ensembl // 5 // Cross Hyb Ma…	BC078761(11),BC097295(11),ENSRNOT00000050204(9),FQ229943(9),NM_053971(11)	Rn.2660	chr12q16	137936403	chr6	97.52	137935454	+		ENSRNOG00000025936///ENSRNOG00000031889		Rat Expression Array 230 2.0	March 2012 (Rnor5.0)	GO:0006412|GO:0005622|GO:0005840|GO:0030529|GO:0003735
1367568_a_at	0.00644875	-0.00254154	0.0397482	0.0263348	0.0256262	0.0151637	-0.0612507	0.00418949	0.0769968	0.0314894	-0.0218163	0.0468826	-0.00753403	0.0320625	-0.0265779	0.00254059	0.0600834	0.0305737	-0.0730829	-0.143944	-0.060667	-0.0726481	-0.0596333	0.031494	Mgp	25333	0001503 // ossification // inferred from expression pattern///0006461 // protein complex assembly // inferred from physical interaction///0007275 // multicellular organismal development // inferred from electronic annotation///0007584 // response to nutrient // inferred from expression pattern///0009612 // response to mechanical stimulus // inferred from expression pattern///0009725 // response t…	0005576 // extracellular region // inferred from electronic annotation///0005615 // extracellular space // inferred from direct assay///0005783 // endoplasmic reticulum // inferred from direct assay///0031012 // extracellular matrix // inferred from direct assay///0031012 // extracellular matrix // inferred from electronic annotation///0031012 // extracellular matrix // not recorded///0043234 // …	0005509 // calcium ion binding // inferred from direct assay///0005509 // calcium ion binding // inferred from electronic annotation///0048306 // calcium-dependent protein binding // inferred from physical interaction	chr4:235113768-235117160 (-) // 99.33 // q44	matrix Gla protein		Oct 23, 2013	This probe set was annotated using the Matching Probes based pipeline to a Entrez Gene identifier using 6 transcripts. // false // Matching Probes // A	GENSCAN00000052447 // ensembl // 6 // Cross Hyb Matching Probes	BC086394(11),ENSRNOT00000007577(11),FQ221407(11),FQ224403(11),J03026(9),NM_012862(9)	Rn.2379	chr4q43	235117160	chr4	99.33	235113768	-		ENSRNOG00000005695		Rat Expression Array 230 2.0	March 2012 (Rnor5.0)	GO:0001503|GO:0006461|GO:0007275|GO:0007584|GO:0009612|GO:0009725|GO:0030154|GO:0030324|GO:0030500|GO:0042221|GO:0048754|GO:0051216|GO:0051384|GO:0051592|GO:0005576|GO:0005615|GO:0005783|GO:0031012|GO:0031012|GO:0031012|GO:0043234|GO:0005509|GO:0005509|GO:0048306
1367569_at	-0.014987	-0.053443	-0.0436163	-0.0439949	-0.010582	0.0171931	-0.020916	0.0179481	-0.00302696	0.010128	0.00678062	0.0133679	-0.0256567	-0.0559921	0.0609398	0.0744371	0.0501442	0.0517774	0.049798	0.00302696	-0.0295553	0.0443964	0.040741	0.0304728	LOC100359969///LOC100910498///Rpsa	29236///100359969///100910498	0000028 // ribosomal small subunit assembly // not recorded///0000447 // endonucleolytic cleavage in ITS1 to separate SSU-rRNA from 5.8S rRNA and LSU-rRNA from tricistronic rRNA transcript (SSU-rRNA, 5.8S rRNA, LSU-rRNA) // not recorded///0000461 // endonucleolytic cleavage to generate mature 3'-end of SSU-rRNA from (SSU-rRNA, 5.8S rRNA, LSU-rRNA) // not recorded///0006407 // rRNA export from nuc…	0005604 // basement membrane // inferred from direct assay///0005622 // intracellular // inferred from electronic annotation///0005634 // nucleus // inferred from electronic annotation///0005634 // nucleus // not recorded///0005737 // cytoplasm // inferred from direct assay///0005737 // cytoplasm // not recorded///0005829 // cytosol // inferred from direct assay///0005840 // ribosome // inferred …	0003735 // structural constituent of ribosome // not recorded///0005055 // laminin receptor activity // traceable author statement///0005198 // structural molecule activity // inferred by curator///0043022 // ribosome binding // not recorded///0043236 // laminin binding // inferred from electronic annotation///0043236 // laminin binding // not recorded	chr8:128007446-128010671 (+) // 94.27 // q32///chr17:38017273-38018314 (-) // 97.42 // p12	rCG25653-like///40S ribosomal protein SA-like///ribosomal protein SA		Oct 23, 2013	This probe set was annotated using the Matching Probes based pipeline to a Entrez Gene identifier using 8 transcripts. // true // Matching Probes // A	FQ213577 // gb // 3 // Cross Hyb Matching Probes///FQ226069 // gb // 2 // Cross Hyb Matching Probes///FQ227762 // gb // 7 // Cross Hyb Matching Probes///XM_002728115 // refseq // 3 // Cross Hyb Matching Probes///GENSCAN00000015809 // ensembl // 1 // Cross Hyb Matching Probes///GENSCAN00000020539 // ensembl // 1 // Cross Hyb Matching Probes///GENSCAN00000027058 // ensembl // 2 // Cross Hyb Matchin…	BC060578(11),D25224(11),FJ386454(9),FQ216140(11),FQ220403(10),FQ223005(10),FQ226780(11),FQ229902(10),FQ229918(10),NM_017138(11),GENSCAN00000000505(9),GENSCAN00000005383(11),GENSCAN00000043205(9),ENSRNOT00000025225(11)	Rn.999	chr8q32	128010671	chr8	94.27	128007446	+		ENSRNOG00000018645		Rat Expression Array 230 2.0	March 2012 (Rnor5.0)	GO:0000028|GO:0000447|GO:0000461|GO:0006407|GO:0006412|GO:0007155|GO:0016337|GO:0030855|GO:0005604|GO:0005622|GO:0005634|GO:0005634|GO:0005737|GO:0005737|GO:0005829|GO:0005840|GO:0005886|GO:0005886|GO:0015935|GO:0016020|GO:0022627|GO:0022627|GO:0030529|GO:0030686|GO:0031012|GO:0043025|GO:0003735|GO:0005055|GO:0005198|GO:0043022|GO:0043236|GO:0043236
1367570_at	-0.317284	-0.241565	-0.16725	-0.291343	-0.302303	0.0546221	0.263502	0.22832	0.0362043	0.121571	0.1874	0.0808202	0.133998	0.243293	0.372003	0.313987	0.298278	0.0804016	-0.0362043	-0.131123	-0.394787	-0.166297	-0.146771	0.118632	Tagln	25123	0007010 // cytoskeleton organization // not recorded///0007517 // muscle organ development // inferred from electronic annotation	0005737 // cytoplasm // inferred from electronic annotation	0005515 // protein binding // inferred from electronic annotation///0030674 // protein binding, bridging // traceable author statement///0051015 // actin filament binding // traceable author statement	chr8:48847031-48852849 (-) // 92.93 // q22	transgelin		Oct 23, 2013	This probe set was annotated using the Matching Probes based pipeline to a Entrez Gene identifier using 4 transcripts. // false // Matching Probes // A	FQ220668 // gb // 6 // Cross Hyb Matching Probes///FQ229463 // gb // 2 // Cross Hyb Matching Probes///GENSCAN00000050663 // ensembl // 4 // Cross Hyb Matching Probes	BC061770(11),ENSRNOT00000024030(11),M83107(11),NM_031549(11)	Rn.34397	chr8q24	48852849	chr8	92.93	48847031	-		ENSRNOG00000017628		Rat Expression Array 230 2.0	March 2012 (Rnor5.0)	GO:0007010|GO:0007517|GO:0005737|GO:0005515|GO:0030674|GO:0051015
1367571_a_at	0.407377	0.228146	0.24375	0.226852	0.0263329	0.1209	0.0532851	-0.00256348	0.164323	0.0901885	-0.0674467	0.0790222	-0.0782337	0.247399	-0.103059	0.002563	-0.056005	0.127326	-0.170779	-0.329521	-0.176605	-0.238912	-0.144385	0.0664214	Igf2	24483	0001503 // ossification // inferred from electronic annotation///0001649 // osteoblast differentiation // inferred from electronic annotation///0001934 // positive regulation of protein phosphorylation // not recorded///0005975 // carbohydrate metabolic process // inferred from electronic annotation///0006006 // glucose metabolic process // inferred from electronic annotation///0007565 // female …	0005576 // extracellular region // inferred from electronic annotation///0005615 // extracellular space // inferred from direct assay///0005615 // extracellular space // not recorded///0005615 // extracellular space // traceable author statement	0005158 // insulin receptor binding // inferred from electronic annotation///0005158 // insulin receptor binding // not recorded///0005159 // insulin-like growth factor receptor binding // inferred from electronic annotation///0005159 // insulin-like growth factor receptor binding // not recorded///0005179 // hormone activity // inferred from electronic annotation///0005515 // protein binding // …	chr1:222722874-222731529 (-) // 97.14 // q42	insulin-like growth factor 2		Oct 23, 2013	This probe set was annotated using the Matching Probes based pipeline to a Entrez Gene identifier using 8 transcripts. // false // Matching Probes // A		ENSRNOT00000050760(11),ENSRNOT00000073850(11),NM_001190162(11),NM_001190163(11),NM_031511(11),X14833(11),X14834(11),X16703(11)	Rn.964	chr1q41	222731529	chr1	97.14	222722874	-		ENSRNOG00000020369		Rat Expression Array 230 2.0	March 2012 (Rnor5.0)	GO:0001503|GO:0001649|GO:0001934|GO:0005975|GO:0006006|GO:0007565|GO:0007613|GO:0008283|GO:0009314|GO:0009887|GO:0009887|GO:0014070|GO:0031017|GO:0031017|GO:0031667|GO:0032355|GO:0035094|GO:0035094|GO:0038028|GO:0038028|GO:0042060|GO:0042104|GO:0042104|GO:0042493|GO:0043085|GO:0043410|GO:0043410|GO:0045471|GO:0045725|GO:0045725|GO:0045840|GO:0045840|GO:0045944|GO:0045944|GO:0046628|GO:0046628|GO:…
1367572_at	-0.0199528	0.00413799	0.0264349	0.0220909	-0.0479269	0.0277587	0.0154142	0.0189476	0.000220299	-0.000824928	-0.0328789	0.0183205	-0.0106306	-0.000220299	0.0451765	0.0186834	0.0168562	0.0190313	-0.0210257	-0.00171852	-0.0233784	-0.013092	0.001091	0.00988435	Myl3	24585	0002026 // regulation of the force of heart contraction // inferred from electronic annotation///0002026 // regulation of the force of heart contraction // not recorded///0006936 // muscle contraction // traceable author statement///0006942 // regulation of striated muscle contraction // inferred from electronic annotation///0006942 // regulation of striated muscle contraction // not recorded///0…	0016459 // myosin complex // inferred from direct assay///0031672 // A band // inferred from electronic annotation///0031672 // A band // not recorded///0031674 // I band // inferred from electronic annotation///0031674 // I band // not recorded	0003774 // motor activity // inferred from direct assay///0003785 // actin monomer binding // inferred from electronic annotation///0003785 // actin monomer binding // not recorded///0005509 // calcium ion binding // inferred from electronic annotation	chr8:118370099-118376208 (+) // 97.68 // q32	myosin, light chain 3, alkali; ventricular, skeletal, slow		Oct 23, 2013	This probe set was annotated using the Genome Target Overlap based pipeline to a Entrez Gene identifier using 4 transcripts. // false // Genome Target Overlap // B		BC081832,ENSRNOT00000028458,FQ216255,NM_012606	Rn.1955	chr8q32	118376208	chr8	97.68	118370099	+		ENSRNOG00000020955		Rat Expression Array 230 2.0	March 2012 (Rnor5.0)	GO:0002026|GO:0002026|GO:0006936|GO:0006942|GO:0006942|GO:0007519|GO:0055010|GO:0055010|GO:0060048|GO:0060048|GO:0016459|GO:0031672|GO:0031672|GO:0031674|GO:0031674|GO:0003774|GO:0003785|GO:0003785|GO:0005509
1367573_at	-0.020627	0.00444984	-0.000448227	-0.0158882	-0.0103312	0.00935424	0.00868702	0.00180531	-0.0127449	-0.0151443	-0.0200405	0.0108795	-0.0417566	0.0153589	0.0283966	0.00163746	0.0630913	0.0342886	-0.000107765	0.0118923	0.0401354	-0.00179863	0.000108719	0.0158172	LOC100911372///Rps6	29304///100911372	0000028 // ribosomal small subunit assembly // inferred from mutant phenotype///0000082 // G1/S transition of mitotic cell cycle // not recorded///0001890 // placenta development // not recorded///0002309 // T cell proliferation involved in immune response // not recorded///0006364 // rRNA processing // not recorded///0006412 // translation // inferred from electronic annotation///0006924 // acti…	0005622 // intracellular // inferred from electronic annotation///0005634 // nucleus // not recorded///0005730 // nucleolus // not recorded///0005737 // cytoplasm // not recorded///0005840 // ribosome // inferred from electronic annotation///0005840 // ribosome // not recorded///0005840 // ribosome // traceable author statement///0005844 // polysome // not recorded///0015935 // small ribosomal su…	0003735 // structural constituent of ribosome // inferred from electronic annotation///0003735 // structural constituent of ribosome // inferred from mutant phenotype///0003735 // structural constituent of ribosome // traceable author statement///0005515 // protein binding // inferred from electronic annotation///0019901 // protein kinase binding // not recorded	chr5:109184688-109187562 (-) // 94.87 // q32///chr5:109196713-109199587 (-) // 94.87 // q32	40S ribosomal protein S6-like///ribosomal protein S6		Oct 23, 2013	This probe set was annotated using the Matching Probes based pipeline to a Entrez Gene identifier using 5 transcripts. // true // Matching Probes // A	FQ218161 // gb // 4 // Cross Hyb Matching Probes///FQ220703 // gb // 1 // Cross Hyb Matching Probes///FQ230298 // gb // 5 // Cross Hyb Matching Probes///FQ234851 // gb // 3 // Cross Hyb Matching Probes///XR_146970 // refseq // 1 // Cross Hyb Matching Probes///XR_006399 // refseq // 3 // Cross Hyb Matching Probes///XR_146368 // refseq // 3 // Cross Hyb Matching Probes///GENSCAN00000005180 // ensem…	BC058149(11),FQ223150(9),M29358(11),NM_017160(11),GENSCAN00000019106(11),ENSRNOT00000073270(11),ENSRNOT00000010383(11)	Rn.34341	chr5q22-q23	109187562	chr5	94.87	109184688	-		ENSRNOG00000007663///ENSRNOG00000049025		Rat Expression Array 230 2.0	March 2012 (Rnor5.0)	GO:0000028|GO:0000082|GO:0001890|GO:0002309|GO:0006364|GO:0006412|GO:0006924|GO:0007067|GO:0007093|GO:0007369|GO:0022605|GO:0031929|GO:0033077|GO:0042274|GO:0042593|GO:0043065|GO:0043066|GO:0048821|GO:0005622|GO:0005634|GO:0005730|GO:0005737|GO:0005840|GO:0005840|GO:0005840|GO:0005844|GO:0015935|GO:0022627|GO:0022627|GO:0030529|GO:0048471|GO:0003735|GO:0003735|GO:0003735|GO:0005515|GO:0019901
1367574_at	-0.0179729	0.00484753	0.010643	0.0152369	-0.120459	0.0507586	0.0181875	-0.000703812	0.0177927	-0.0131168	-0.0694447	0.0322344	-0.013731	0.0213795	-0.0086689	0.000703812	-0.034358	0.0182279	0.0935669	-0.0110283	0.0629244	-0.0457611	0.0102501	0.0502337	Vim	81818	0007568 // aging // inferred from expression pattern///0009314 // response to radiation // inferred from expression pattern///0010043 // response to zinc ion // inferred from expression pattern///0010269 // response to selenium ion // inferred from expression pattern///0010977 // negative regulation of neuron projection development // inferred from electronic annotation///0010977 // negative regu…	0005634 // nucleus // inferred from electronic annotation///0005737 // cytoplasm // inferred from direct assay///0005737 // cytoplasm // not recorded///0005737 // cytoplasm // inferred from sequence or structural similarity///0005777 // peroxisome // inferred from electronic annotation///0005777 // peroxisome // not recorded///0005829 // cytosol // inferred from direct assay///0005829 // cytosol …	0005198 // structural molecule activity // not recorded///0005198 // structural molecule activity // traceable author statement///0005200 // structural constituent of cytoskeleton // inferred from electronic annotation///0005200 // structural constituent of cytoskeleton // not recorded///0005200 // structural constituent of cytoskeleton // inferred from sequence or structural similarity///0005212…	chr17:82500856-82509387 (+) // 99.19 // q12.3	vimentin		Oct 23, 2013	This probe set was annotated using the Matching Probes based pipeline to a Entrez Gene identifier using 3 transcripts. // false // Matching Probes // A	GENSCAN00000022028 // ensembl // 6 // Cross Hyb Matching Probes	BC061847(11),ENSRNOT00000024430(11),NM_031140(11)	Rn.2710	chr17q12.3	82509387	chr17	99.19	82500856	+		ENSRNOG00000018087		Rat Expression Array 230 2.0	March 2012 (Rnor5.0)	GO:0007568|GO:0009314|GO:0010043|GO:0010269|GO:0010977|GO:0010977|GO:0014002|GO:0014002|GO:0032355|GO:0033280|GO:0043403|GO:0044344|GO:0045103|GO:0045109|GO:0045109|GO:0045444|GO:0046697|GO:0050770|GO:0060020|GO:0060020|GO:0060252|GO:0070307|GO:0070307|GO:1900147|GO:0005634|GO:0005737|GO:0005737|GO:0005737|GO:0005777|GO:0005777|GO:0005829|GO:0005829|GO:0005829|GO:0005856|GO:0005856|GO:0005882|GO:…
1367575_at	-0.0508003	-0.0615816	-0.0319023	-0.107123	-0.00185394	0.03476	-0.0375681	-0.033781	0.00887966	-0.0697012	-0.129342	0.0459156	0.00185394	0.00883293	0.051692	-0.0119047	0.0296373	0.0223161	0.116881	0.154272	0.181618	0.178479	0.143168	0.0238883	Eno1	24333	0006096 // glycolysis // inferred from electronic annotation///0006096 // glycolysis // traceable author statement///0009615 // response to virus // not recorded///0030308 // negative regulation of cell growth // not recorded///0045892 // negative regulation of transcription, DNA-dependent // not recorded	0000015 // phosphopyruvate hydratase complex // inferred from electronic annotation///0005737 // cytoplasm // not recorded///0005886 // plasma membrane // inferred from electronic annotation///0016020 // membrane // inferred from electronic annotation///0043005 // neuron projection // inferred from direct assay///0070062 // extracellular vesicular exosome // not recorded///0097060 // synaptic mem…	0000287 // magnesium ion binding // inferred from electronic annotation///0004634 // phosphopyruvate hydratase activity // inferred from direct assay///0004634 // phosphopyruvate hydratase activity // traceable author statement///0016829 // lyase activity // inferred from electronic annotation///0042803 // protein homodimerization activity // inferred from direct assay///0046872 // metal ion bind…	chr3:65883701-65885379 (+) // 94.71 // q24///chrX:22136124-22137806 (+) // 94.88 // q13///chr5:170916374-170927263 (+) // 97.9 // q36///chr1:113085588-113087316 (-) // 95.62 // q22///chr4:215729487-215731238 (-) // 98.24 // q42	enolase 1, (alpha)		Oct 23, 2013	This probe set was annotated using the Matching Probes based pipeline to a Entrez Gene identifier using 8 transcripts. // false // Matching Probes // A	FQ216614 // gb // 8 // Cross Hyb Matching Probes///XR_145764 // refseq // 6 // Cross Hyb Matching Probes///GENSCAN00000010189 // ensembl // 1 // Cross Hyb Matching Probes///GENSCAN00000012371 // ensembl // 1 // Cross Hyb Matching Probes///GENSCAN00000015661 // ensembl // 3 // Cross Hyb Matching Probes///GENSCAN00000016664 // ensembl // 2 // Cross Hyb Matching Probes///GENSCAN00000021996 // ensemb…	BC078896(11),BC081847(11),BC090069(10),BC091572(11),BC097343(11),ENSRNOT00000024106(11),NM_001109908(11),NM_012554(11)	Rn.4236	chr5q36	65885379	chr3	94.71	65883701	+	EC:4.2.1.11	ENSRNOG00000008717///ENSRNOG00000017895///ENSRNOG00000024763///ENSRNOG00000028543///ENSRNOG00000049269		Rat Expression Array 230 2.0	March 2012 (Rnor5.0)	GO:0006096|GO:0006096|GO:0009615|GO:0030308|GO:0045892|GO:0000015|GO:0005737|GO:0005886|GO:0016020|GO:0043005|GO:0070062|GO:0097060|GO:0000287|GO:0004634|GO:0004634|GO:0016829|GO:0042803|GO:0046872|GO:0046982
1367576_at	-0.0487909	-0.0220013	-0.0123577	0.0231199	0.0208807	0.0271342	0.0123587	0.0217667	0.035923	0.0190239	0.0613241	0.0174111	-0.0316601	-0.0255423	0.0272713	0.044302	0.112729	0.0526082	-0.0589294	-0.119475	-0.13125	-0.0664825	-0.0188284	0.0413485	Gpx1	24404	0000302 // response to reactive oxygen species // not recorded///0001659 // temperature homeostasis // inferred from electronic annotation///0001659 // temperature homeostasis // not recorded///0001836 // release of cytochrome c from mitochondria // inferred from electronic annotation///0001836 // release of cytochrome c from mitochondria // not recorded///0001885 // endothelial cell development …	0005634 // nucleus // inferred from direct assay///0005737 // cytoplasm // not recorded///0005739 // mitochondrion // inferred from electronic annotation///0005739 // mitochondrion // not recorded///0005829 // cytosol // traceable author statement	0004601 // peroxidase activity // inferred from electronic annotation///0004602 // glutathione peroxidase activity // inferred from direct assay///0004602 // glutathione peroxidase activity // inferred from electronic annotation///0004602 // glutathione peroxidase activity // not recorded///0004866 // endopeptidase inhibitor activity // inferred from electronic annotation///0004866 // endopeptida…	chr14:19083042-19089142 (-) // 42.44 // p22	glutathione peroxidase 1		Oct 23, 2013	This probe set was annotated using the Matching Probes based pipeline to a Entrez Gene identifier using 2 transcripts. // false // Matching Probes // A	FQ209510 // gb // 4 // Cross Hyb Matching Probes///FQ210881 // gb // 8 // Cross Hyb Matching Probes///FQ221122 // gb // 8 // Cross Hyb Matching Probes///FQ233651 // gb // 6 // Cross Hyb Matching Probes///FQ234532 // gb // 4 // Cross Hyb Matching Probes///FQ234535 // gb // 5 // Cross Hyb Matching Probes///FQ235191 // gb // 6 // Cross Hyb Matching Probes///M21210 // gb // 6 // Cross Hyb Matching Pr…	BC058438(10),NM_030826(10)	Rn.11323		19089142	chr14	42.44	19083042	-	EC:1.11.1.9	ENSRNOG00000048812		Rat Expression Array 230 2.0	March 2012 (Rnor5.0)	GO:0000302|GO:0001659|GO:0001659|GO:0001836|GO:0001836|GO:0001885|GO:0001885|GO:0002862|GO:0002862|GO:0006629|GO:0006641|GO:0006641|GO:0006749|GO:0006749|GO:0006749|GO:0006915|GO:0006917|GO:0006917|GO:0006979|GO:0006979|GO:0006982|GO:0007568|GO:0007605|GO:0007605|GO:0008283|GO:0008631|GO:0008631|GO:0009410|GO:0009410|GO:0009609|GO:0009609|GO:0009611|GO:0009636|GO:0009636|GO:0009650|GO:0009650|GO:…
1367577_at	-0.09482	-0.098877	-0.0811052	-0.116721	-0.0846968	0.0125363	0.067728	0.0413218	-0.0130968	-0.00127888	-0.0291147	0.0359327	0.00932312	0.0287046	0.076416	0.0419369	0.123956	0.0403889	0.0339041	-0.0218058	0.00127888	0.0227919	-0.0525599	0.0311605	Hspb1	24471	0006469 // negative regulation of protein kinase activity // not recorded///0006950 // response to stress // inferred from electronic annotation///0007243 // intracellular protein kinase cascade // inferred from electronic annotation///0007243 // intracellular protein kinase cascade // not recorded///0009615 // response to virus // inferred from electronic annotation///0009615 // response to viru…	0000502 // proteasome complex // inferred from direct assay///0005622 // intracellular // not recorded///0005634 // nucleus // inferred from electronic annotation///0005634 // nucleus // not recorded///0005634 // nucleus // inferred from sequence or structural similarity///0005737 // cytoplasm // not recorded///0005737 // cytoplasm // inferred from sequence or structural similarity///0005819 // s…	0005080 // protein kinase C binding // inferred from electronic annotation///0005080 // protein kinase C binding // not recorded///0005515 // protein binding // inferred from physical interaction///0008426 // protein kinase C inhibitor activity // inferred from electronic annotation///0008426 // protein kinase C inhibitor activity // not recorded///0019901 // protein kinase binding // not recorde…	chr12:25837079-25838644 (-) // 93.62 // q12	heat shock protein 1		Oct 23, 2013	This probe set was annotated using the Matching Probes based pipeline to a Entrez Gene identifier using 2 transcripts. // false // Matching Probes // A	FQ215417 // gb // 8 // Cross Hyb Matching Probes///FQ222462 // gb // 8 // Cross Hyb Matching Probes///NM_031970 // refseq // 8 // Cross Hyb Matching Probes///GENSCAN00000052429 // ensembl // 8 // Cross Hyb Matching Probes	ENSRNOT00000031555(10),M86389(10)	Rn.3841	chr12q12	25838644	chr12	93.62	25837079	-		ENSRNOG00000023546		Rat Expression Array 230 2.0	March 2012 (Rnor5.0)	GO:0006469|GO:0006950|GO:0007243|GO:0007243|GO:0009615|GO:0009615|GO:0032731|GO:0032731|GO:0035924|GO:0038033|GO:0038033|GO:0042535|GO:0042535|GO:0043066|GO:0043066|GO:0043066|GO:0043122|GO:0043122|GO:0043536|GO:0043536|GO:0045766|GO:0045766|GO:0071901|GO:2001028|GO:0000502|GO:0005622|GO:0005634|GO:0005634|GO:0005634|GO:0005737|GO:0005737|GO:0005819|GO:0005856|GO:0005886|GO:0005886|GO:0009986|GO:…
1367578_at	-0.00876522	0.0437374	0.0446415	0.0274153	0.023488	0.0193856	-0.01052	0.00167561	0.0447912	-0.0252094	-0.0491591	0.0312302	-0.00167656	-0.0332861	-0.0407696	-0.0472498	-0.131409	0.0431991	-0.00229359	0.0172396	0.0199347	0.00629044	0.0484591	0.0172104	Prdx2	29338	0000187 // activation of MAPK activity // not recorded///0002536 // respiratory burst involved in inflammatory response // not recorded///0006979 // response to oxidative stress // inferred from mutant phenotype///0006979 // response to oxidative stress // not recorded///0010310 // regulation of hydrogen peroxide metabolic process // not recorded///0019430 // removal of superoxide radicals // inf…	0005737 // cytoplasm // inferred from electronic annotation///0005739 // mitochondrion // not recorded///0005829 // cytosol // inferred from direct assay	0004601 // peroxidase activity // inferred from electronic annotation///0008379 // thioredoxin peroxidase activity // not recorded///0016209 // antioxidant activity // not recorded///0016491 // oxidoreductase activity // inferred from electronic annotation///0051920 // peroxiredoxin activity // inferred from electronic annotation	chr19:37060466-37065716 (+) // 97.29 // q11	peroxiredoxin 2		Oct 23, 2013	This probe set was annotated using the Matching Probes based pipeline to a Entrez Gene identifier using 5 transcripts. // false // Matching Probes // A	FQ212735 // gb // 7 // Cross Hyb Matching Probes///FQ215547 // gb // 8 // Cross Hyb Matching Probes///XR_146760 // refseq // 2 // Cross Hyb Matching Probes///XR_145774 // refseq // 2 // Cross Hyb Matching Probes///GENSCAN00000010480 // ensembl // 2 // Cross Hyb Matching Probes///GENSCAN00000019516 // ensembl // 7 // Cross Hyb Matching Probes	BC058481(11),ENSRNOT00000004799(11),FQ234566(9),NM_017169(11),U06099(11)	Rn.2511	chr19q11	37065716	chr19	97.29	37060466	+	EC:1.11.1.15	ENSRNOG00000003520		Rat Expression Array 230 2.0	March 2012 (Rnor5.0)	GO:0000187|GO:0002536|GO:0006979|GO:0006979|GO:0010310|GO:0019430|GO:0019430|GO:0030194|GO:0031665|GO:0032088|GO:0032496|GO:0034599|GO:0042098|GO:0042743|GO:0042744|GO:0042981|GO:0043066|GO:0043524|GO:0045581|GO:0048538|GO:0048872|GO:0055114|GO:2000378|GO:0005737|GO:0005739|GO:0005829|GO:0004601|GO:0008379|GO:0016209|GO:0016491|GO:0051920
1367579_a_at	-0.182978	-0.167282	-0.127678	-0.120677	-0.169811	0.0247746	-0.0175514	0.0289822	-0.0175543	-0.0150337	-0.00685978	0.0177327	-0.0428143	0.112791	0.0906773	0.068964	0.0675049	0.0537285	0.0122776	0.00685978	0.0800762	0.0207148	0.0113974	0.0272753	LOC100909441///LOC100910937///Tuba1a///Tuba1b///Tuba1c	64158///300218///500929///100909441///100910937	0006184 // GTP catabolic process // inferred from electronic annotation///0007017 // microtubule-based process // traceable author statement///0007017 // microtubule-based process // inferred from electronic annotation///0007018 // microtubule-based movement // inferred from electronic annotation///0051258 // protein polymerization // inferred from electronic annotation///0071353 // cellular resp…	0005737 // cytoplasm // inferred from electronic annotation///0005856 // cytoskeleton // inferred from electronic annotation///0005874 // microtubule // not recorded///0005874 // microtubule // traceable author statement///0005874 // microtubule // inferred from electronic annotation///0005881 // cytoplasmic microtubule // not recorded///0005881 // cytoplasmic microtubule // inferred from electro…	0000166 // nucleotide binding // inferred from electronic annotation///0003924 // GTPase activity // inferred from electronic annotation///0005198 // structural molecule activity // inferred from electronic annotation///0005200 // structural constituent of cytoskeleton // inferred from electronic annotation///0005515 // protein binding // inferred from physical interaction///0005525 // GTP bindin…	chr2:218686783-218687509 (+) // 97.7 // q34	tubulin alpha-1C chain-like///tubulin alpha-1 chain-like///tubulin, alpha 1A///tubulin, alpha 1B///tubulin, alpha 1C		Oct 23, 2013	This probe set was annotated using the Matching Probes based pipeline to a Entrez Gene identifier using 14 transcripts. // true // Matching Probes // A	FQ222005 // gb // 5 // Cross Hyb Matching Probes///FQ225183 // gb // 6 // Cross Hyb Matching Probes///FQ234720 // gb // 6 // Cross Hyb Matching Probes///XR_146850 // refseq // 3 // Cross Hyb Matching Probes///XR_147083 // refseq // 8 // Cross Hyb Matching Probes///XM_003754723 // refseq // 1 // Cross Hyb Matching Probes///XR_145954 // refseq // 8 // Cross Hyb Matching Probes///XR_146344 // refseq…	BC060572(11),BC062238(11),BC076379(11),BC078829(11),BC078830(11),FQ213187(10),FQ213545(9),FQ214460(10),FQ218850(9),FQ232118(10),FQ233008(11),FQ233272(11),FQ233388(10),NM_022298(11),NM_001011995(11),NM_001044270(11),GENSCAN00000026435(11),GENSCAN00000037069(11),ENSRNOT00000006322(11),ENSRNOT00000020932(11)	Rn.54749	chr7q36	218687509	chr2	97.7	218686783	+		ENSRNOG00000004559///ENSRNOG00000015544		Rat Expression Array 230 2.0	March 2012 (Rnor5.0)	GO:0006184|GO:0007017|GO:0007017|GO:0007018|GO:0051258|GO:0071353|GO:0005737|GO:0005856|GO:0005874|GO:0005874|GO:0005874|GO:0005881|GO:0005881|GO:0015630|GO:0043234|GO:0000166|GO:0003924|GO:0005198|GO:0005200|GO:0005515|GO:0005525|GO:0019904|GO:0046982
1367580_at	0.0133133	-0.00723171	-0.00475502	-0.061142	-0.0129147	0.0248972	-0.00326538	-0.0476494	0.0202055	-0.0421371	-0.00687599	0.0254601	-0.0134354	-0.00896931	0.0463629	0.0516701	0.181724	0.0705092	0.0554991	0.0103626	0.00326538	0.0421762	0.0731802	0.0265539	RGD1560124///RGD1566137///Rpl10a	81729///301299///302497	0006412 // translation // inferred from electronic annotation	0005622 // intracellular // inferred from electronic annotation///0005739 // mitochondrion // not recorded///0005840 // ribosome // inferred from electronic annotation///0015934 // large ribosomal subunit // inferred from electronic annotation///0022625 // cytosolic large ribosomal subunit // not recorded///0022625 // cytosolic large ribosomal subunit // traceable author statement///0030529 // ri…	0003723 // RNA binding // inferred from electronic annotation///0003735 // structural constituent of ribosome // inferred from electronic annotation	chr20:10108669-10111228 (+) // 94.15 // p12///chr4:6051393-6052115 (+) // 94.15 // q11	similar to ribosomal protein L10a///similar to ribosomal protein L10a///ribosomal protein L10A		Oct 23, 2013	This probe set was annotated using the Matching Probes based pipeline to a Entrez Gene identifier using 5 transcripts. // true // Matching Probes // A	BC098758 // gb // 1 // Cross Hyb Matching Probes///XR_146521 // refseq // 5 // Cross Hyb Matching Probes///XM_002726632 // refseq // 6 // Cross Hyb Matching Probes///XM_003750666 // refseq // 7 // Cross Hyb Matching Probes///GENSCAN00000000141 // ensembl // 1 // Cross Hyb Matching Probes///GENSCAN00000001357 // ensembl // 8 // Cross Hyb Matching Probes///GENSCAN00000005735 // ensembl // 5 // Cros…	BC058468(11),NM_031065(11),GENSCAN00000033479(11),GENSCAN00000055300(10),ENSRNOT00000000603(11),ENSRNOT00000044603(10)	Rn.2262	chr20p12///chr9q13///chrXq11	10111228	chr20	94.15	10108669	+	EC:3.6.5.3	ENSRNOG00000000505///ENSRNOG00000031078		Rat Expression Array 230 2.0	March 2012 (Rnor5.0)	GO:0006412|GO:0005622|GO:0005739|GO:0005840|GO:0015934|GO:0022625|GO:0022625|GO:0030529|GO:0003723|GO:0003735
1367581_a_at	-0.385131	-0.302981	-0.338863	-0.477695	-0.197442	0.0924017	-0.0956812	-0.0882807	-0.230333	-0.439197	-0.0451088	0.143829	0.0451088	0.0912962	0.242286	0.0786371	0.357024	0.118396	0.491808	0.502553	0.271132	0.352072	0.487891	0.0931136	Spp1	25353	0001503 // ossification // inferred from electronic annotation///0001649 // osteoblast differentiation // inferred from mutant phenotype///0006954 // inflammatory response // inferred from expression pattern///0007155 // cell adhesion // inferred from direct assay///0007155 // cell adhesion // inferred from mutant phenotype///0010033 // response to organic substance // inferred from direct assay/…	0005576 // extracellular region // inferred from electronic annotation///0005615 // extracellular space // inferred from direct assay///0005615 // extracellular space // not recorded///0005615 // extracellular space // traceable author statement///0005737 // cytoplasm // not recorded///0031988 // membrane-bounded vesicle // inferred from direct assay///0042995 // cell projection // inferred from …	0005125 // cytokine activity // inferred from electronic annotation///0050840 // extracellular matrix binding // inferred from electronic annotation///0050840 // extracellular matrix binding // not recorded	chr14:6653512-6657533 (-) // 99.69 // p22	secreted phosphoprotein 1		Oct 23, 2013	This probe set was annotated using the Matching Probes based pipeline to a Entrez Gene identifier using 7 transcripts. // false // Matching Probes // A		AB001382(11),BC078874(11),ENSRNOT00000067875(11),FQ222192(10),M14656(11),M99252(11),NM_012881(11)	Rn.8871	chr14p22	6657533	chr14	99.69	6653512	-		ENSRNOG00000043451		Rat Expression Array 230 2.0	March 2012 (Rnor5.0)	GO:0001503|GO:0001649|GO:0006954|GO:0007155|GO:0007155|GO:0010033|GO:0010811|GO:0010811|GO:0030154|GO:0030593|GO:0030593|GO:0031214|GO:0033280|GO:0033280|GO:0045780|GO:0048545|GO:0048685|GO:0005576|GO:0005615|GO:0005615|GO:0005615|GO:0005737|GO:0031988|GO:0042995|GO:0045177|GO:0045177|GO:0048471|GO:0005125|GO:0050840|GO:0050840
1367582_at	0.00585651	-0.0211258	0.0317774	-0.0186844	-0.0136929	0.0198828	0.00776577	-0.000669479	-0.00463486	0.00810623	-0.0384941	0.0171684	0.0616026	-0.033493	0.0285091	0.000668526	-0.0991421	0.0551519	0.00981522	0.0457134	-0.02209	-0.0207434	0.027771	0.0266384	LOC100365570///LOC684399///LOC686807///RGD1562139///RGD1565306///Rpl29	29283///315051///500645///684399///686807///100365570	0006412 // translation // inferred from electronic annotation///0006412 // translation // not recorded///0008283 // cell proliferation // not recorded///0031589 // cell-substrate adhesion // not recorded///0035264 // multicellular organism growth // not recorded	0005622 // intracellular // inferred from electronic annotation///0005840 // ribosome // inferred from electronic annotation///0019898 // extrinsic to membrane // not recorded///0022625 // cytosolic large ribosomal subunit // not recorded///0022626 // cytosolic ribosome // not recorded///0030529 // ribonucleoprotein complex // inferred from electronic annotation///0042788 // polysomal ribosome //…	0003735 // structural constituent of ribosome // inferred from electronic annotation///0008201 // heparin binding // not recorded	chr6:69346650-69347286 (+) // 91.9 // q21///chr8:114495456-114497497 (+) // 91.75 // q32///chr15:91332617-91333271 (-) // 91.9 // q22///chr5:32332555-32333211 (-) // 90.28 // q13///chr4:30527671-30528322 (-) // 90.72 // q12	60S ribosomal protein L29-like///similar to 60S ribosomal protein L29 (P23)///similar to 60S ribosomal protein L29 (P23)///similar to 60S ribosomal protein L29 (P23)///similar to 60S ribosomal protein L29 (P23)///ribosomal protein L29		Oct 23, 2013	This probe set was annotated using the Matching Probes based pipeline to a Entrez Gene identifier using 10 transcripts. // true // Matching Probes // A	XM_001070213 // refseq // 1 // Cross Hyb Matching Probes///XM_001073916 // refseq // 3 // Cross Hyb Matching Probes///XM_001073214 // refseq // 2 // Cross Hyb Matching Probes///XR_147106 // refseq // 4 // Cross Hyb Matching Probes///XM_575373 // refseq // 7 // Cross Hyb Matching Probes///XR_146094 // refseq // 4 // Cross Hyb Matching Probes///XM_345989 // refseq // 6 // Cross Hyb Matching Probes/…	BC086404(11),FQ222035(10),X60744(10),NM_017150(11),GENSCAN00000009229(9),GENSCAN00000036951(9),ENSRNOT00000014849(11),ENSRNOT00000047001(9)	Rn.3973	chr6q21///chr7q34///chr8q32	69347286	chr6	91.9	69346650	+		ENSRNOG00000011138///ENSRNOG00000029594		Rat Expression Array 230 2.0	March 2012 (Rnor5.0)	GO:0006412|GO:0006412|GO:0008283|GO:0031589|GO:0035264|GO:0005622|GO:0005840|GO:0019898|GO:0022625|GO:0022626|GO:0030529|GO:0042788|GO:0003735|GO:0008201
1367583_at	-0.0429296	-0.0235729	-0.0616331	-0.0313292	-0.0214243	0.0147893	-0.00277996	-0.0664062	-0.0631218	0.00817108	0.0265741	0.0381343	0.00163651	0.0613632	0.0174808	-0.00163651	-0.0765791	0.0445863	0.0272827	0.0921021	0.0713968	0.0595455	0.110075	0.0283156	RGD1565798///Tpt1	116646///500923	0007283 // spermatogenesis // inferred from expression pattern///0008283 // cell proliferation // traceable author statement///0009615 // response to virus // not recorded///0019827 // stem cell maintenance // not recorded///0043066 // negative regulation of apoptotic process // not recorded///2000384 // negative regulation of ectoderm development // not recorded	0005615 // extracellular space // not recorded///0005654 // nucleoplasm // not recorded///0005737 // cytoplasm // inferred from electronic annotation///0005737 // cytoplasm // not recorded///0005771 // multivesicular body // not recorded///0045298 // tubulin complex // not recorded	0005509 // calcium ion binding // not recorded///0008134 // transcription factor binding // not recorded	chr1:21603252-21604060 (+) // 90.15 // p12///chr15:61598745-61601611 (+) // 94.49 // q11///chr7:138517095-138517928 (-) // 94.14 // q36	similar to tumor protein, translationally-controlled 1///tumor protein, translationally-controlled 1		Oct 23, 2013	This probe set was annotated using the Matching Probes based pipeline to a Entrez Gene identifier using 6 transcripts. // true // Matching Probes // A	FQ210908 // gb // 8 // Cross Hyb Matching Probes///FQ216225 // gb // 6 // Cross Hyb Matching Probes///FQ222041 // gb // 5 // Cross Hyb Matching Probes///XM_576332 // refseq // 4 // Cross Hyb Matching Probes///XM_001064975 // refseq // 4 // Cross Hyb Matching Probes///GENSCAN00000019187 // ensembl // 3 // Cross Hyb Matching Probes///GENSCAN00000021543 // ensembl // 6 // Cross Hyb Matching Probes//…	BC060580(11),BC086358(11),FQ233320(11),U20525(11),NM_053867(11),ENSRNOT00000001383(11)	Rn.36610	chr15q11///chr7q36	21604060	chr1	90.15	21603252	+		ENSRNOG00000001049		Rat Expression Array 230 2.0	March 2012 (Rnor5.0)	GO:0007283|GO:0008283|GO:0009615|GO:0019827|GO:0043066|GO:2000384|GO:0005615|GO:0005654|GO:0005737|GO:0005737|GO:0005771|GO:0045298|GO:0005509|GO:0008134
1367584_at	-0.288908	-0.258199	-0.268054	-0.310858	-0.21408	0.0324881	-0.0510435	-0.00618076	-0.0539026	-0.0826664	-0.0557079	0.0246417	0.0244122	0.0256748	0.0136995	0.00617981	0.129863	0.0455171	0.0897722	0.0626059	0.0593252	0.0727701	0.0588465	0.0116852	Anxa2	56611	0001525 // angiogenesis // inferred from electronic annotation///0001525 // angiogenesis // not recorded///0001934 // positive regulation of protein phosphorylation // inferred from mutant phenotype///0007589 // body fluid secretion // inferred from mutant phenotype///0030199 // collagen fibril organization // inferred from electronic annotation///0030199 // collagen fibril organization // not re…	0001726 // ruffle // inferred from direct assay///0005576 // extracellular region // inferred from electronic annotation///0005578 // proteinaceous extracellular matrix // inferred from electronic annotation///0005604 // basement membrane // inferred from electronic annotation///0005737 // cytoplasm // inferred from direct assay///0005737 // cytoplasm // not recorded///0005769 // early endosome /…	0004859 // phospholipase inhibitor activity // inferred from electronic annotation///0005509 // calcium ion binding // traceable author statement///0005515 // protein binding // inferred from electronic annotation///0005544 // calcium-dependent phospholipid binding // inferred from electronic annotation///0005544 // calcium-dependent phospholipid binding // not recorded///0005546 // phosphatidyli…	chr8:80023868-80050845 (+) // 93.91 // q24	annexin A2		Oct 23, 2013	This probe set was annotated using the Matching Probes based pipeline to a Entrez Gene identifier using 4 transcripts. // false // Matching Probes // A	GENSCAN00000013703 // ensembl // 7 // Cross Hyb Matching Probes///GENSCAN00000026827 // ensembl // 6 // Cross Hyb Matching Probes	BC059136(11),ENSRNOT00000038677(11),L13039(11),NM_019905(11)	Rn.28	chr8q24	80050845	chr8	93.91	80023868	+		ENSRNOG00000010362		Rat Expression Array 230 2.0	March 2012 (Rnor5.0)	GO:0001525|GO:0001525|GO:0001934|GO:0007589|GO:0030199|GO:0030199|GO:0031340|GO:0031340|GO:0042730|GO:0042730|GO:0048146|GO:0051099|GO:0051099|GO:0051917|GO:0071229|GO:0071229|GO:0072661|GO:0001726|GO:0005576|GO:0005578|GO:0005604|GO:0005737|GO:0005737|GO:0005769|GO:0005769|GO:0005811|GO:0005811|GO:0005886|GO:0005938|GO:0019897|GO:0019897|GO:0030496|GO:0030496|GO:0031982|GO:0035749|GO:0035749|GO:…
1367585_a_at	0.0553589	0.0807266	0.0459166	0.068552	0.00224876	0.0268786	-0.0886908	-0.110647	-0.0829153	-0.0753393	-0.12877	0.0196561	-0.136971	0.00881576	-0.0801182	-0.0118446	-0.165237	0.0678256	0.0111399	0.0193434	0.113567	-0.00224876	0.0125818	0.041934	Atp1a1	24211	0002026 // regulation of the force of heart contraction // inferred from electronic annotation///0002026 // regulation of the force of heart contraction // not recorded///0002028 // regulation of sodium ion transport // inferred from direct assay///0006200 // ATP catabolic process // not recorded///0006200 // ATP catabolic process // traceable author statement///0006754 // ATP biosynthetic proces…	0005768 // endosome // inferred from direct assay///0005783 // endoplasmic reticulum // inferred from direct assay///0005794 // Golgi apparatus // inferred from direct assay///0005886 // plasma membrane // inferred from direct assay///0005886 // plasma membrane // not recorded///0005890 // sodium:potassium-exchanging ATPase complex // inferred from direct assay///0005901 // caveola // inferred fr…	0000166 // nucleotide binding // inferred from electronic annotation///0003824 // catalytic activity // inferred from electronic annotation///0003869 // 4-nitrophenylphosphatase activity // inferred from electronic annotation///0003869 // 4-nitrophenylphosphatase activity // not recorded///0005391 // sodium:potassium-exchanging ATPase activity // inferred from direct assay///0005391 // sodium:pot…	chr2:223440696-223469885 (-) // 93.75 // q34	ATPase, Na+/K+ transporting, alpha 1 polypeptide		Oct 23, 2013	This probe set was annotated using the Matching Probes based pipeline to a Entrez Gene identifier using 5 transcripts. // false // Matching Probes // A	GENSCAN00000043219 // ensembl // 7 // Cross Hyb Matching Probes	BC061968(11),ENSRNOT00000040430(11),M14511(11),M28647(11),NM_012504(11)	Rn.2992	chr2q34	223469885	chr2	93.75	223440696	-	EC:3.6.3.9	ENSRNOG00000030019		Rat Expression Array 230 2.0	March 2012 (Rnor5.0)	GO:0002026|GO:0002026|GO:0002028|GO:0006200|GO:0006200|GO:0006754|GO:0006810|GO:0006811|GO:0006812|GO:0006813|GO:0006814|GO:0008152|GO:0008217|GO:0008217|GO:0010107|GO:0015672|GO:0015988|GO:0016311|GO:0031947|GO:0031947|GO:0035725|GO:0042493|GO:0042493|GO:0045822|GO:0045822|GO:0045823|GO:0045823|GO:0045989|GO:0045989|GO:0060081|GO:0071260|GO:0086004|GO:0005768|GO:0005783|GO:0005794|GO:0005886|GO:…
1367586_at	-0.0099659	-0.041728	-0.0185394	-0.0173845	0.0438766	0.0283865	-0.0340824	-0.00803757	0.00165939	-0.0420084	-0.0176363	0.0161276	-0.0330935	0.0302773	-0.00165844	0.004632	0.0280256	0.0230767	0.0348797	0.0615425	0.0674963	0.0388947	0.0315485	0.0147163	Ldha	24533	0001666 // response to hypoxia // inferred from expression pattern///0005975 // carbohydrate metabolic process // inferred from electronic annotation///0006089 // lactate metabolic process // inferred from direct assay///0006096 // glycolysis // inferred from electronic annotation///0007584 // response to nutrient // inferred from expression pattern///0009749 // response to glucose stimulus // in…	0005737 // cytoplasm // inferred from electronic annotation///0005739 // mitochondrion // not recorded///0005829 // cytosol // not recorded///0005929 // cilium // not recorded	0003824 // catalytic activity // inferred from electronic annotation///0004457 // lactate dehydrogenase activity // inferred from direct assay///0004459 // L-lactate dehydrogenase activity // inferred from direct assay///0004459 // L-lactate dehydrogenase activity // not recorded///0005515 // protein binding // inferred from physical interaction///0016491 // oxidoreductase activity // inferred fr…	chr1:103974903-103984632 (+) // 97.94 // q22	lactate dehydrogenase A		Oct 23, 2013	This probe set was annotated using the Matching Probes based pipeline to a Entrez Gene identifier using 5 transcripts. // false // Matching Probes // A	XR_147033 // refseq // 6 // Cross Hyb Matching Probes///XM_003754265 // refseq // 3 // Cross Hyb Matching Probes///ENSRNOT00000012585 // ensembl // 4 // Cross Hyb Matching Probes	BC060587(11),BC084698(9),BC168737(11),ENSRNOT00000017468(9),NM_017025(11)	Rn.3687	chr1q22	103984632	chr1	97.94	103974903	+	EC:1.1.1.27	ENSRNOG00000013009		Rat Expression Array 230 2.0	March 2012 (Rnor5.0)	GO:0001666|GO:0005975|GO:0006089|GO:0006096|GO:0007584|GO:0009749|GO:0014070|GO:0019674|GO:0031668|GO:0042493|GO:0042542|GO:0043065|GO:0043627|GO:0044262|GO:0048569|GO:0051591|GO:0055114|GO:0005737|GO:0005739|GO:0005829|GO:0005929|GO:0003824|GO:0004457|GO:0004459|GO:0004459|GO:0005515|GO:0016491|GO:0016616|GO:0019900|GO:0042802|GO:0051287
1367587_at	-0.11484	-0.0696187	-0.154621	-0.040705	0.0310669	0.0636299	-0.0789275	0.0134554	0.0922615	-0.00708485	-0.11484	0.0725962	0.0868056	0.0194469	-0.0407062	-0.0109169	0.434855	0.173706	-0.029954	0.00708485	0.136445	0.27474	0.0339794	0.110031	Prl3d4	24282	0008284 // positive regulation of cell proliferation // inferred from mutant phenotype///0042976 // activation of Janus kinase activity // inferred from mutant phenotype	0005576 // extracellular region // inferred from electronic annotation	0005148 // prolactin receptor binding // inferred from mutant phenotype///0005179 // hormone activity // inferred from electronic annotation	chr17:44786242-44791857 (-) // 90.59 // p11	prolactin family 3, subfamily d, member 4		Oct 23, 2013	This probe set was annotated using the Matching Probes based pipeline to a Entrez Gene identifier using 4 transcripts. // false // Matching Probes // A	BC161851 // gb // 2 // Cross Hyb Matching Probes///D21103 // gb // 2 // Cross Hyb Matching Probes///DQ329282 // gb // 2 // Cross Hyb Matching Probes///DQ329283 // gb // 2 // Cross Hyb Matching Probes///NM_017363 // refseq // 2 // Cross Hyb Matching Probes///GENSCAN00000017703 // ensembl // 2 // Cross Hyb Matching Probes///GENSCAN00000022608 // ensembl // 2 // Cross Hyb Matching Probes///GENSCAN00…	BC097302(11),ENSRNOT00000022512(11),NM_033233(11),U32679(11)	Rn.1259	chr17p11	44791857	chr17	90.59	44786242	-		ENSRNOG00000016792		Rat Expression Array 230 2.0	March 2012 (Rnor5.0)	GO:0008284|GO:0042976|GO:0005576|GO:0005148|GO:0005179
1367588_a_at	-0.0323153	-0.0265751	-0.0350456	0.00419617	-0.056406	0.0195255	-0.0731544	-0.0666809	-0.0753212	0.0143394	0.148174	0.0861141	0.0673294	-0.0286436	-0.00419617	0.0367289	-0.0587606	0.045038	0.039855	0.0276098	0.0431442	0.0101557	0.0179491	0.012563	Rpl13a	317646	0006412 // translation // inferred from electronic annotation///0006417 // regulation of translation // inferred from electronic annotation///0017148 // negative regulation of translation // not recorded///0017148 // negative regulation of translation // inferred from sequence or structural similarity///0071346 // cellular response to interferon-gamma // not recorded///1901194 // negative regulat…	0005840 // ribosome // non-traceable author statement///0015934 // large ribosomal subunit // inferred from electronic annotation///0022625 // cytosolic large ribosomal subunit // not recorded///0030529 // ribonucleoprotein complex // not recorded	0003735 // structural constituent of ribosome // inferred from electronic annotation///0003735 // structural constituent of ribosome // non-traceable author statement	chr17:12246815-12261633 (+) // 74.06 // p14	ribosomal protein L13A		Oct 23, 2013	This probe set was annotated using the Matching Probes based pipeline to a Entrez Gene identifier using 6 transcripts. // false // Matching Probes // A	U73859 // gb // 7 // Cross Hyb Matching Probes///GENSCAN00000008830 // ensembl // 3 // Cross Hyb Matching Probes///GENSCAN00000020208 // ensembl // 1 // Cross Hyb Matching Probes///GENSCAN00000033097 // ensembl // 4 // Cross Hyb Matching Probes///GENSCAN00000044823 // ensembl // 2 // Cross Hyb Matching Probes///GENSCAN00000045133 // ensembl // 3 // Cross Hyb Matching Probes///GENSCAN00000046014 /…	BC086382(11),ENSRNOT00000027976(11),EU000472(11),FQ220858(11),NM_173340(11),X68282(11)	Rn.54827	chr1q22	12261633	chr17	74.06	12246815	+		ENSRNOG00000020618		Rat Expression Array 230 2.0	March 2012 (Rnor5.0)	GO:0006412|GO:0006417|GO:0017148|GO:0017148|GO:0071346|GO:1901194|GO:1901194|GO:0005840|GO:0015934|GO:0022625|GO:0030529|GO:0003735|GO:0003735
1367589_at	0.0336227	0.0731316	0.0552206	0.0193815	-0.00296593	0.0266377	0.0377417	0.0101852	-0.0326691	-0.0550308	-0.0619354	0.0384471	-0.0354404	0.0708313	0.0173225	0.00276184	-0.0231829	0.0371744	0.0247955	-0.0427485	-0.00276184	-0.0818901	-0.0521536	0.0376453	Aco2	79250	0006099 // tricarboxylic acid cycle // inferred from direct assay///0006099 // tricarboxylic acid cycle // inferred from electronic annotation///0006099 // tricarboxylic acid cycle // not recorded///0006101 // citrate metabolic process // inferred from direct assay///0006101 // citrate metabolic process // not recorded///0006102 // isocitrate metabolic process // inferred from direct assay///0008…	0005634 // nucleus // inferred from electronic annotation///0005634 // nucleus // not recorded///0005739 // mitochondrion // inferred from direct assay///0005739 // mitochondrion // not recorded	0003994 // aconitate hydratase activity // inferred from direct assay///0003994 // aconitate hydratase activity // not recorded///0005506 // iron ion binding // inferred from electronic annotation///0005506 // iron ion binding // not recorded///0005515 // protein binding // inferred from physical interaction///0016829 // lyase activity // inferred from electronic annotation///0046872 // metal ion…	chr7:123077884-123120995 (+) // 99.3 // q34	aconitase 2, mitochondrial		Oct 23, 2013	This probe set was annotated using the Matching Probes based pipeline to a Entrez Gene identifier using 3 transcripts. // false // Matching Probes // A	BC166511 // gb // 1 // Cross Hyb Matching Probes///NM_001126285 // refseq // 1 // Cross Hyb Matching Probes///GENSCAN00000036431 // ensembl // 5 // Cross Hyb Matching Probes///ENSRNOT00000045105 // ensembl // 1 // Cross Hyb Matching Probes	BC061999(11),ENSRNOT00000038612(11),NM_024398(11)	Rn.43737	chr7q34	123120995	chr7	99.3	123077884	+	EC:4.2.1.3	ENSRNOG00000024128		Rat Expression Array 230 2.0	March 2012 (Rnor5.0)	GO:0006099|GO:0006099|GO:0006099|GO:0006101|GO:0006101|GO:0006102|GO:0008152|GO:0005634|GO:0005634|GO:0005739|GO:0005739|GO:0003994|GO:0003994|GO:0005506|GO:0005506|GO:0005515|GO:0016829|GO:0046872|GO:0051536|GO:0051538|GO:0051539|GO:0052632|GO:0052633
1367590_at	-0.213654	-0.164757	-0.240829	-0.214396	-0.123951	0.0417766	-0.0654669	-0.0767527	-0.0918493	-0.0716677	0.000115395	0.031839	0.0518217	-0.000114441	0.0254307	0.0671206	0.235666	0.0830752	0.145005	0.15275	0.12547	0.180895	0.131289	0.0194744	Ran	84509	0000226 // microtubule cytoskeleton organization // traceable author statement///0006184 // GTP catabolic process // inferred from electronic annotation///0006606 // protein import into nucleus // not recorded///0006606 // protein import into nucleus // traceable author statement///0006611 // protein export from nucleus // not recorded///0006611 // protein export from nucleus // traceable author …	0000785 // chromatin // not recorded///0005622 // intracellular // inferred from electronic annotation///0005634 // nucleus // inferred from direct assay///0005634 // nucleus // not recorded///0005737 // cytoplasm // not recorded///0016020 // membrane // inferred from electronic annotation///0042470 // melanosome // inferred from electronic annotation///0043234 // protein complex // inferred from…	0000166 // nucleotide binding // inferred from electronic annotation///0003924 // GTPase activity // traceable author statement///0005525 // GTP binding // inferred from direct assay///0005525 // GTP binding // not recorded///0019003 // GDP binding // inferred from direct assay///0019904 // protein domain specific binding // inferred from physical interaction	chr12:33247040-33250190 (-) // 97.51 // q14	RAN, member RAS oncogene family		Oct 23, 2013	This probe set was annotated using the Matching Probes based pipeline to a Entrez Gene identifier using 5 transcripts. // false // Matching Probes // A	AF507943 // gb // 1 // Cross Hyb Matching Probes///FQ211210 // gb // 4 // Cross Hyb Matching Probes///FQ214720 // gb // 5 // Cross Hyb Matching Probes///FQ222288 // gb // 1 // Cross Hyb Matching Probes///FQ231051 // gb // 8 // Cross Hyb Matching Probes///NM_001166675 // refseq // 1 // Cross Hyb Matching Probes///GENSCAN00000006777 // ensembl // 3 // Cross Hyb Matching Probes///GENSCAN00000007728 …	AF306457(10),BC059123(10),ENSRNOT00000001247(10),FQ220799(10),NM_053439(10)	Rn.2525	chr12q14	33250190	chr12	97.51	33247040	-	EC:3.6.5.1///EC:3.6.5.2///EC:3.6.5.3///EC:3.6.5.4	ENSRNOG00000000938		Rat Expression Array 230 2.0	March 2012 (Rnor5.0)	GO:0000226|GO:0006184|GO:0006606|GO:0006606|GO:0006611|GO:0006611|GO:0006810|GO:0006886|GO:0006913|GO:0007049|GO:0007067|GO:0007165|GO:0007264|GO:0007286|GO:0015031|GO:0030036|GO:0032092|GO:0034613|GO:0034629|GO:0051301|GO:0000785|GO:0005622|GO:0005634|GO:0005634|GO:0005737|GO:0016020|GO:0042470|GO:0043234|GO:0000166|GO:0003924|GO:0005525|GO:0005525|GO:0019003|GO:0019904
1367591_at	-0.0283785	-0.0432034	-0.0346985	-0.116917	0.0093193	0.041191	-0.0487356	-0.0587349	0.00418377	-0.0760384	0.0563478	0.0485277	-0.00701332	0.019474	-0.00225353	0.00225353	0.0250654	0.0125317	0.0656967	-0.0074358	0.0340891	0.0180607	0.065239	0.0280897	Prdx3	64371	0001893 // maternal placenta development // inferred from electronic annotation///0001893 // maternal placenta development // not recorded///0006979 // response to oxidative stress // not recorded///0007005 // mitochondrion organization // inferred from electronic annotation///0007005 // mitochondrion organization // not recorded///0008284 // positive regulation of cell proliferation // inferred …	0005737 // cytoplasm // not recorded///0005739 // mitochondrion // inferred from direct assay///0005739 // mitochondrion // inferred from electronic annotation///0005739 // mitochondrion // not recorded///0005769 // early endosome // inferred from electronic annotation///0005769 // early endosome // not recorded///0008385 // IkappaB kinase complex // inferred from electronic annotation///0008385 …	0004601 // peroxidase activity // inferred from electronic annotation///0005515 // protein binding // inferred from electronic annotation///0008022 // protein C-terminus binding // inferred from electronic annotation///0008022 // protein C-terminus binding // not recorded///0016209 // antioxidant activity // inferred from electronic annotation///0016491 // oxidoreductase activity // inferred from…	chr1:289576897-289589744 (-) // 94.69 // q55	peroxiredoxin 3		Oct 23, 2013	This probe set was annotated using the Matching Probes based pipeline to a Entrez Gene identifier using 4 transcripts. // false // Matching Probes // A	FQ213677 // gb // 5 // Cross Hyb Matching Probes///FQ219351 // gb // 5 // Cross Hyb Matching Probes	AF106944(11),BC060567(10),ENSRNOT00000015186(10),NM_022540(11)	Rn.2011	chr1q55	289589744	chr1	94.69	289576897	-	EC:1.11.1.15	ENSRNOG00000010958		Rat Expression Array 230 2.0	March 2012 (Rnor5.0)	GO:0001893|GO:0001893|GO:0006979|GO:0007005|GO:0007005|GO:0008284|GO:0008284|GO:0030099|GO:0030099|GO:0032496|GO:0032496|GO:0033673|GO:0033673|GO:0034614|GO:0042542|GO:0042744|GO:0042744|GO:0043066|GO:0043066|GO:0043154|GO:0043524|GO:0051092|GO:0051092|GO:0051881|GO:0051881|GO:0055114|GO:0005737|GO:0005739|GO:0005739|GO:0005739|GO:0005769|GO:0005769|GO:0008385|GO:0008385|GO:0004601|GO:0005515|GO:…
1367592_at	0.0273714	0.0438433	0.0596027	0.07059	0.00197124	0.0242412	0.0138483	0.00449467	-0.00586414	0.0020752	-0.0261221	0.0134631	0.0048027	-0.00197124	-0.0299406	-0.00653935	-0.0210724	0.0127383	-0.0296183	-0.0114861	0.0150166	-0.0375719	-0.0261679	0.0185325	Tnnt2	24837	0006200 // ATP catabolic process // not recorded///0006936 // muscle contraction // inferred from mutant phenotype///0006936 // muscle contraction // not recorded///0006936 // muscle contraction // traceable author statement///0006937 // regulation of muscle contraction // inferred from direct assay///0007507 // heart development // not recorded///0008016 // regulation of heart contraction // not…	0005737 // cytoplasm // not recorded///0005861 // troponin complex // inferred from direct assay///0005861 // troponin complex // inferred from electronic annotation///0005861 // troponin complex // not recorded///0005865 // striated muscle thin filament // not recorded///0005865 // striated muscle thin filament // inferred from sequence or structural similarity///0030016 // myofibril // inferred…	0003779 // actin binding // not recorded///0003779 // actin binding // inferred from sequence or structural similarity///0005200 // structural constituent of cytoskeleton // not recorded///0005523 // tropomyosin binding // not recorded///0005523 // tropomyosin binding // inferred from sequence or structural similarity///0016887 // ATPase activity // not recorded///0030172 // troponin C binding //…	chr13:57716336-57729185 (+) // 98.04 // q13	troponin T type 2 (cardiac)		Oct 23, 2013	This probe set was annotated using the Matching Probes based pipeline to a Entrez Gene identifier using 3 transcripts. // false // Matching Probes // A	BC161855 // gb // 8 // Cross Hyb Matching Probes///EU295527 // gb // 7 // Cross Hyb Matching Probes///GENSCAN00000053037 // ensembl // 4 // Cross Hyb Matching Probes///ENSRNOT00000047682 // ensembl // 8 // Cross Hyb Matching Probes///ENSRNOT00000050284 // ensembl // 8 // Cross Hyb Matching Probes	M26051(11),M26052(11),NM_012676(11)	Rn.9965	chr13q13	57729185	chr13	98.04	57716336	+				Rat Expression Array 230 2.0	March 2012 (Rnor5.0)	GO:0006200|GO:0006936|GO:0006936|GO:0006936|GO:0006937|GO:0007507|GO:0008016|GO:0008016|GO:0030049|GO:0030049|GO:0032780|GO:0032780|GO:0032781|GO:0032781|GO:0032972|GO:0045214|GO:0051291|GO:0051592|GO:0051592|GO:0051764|GO:0055009|GO:0055010|GO:0055010|GO:0060048|GO:0005737|GO:0005861|GO:0005861|GO:0005861|GO:0005865|GO:0005865|GO:0030016|GO:0030016|GO:0030017|GO:0003779|GO:0003779|GO:0005200|GO:…
1367593_at	-0.0862236	-0.0313654	-0.0253611	-0.0134106	-0.00892734	0.0277741	-0.0632505	-0.0641241	-0.00623989	-0.0990372	-0.00823975	0.0358385	0.00623989	0.331102	0.339271	0.322438	0.223323	0.126311	0.241231	0.302072	0.189319	0.234655	0.366882	0.0615645	Sepw1	25545	0010269 // response to selenium ion // inferred from expression pattern///0045454 // cell redox homeostasis // inferred from electronic annotation	0005737 // cytoplasm // inferred from electronic annotation	0008430 // selenium binding // inferred from electronic annotation///0016209 // antioxidant activity // inferred from electronic annotation	chr1:78799208-78804245 (-) // 92.57 // q21///chr1:79068068-79073104 (-) // 92.57 // q21	selenoprotein W, 1		Oct 23, 2013	This probe set was annotated using the Matching Probes based pipeline to a Entrez Gene identifier using 3 transcripts. // false // Matching Probes // A	GENSCAN00000030164 // ensembl // 5 // Cross Hyb Matching Probes///GENSCAN00000042009 // ensembl // 1 // Cross Hyb Matching Probes///GENSCAN00000042882 // ensembl // 5 // Cross Hyb Matching Probes///ENSRNOT00000018559 // ensembl // 6 // Cross Hyb Matching Probes	BC087625(11),NM_013027(11),U25264(11)	Rn.37192	chr1q21	78804245	chr1	92.57	78799208	-				Rat Expression Array 230 2.0	March 2012 (Rnor5.0)	GO:0010269|GO:0045454|GO:0005737|GO:0008430|GO:0016209
1367594_at	-0.026123	0.00566578	-0.00334835	0.0776663	-0.0324593	0.0392932	0.00301743	0.0757847	0.0229292	0.125165	-0.0776825	0.0685946	-0.0557842	0.150035	0.0146961	-0.0151482	-0.0586443	0.0764981	0.0689335	-0.00301647	0.0416193	-0.0561705	-0.00935554	0.0433192	Bgn	25181	0001974 // blood vessel remodeling // inferred from expression pattern///0019800 // peptide cross-linking via chondroitin 4-sulfate glycosaminoglycan // inferred from electronic annotation///0019800 // peptide cross-linking via chondroitin 4-sulfate glycosaminoglycan // not recorded	0005576 // extracellular region // inferred from electronic annotation///0005578 // proteinaceous extracellular matrix // inferred from electronic annotation///0005622 // intracellular // not recorded///0009986 // cell surface // inferred from electronic annotation///0009986 // cell surface // not recorded///0030133 // transport vesicle // inferred from electronic annotation///0030133 // transpor…	0005515 // protein binding // inferred from electronic annotation///0005539 // glycosaminoglycan binding // inferred from electronic annotation///0005539 // glycosaminoglycan binding // not recorded///0050840 // extracellular matrix binding // inferred from electronic annotation///0050840 // extracellular matrix binding // not recorded	chr1:153067989-153080152 (-) // 89.66 // q32	biglycan		Oct 23, 2013	This probe set was annotated using the Matching Probes based pipeline to a Entrez Gene identifier using 4 transcripts. // false // Matching Probes // A		BC072480(11),ENSRNOT00000023920(11),NM_017087(11),U17834(11)	Rn.783	chrXq37.2	153080152	chr1	89.66	153067989	-		ENSRNOG00000017440		Rat Expression Array 230 2.0	March 2012 (Rnor5.0)	GO:0001974|GO:0019800|GO:0019800|GO:0005576|GO:0005578|GO:0005622|GO:0009986|GO:0009986|GO:0030133|GO:0030133|GO:0031012|GO:0042383|GO:0042383|GO:0044424|GO:0005515|GO:0005539|GO:0005539|GO:0050840|GO:0050840
1367595_s_at	0.00188828	0.0368671	0.0570326	0.0252981	0.122803	0.0410844	-0.0339336	-0.0145302	0.0163708	-0.0108662	0.0679636	0.0353347	-0.00601006	-0.0533638	-0.0505295	-0.0186033	0.00217342	0.0227852	0.00341415	-0.0189991	-0.00188732	-0.0106583	0.0325203	0.0175699	B2m	24223	0001916 // positive regulation of T cell mediated cytotoxicity // inferred from electronic annotation///0001916 // positive regulation of T cell mediated cytotoxicity // not recorded///0002237 // response to molecule of bacterial origin // inferred from electronic annotation///0002237 // response to molecule of bacterial origin // not recorded///0002474 // antigen processing and presentation of p…	0005576 // extracellular region // inferred from electronic annotation///0005615 // extracellular space // inferred from direct assay///0005737 // cytoplasm // not recorded///0005794 // Golgi apparatus // not recorded///0005886 // plasma membrane // not recorded///0009897 // external side of plasma membrane // inferred from electronic annotation///0009897 // external side of plasma membrane // no…	0005515 // protein binding // inferred from electronic annotation	chr3:120627507-120632402 (+) // 96.98 // q36	beta-2 microglobulin		Oct 23, 2013	This probe set was annotated using the Matching Probes based pipeline to a Entrez Gene identifier using 5 transcripts. // false // Matching Probes // A	FQ221619 // gb // 8 // Cross Hyb Matching Probes///FQ227193 // gb // 5 // Cross Hyb Matching Probes///FQ227203 // gb // 4 // Cross Hyb Matching Probes///GENSCAN00000013613 // ensembl // 7 // Cross Hyb Matching Probes///FQ210788 // gb // 10 // Negative Strand Matching Probes	ENSRNOT00000023017(10),FQ219455(10),FQ225690(10),FQ227468(10),NM_012512(10)	Rn.1868	chr3q35	120632402	chr3	96.98	120627507	+		ENSRNOG00000017123		Rat Expression Array 230 2.0	March 2012 (Rnor5.0)	GO:0001916|GO:0001916|GO:0002237|GO:0002237|GO:0002474|GO:0002481|GO:0002481|GO:0006955|GO:0033077|GO:0033077|GO:0042026|GO:0042026|GO:0042493|GO:0046686|GO:0005576|GO:0005615|GO:0005737|GO:0005794|GO:0005886|GO:0009897|GO:0009897|GO:0042612|GO:0005515
1367596_at	-0.0232439	-0.0145111	0.017869	0.000422478	-0.0656691	0.0280473	0.0342331	-0.00242233	-0.00872421	-0.0252733	-0.0314198	0.0230389	0.0207529	0.00818348	0.0141249	-0.000422478	-0.0765743	0.0355827	0.0455303	0.0689383	0.0360765	-0.00865364	0.0343533	0.0251778	LOC100360508///LOC100361756///LOC100361854///LOC688948///Rps26	27139///688948///100360508///100361756///100361854	0006412 // translation // inferred from electronic annotation///0033119 // negative regulation of RNA splicing // not recorded	0005622 // intracellular // inferred from electronic annotation///0005840 // ribosome // inferred from electronic annotation///0015935 // small ribosomal subunit // not recorded///0022627 // cytosolic small ribosomal subunit // inferred from direct assay///0022627 // cytosolic small ribosomal subunit // not recorded///0030529 // ribonucleoprotein complex // inferred from electronic annotation	0003729 // mRNA binding // not recorded///0003735 // structural constituent of ribosome // inferred from electronic annotation	chr13:50164444-50164876 (-) // 93.9 // q13///chr7:3025712-3027286 (-) // 99.78 // q11///chrX:113950713-113951146 (-) // 93.68 // q34	ribosomal protein S26-like///ribosomal protein S26-like///ribosomal protein S26-like///similar to ribosomal protein S26///ribosomal protein S26		Oct 23, 2013	This probe set was annotated using the Matching Probes based pipeline to a Entrez Gene identifier using 9 transcripts. // true // Matching Probes // A	XM_002724928 // refseq // 1 // Cross Hyb Matching Probes///XM_002726580 // refseq // 5 // Cross Hyb Matching Probes///XM_001065275 // refseq // 2 // Cross Hyb Matching Probes///XM_345401 // refseq // 3 // Cross Hyb Matching Probes///XM_221359 // refseq // 3 // Cross Hyb Matching Probes///GENSCAN00000011318 // ensembl // 3 // Cross Hyb Matching Probes///GENSCAN00000029693 // ensembl // 3 // Cross …	BC061561(11),FQ220803(11),FQ233965(11),NM_013224(11),GENSCAN00000002268(11),GENSCAN00000005780(11),GENSCAN00000042507(10),ENSRNOT00000007304(11),ENSRNOT00000051134(10)	Rn.1059	chr5q36///chr7q11	50164876	chr13	93.9	50164444	-		ENSRNOG00000005517///ENSRNOG00000029512		Rat Expression Array 230 2.0	March 2012 (Rnor5.0)	GO:0006412|GO:0033119|GO:0005622|GO:0005840|GO:0015935|GO:0022627|GO:0022627|GO:0030529|GO:0003729|GO:0003735
1367597_at	-0.0168686	-0.0158968	-0.0568237	-0.0234137	-0.00640202	0.0173429	-0.0738411	-0.0172348	-0.0697212	0.00127125	-0.00127125	0.032993	0.0202456	0.0334425	0.0292158	0.0298824	0.0697136	0.0171671	0.0464144	0.0065794	-0.00638294	0.0467443	0.00828648	0.0220264	Rps8	65136	0000462 // maturation of SSU-rRNA from tricistronic rRNA transcript (SSU-rRNA, 5.8S rRNA, LSU-rRNA) // not recorded///0006412 // translation // inferred from electronic annotation///0006414 // translational elongation // not recorded	0005622 // intracellular // inferred from electronic annotation///0005737 // cytoplasm // not recorded///0005840 // ribosome // inferred from electronic annotation///0022627 // cytosolic small ribosomal subunit // inferred from direct assay///0022627 // cytosolic small ribosomal subunit // not recorded///0030529 // ribonucleoprotein complex // not recorded///0030529 // ribonucleoprotein complex /…	0003735 // structural constituent of ribosome // not recorded	chr5:139813895-139816594 (-) // 95.93 // q36	ribosomal protein S8		Oct 23, 2013	This probe set was annotated using the Matching Probes based pipeline to a Entrez Gene identifier using 6 transcripts. // false // Matching Probes // A	AY383664 // gb // 6 // Cross Hyb Matching Probes///BC058136 // gb // 6 // Cross Hyb Matching Probes///NM_001013928 // refseq // 6 // Cross Hyb Matching Probes///XR_085875 // refseq // 5 // Cross Hyb Matching Probes///GENSCAN00000001316 // ensembl // 2 // Cross Hyb Matching Probes///GENSCAN00000007448 // ensembl // 1 // Cross Hyb Matching Probes///GENSCAN00000020831 // ensembl // 6 // Cross Hyb Ma…	BC082802(10),BC166878(11),ENSRNOT00000025796(10),FQ222655(10),FQ229267(10),NM_031706(11)	Rn.3198	chr5q36	139816594	chr5	95.93	139813895	-		ENSRNOG00000018768///ENSRNOG00000021395		Rat Expression Array 230 2.0	March 2012 (Rnor5.0)	GO:0000462|GO:0006412|GO:0006414|GO:0005622|GO:0005737|GO:0005840|GO:0022627|GO:0022627|GO:0030529|GO:0030529|GO:0003735
1367598_at	-0.0249681	0.0865807	-0.0182424	0.0533314	0.20255	0.0829614	0.000730038	-0.0442615	-0.0242438	0.00693941	0.155583	0.0707194	0.0150795	0.0020709	-0.0021553	0.0671353	0.302722	0.115553	-0.0333323	-0.0227723	-0.00410366	-0.0108852	-0.000730038	0.0121141	Ttr	24856	0006810 // transport // inferred from electronic annotation///0042403 // thyroid hormone metabolic process // traceable author statement///0042572 // retinol metabolic process // inferred from direct assay	0005576 // extracellular region // inferred from electronic annotation///0005615 // extracellular space // inferred from direct assay///0043234 // protein complex // inferred from direct assay	0005179 // hormone activity // inferred from electronic annotation///0005515 // protein binding // inferred from electronic annotation///0042562 // hormone binding // inferred from direct assay///0046982 // protein heterodimerization activity // inferred from direct assay	chr18:15307537-15314695 (-) // 97.28 // p12	transthyretin		Oct 23, 2013	This probe set was annotated using the Matching Probes based pipeline to a Entrez Gene identifier using 8 transcripts. // false // Matching Probes // A	FQ210352 // gb // 4 // Cross Hyb Matching Probes///FQ210825 // gb // 7 // Cross Hyb Matching Probes///K03252 // gb // 8 // Cross Hyb Matching Probes///L12016 // gb // 7 // Cross Hyb Matching Probes///GENSCAN00000040661 // ensembl // 8 // Cross Hyb Matching Probes///FQ209723 // gb // 10 // Negative Strand Matching Probes	AF479660(10),BC086946(10),ENSRNOT00000022113(10),FQ210166(10),FQ210386(10),FQ211048(9),FQ213410(9),NM_012681(10)	Rn.1404	chr18p	15314695	chr18	97.28	15307537	-		ENSRNOG00000016275		Rat Expression Array 230 2.0	March 2012 (Rnor5.0)	GO:0006810|GO:0042403|GO:0042572|GO:0005576|GO:0005615|GO:0043234|GO:0005179|GO:0005515|GO:0042562|GO:0046982
1367599_at	0.0418558	0.0115318	0.00397968	-0.0603609	0.00535202	0.0333817	-0.0135927	0.0238667	0.012249	0.00974178	0.0130157	0.012318	-0.0140591	-0.0287266	0.0202217	0.0885983	-0.00397968	0.0412968	-0.0154324	-0.0570898	-0.0704832	-0.0374594	-0.00612831	0.0242597	Atp5g1///LOC689961	29754///689961	0006810 // transport // inferred from electronic annotation///0006811 // ion transport // inferred from electronic annotation///0015986 // ATP synthesis coupled proton transport // inferred from electronic annotation///0015991 // ATP hydrolysis coupled proton transport // inferred from electronic annotation///0015992 // proton transport // inferred from electronic annotation///0045471 // response…	0000276 // mitochondrial proton-transporting ATP synthase complex, coupling factor F(o) // inferred from direct assay///0005739 // mitochondrion // not recorded///0005739 // mitochondrion // non-traceable author statement///0005743 // mitochondrial inner membrane // not recorded///0005753 // mitochondrial proton-transporting ATP synthase complex // inferred from direct assay///0016020 // membrane…	0008289 // lipid binding // inferred from electronic annotation///0015078 // hydrogen ion transmembrane transporter activity // inferred from electronic annotation	chr10:83700799-83702845 (-) // 93.08 // q26	ATP synthase, H+ transporting, mitochondrial Fo complex, subunit C1 (subunit 9)///similar to ATP synthase lipid-binding protein, mitochondrial precursor		Oct 23, 2013	This probe set was annotated using the Matching Probes based pipeline to a Entrez Gene identifier using 5 transcripts. // true // Matching Probes // A	XM_002725781 // refseq // 8 // Cross Hyb Matching Probes///XR_146873 // refseq // 1 // Cross Hyb Matching Probes///GENSCAN00000009322 // ensembl // 4 // Cross Hyb Matching Probes///GENSCAN00000024795 // ensembl // 6 // Cross Hyb Matching Probes///GENSCAN00000044755 // ensembl // 1 // Cross Hyb Matching Probes///ENSRNOT00000027236 // ensembl // 2 // Cross Hyb Matching Probes///ENSRNOT00000028681 /…	D13123(11),FQ209790(10),NM_017311(11),ENSRNOT00000009815(11)	Rn.3357	chr10q31///chr1q43	83702845	chr10	93.08	83700799	-		ENSRNOG00000007235		Rat Expression Array 230 2.0	March 2012 (Rnor5.0)	GO:0006810|GO:0006811|GO:0015986|GO:0015991|GO:0015992|GO:0045471|GO:0046034|GO:0000276|GO:0005739|GO:0005739|GO:0005743|GO:0005753|GO:0016020|GO:0016021|GO:0031966|GO:0033177|GO:0045263|GO:0008289|GO:0015078
1367600_at	-0.206223	-0.178178	-0.210018	-0.107128	-0.319048	0.0683053	-0.0672874	0.0152721	-0.103354	-0.00552845	-0.0152388	0.0435908	-0.0405779	0.139557	0.0214405	0.130514	0.0228128	0.0694972	0.125608	0.0624886	0.185875	0.108967	0.00552845	0.0606895	Des	64362		0005622 // intracellular // not recorded///0005737 // cytoplasm // inferred from electronic annotation///0005856 // cytoskeleton // not recorded///0005882 // intermediate filament // inferred from electronic annotation///0005882 // intermediate filament // not recorded///0005916 // fascia adherens // inferred from electronic annotation///0005916 // fascia adherens // not recorded///0005921 // gap…	0005198 // structural molecule activity // inferred from electronic annotation///0005515 // protein binding // inferred from electronic annotation///0008092 // cytoskeletal protein binding // inferred from electronic annotation///0008092 // cytoskeletal protein binding // not recorded	chr9:82325718-82333549 (+) // 98.92 // q33	desmin		Oct 23, 2013	This probe set was annotated using the Matching Probes based pipeline to a Entrez Gene identifier using 3 transcripts. // false // Matching Probes // A	FQ216078 // gb // 7 // Cross Hyb Matching Probes	BC061872(11),ENSRNOT00000026860(11),NM_022531(10)	Rn.1657	chr9q33	82333549	chr9	98.92	82325718	+		ENSRNOG00000019810		Rat Expression Array 230 2.0	March 2012 (Rnor5.0)	GO:0005622|GO:0005737|GO:0005856|GO:0005882|GO:0005882|GO:0005916|GO:0005916|GO:0005921|GO:0030018|GO:0030018|GO:0031594|GO:0031594|GO:0042383|GO:0042383|GO:0043292|GO:0045098|GO:0005198|GO:0005515|GO:0008092|GO:0008092
1367601_at	-0.327632	-0.281728	-0.418592	-0.315154	-0.284078	0.0498185	0.320956	0.102074	0.173502	0.141168	-0.0946541	0.133956	-0.0861797	-0.0155039	0.323377	0.0451975	0.190701	0.147493	-0.00590992	-0.0260525	0.00590992	0.113885	0.0471516	0.0495933	Cited2	114490	0000122 // negative regulation of transcription from RNA polymerase II promoter // not recorded///0001568 // blood vessel development // not recorded///0001570 // vasculogenesis // inferred from electronic annotation///0001570 // vasculogenesis // not recorded///0001658 // branching involved in ureteric bud morphogenesis // not recorded///0001666 // response to hypoxia // not recorded///0001701 /…	0000790 // nuclear chromatin // inferred from electronic annotation///0000790 // nuclear chromatin // not recorded///0005634 // nucleus // not recorded///0005634 // nucleus // inferred from sequence or structural similarity///0005737 // cytoplasm // inferred from electronic annotation///0005737 // cytoplasm // not recorded	0001102 // RNA polymerase II activating transcription factor binding // inferred from electronic annotation///0001102 // RNA polymerase II activating transcription factor binding // not recorded///0001105 // RNA polymerase II transcription coactivator activity // inferred from electronic annotation///0001105 // RNA polymerase II transcription coactivator activity // not recorded///0001106 // RNA …	chr1:14515630-14518072 (+) // 97.37 // p12	Cbp/p300-interacting transactivator, with Glu/Asp-rich carboxy-terminal domain, 2		Oct 23, 2013	This probe set was annotated using the Matching Probes based pipeline to a Entrez Gene identifier using 4 transcripts. // false // Matching Probes // A		AF361476(11),BC087005(11),ENSRNOT00000016244(11),NM_053698(11)	Rn.31765	chr1p12	14518072	chr1	97.37	14515630	+		ENSRNOG00000012193		Rat Expression Array 230 2.0	March 2012 (Rnor5.0)	GO:0000122|GO:0001568|GO:0001570|GO:0001570|GO:0001658|GO:0001666|GO:0001701|GO:0001822|GO:0001829|GO:0001829|GO:0001841|GO:0001843|GO:0001843|GO:0001889|GO:0001889|GO:0001892|GO:0001892|GO:0001944|GO:0001947|GO:0001947|GO:0002009|GO:0002089|GO:0002089|GO:0002244|GO:0002244|GO:0002521|GO:0003151|GO:0003151|GO:0003156|GO:0003156|GO:0003197|GO:0003197|GO:0003281|GO:0006355|GO:0006357|GO:0007179|GO:…
1367602_at	-0.215454	-0.216034	-0.207296	-0.344508	-0.112406	0.0738551	0.235777	0.210481	0.236581	0.150478	0.0868006	0.0578243	-0.0308876	0.0898333	0.0784607	-0.0529375	0.194231	0.0896365	-0.14057	0.0177031	0.0584354	-0.0177031	-0.0426025	0.0670887	Cited2	114490	0000122 // negative regulation of transcription from RNA polymerase II promoter // not recorded///0001568 // blood vessel development // not recorded///0001570 // vasculogenesis // inferred from electronic annotation///0001570 // vasculogenesis // not recorded///0001658 // branching involved in ureteric bud morphogenesis // not recorded///0001666 // response to hypoxia // not recorded///0001701 /…	0000790 // nuclear chromatin // inferred from electronic annotation///0000790 // nuclear chromatin // not recorded///0005634 // nucleus // not recorded///0005634 // nucleus // inferred from sequence or structural similarity///0005737 // cytoplasm // inferred from electronic annotation///0005737 // cytoplasm // not recorded	0001102 // RNA polymerase II activating transcription factor binding // inferred from electronic annotation///0001102 // RNA polymerase II activating transcription factor binding // not recorded///0001105 // RNA polymerase II transcription coactivator activity // inferred from electronic annotation///0001105 // RNA polymerase II transcription coactivator activity // not recorded///0001106 // RNA …	chr1:14515630-14518072 (+) // 97.37 // p12	Cbp/p300-interacting transactivator, with Glu/Asp-rich carboxy-terminal domain, 2		Oct 23, 2013	This probe set was annotated using the Matching Probes based pipeline to a Entrez Gene identifier using 3 transcripts. // false // Matching Probes // A		BC087005(11),ENSRNOT00000016244(11),NM_053698(11)	Rn.31765	chr1p12	14518072	chr1	97.37	14515630	+		ENSRNOG00000012193		Rat Expression Array 230 2.0	March 2012 (Rnor5.0)	GO:0000122|GO:0001568|GO:0001570|GO:0001570|GO:0001658|GO:0001666|GO:0001701|GO:0001822|GO:0001829|GO:0001829|GO:0001841|GO:0001843|GO:0001843|GO:0001889|GO:0001889|GO:0001892|GO:0001892|GO:0001944|GO:0001947|GO:0001947|GO:0002009|GO:0002089|GO:0002089|GO:0002244|GO:0002244|GO:0002521|GO:0003151|GO:0003151|GO:0003156|GO:0003156|GO:0003197|GO:0003197|GO:0003281|GO:0006355|GO:0006357|GO:0007179|GO:…
1367603_at	-0.0293055	-0.0535316	-0.0174503	-0.058919	-0.0754509	0.0208827	-0.0481873	-0.0598049	-0.0700283	-0.0633707	0.0229492	0.0340639	-0.056304	0.0174503	0.0724154	0.0247135	0.0194349	0.0412294	0.0763207	0.155991	0.14468	0.160993	0.111515	0.031858	Tpi1	24849	0005975 // carbohydrate metabolic process // inferred from direct assay///0006006 // glucose metabolic process // not recorded///0006094 // gluconeogenesis // inferred from electronic annotation///0006096 // glycolysis // inferred from electronic annotation///0006096 // glycolysis // traceable author statement///0006098 // pentose-phosphate shunt // inferred from electronic annotation///0007275 /…	0005634 // nucleus // inferred from direct assay///0005829 // cytosol // inferred from direct assay	0003824 // catalytic activity // inferred from electronic annotation///0004807 // triose-phosphate isomerase activity // inferred from direct assay///0004807 // triose-phosphate isomerase activity // not recorded///0005515 // protein binding // inferred from physical interaction///0016853 // isomerase activity // not recorded	chr4:224345983-224349508 (-) // 96.88 // q42	triosephosphate isomerase 1		Oct 23, 2013	This probe set was annotated using the Matching Probes based pipeline to a Entrez Gene identifier using 6 transcripts. // false // Matching Probes // A	FQ212675 // gb // 1 // Cross Hyb Matching Probes///FQ212773 // gb // 2 // Cross Hyb Matching Probes///FQ215834 // gb // 6 // Cross Hyb Matching Probes///FQ215973 // gb // 4 // Cross Hyb Matching Probes///FQ216216 // gb // 1 // Cross Hyb Matching Probes///FQ228894 // gb // 4 // Cross Hyb Matching Probes///L36250 // gb // 7 // Cross Hyb Matching Probes	BC061781(11),BC126087(10),ENSRNOT00000020647(10),FQ214607(9),FQ216226(10),NM_022922(10)	Rn.37838	chr4q42	224349508	chr4	96.88	224345983	-	EC:5.3.1.1	ENSRNOG00000015290		Rat Expression Array 230 2.0	March 2012 (Rnor5.0)	GO:0005975|GO:0006006|GO:0006094|GO:0006096|GO:0006096|GO:0006098|GO:0007275|GO:0008152|GO:0009790|GO:0019682|GO:0005634|GO:0005829|GO:0003824|GO:0004807|GO:0004807|GO:0005515|GO:0016853
1367604_at	0.0500679	0.0427523	0.0588942	0.0257387	0.0789318	0.017602	0.0275974	0.0377703	0.0160227	-0.0274067	-0.0435562	0.031848	0.00810242	-0.00981045	-0.0160398	-0.0494499	0.0398397	0.0293325	-0.00810242	-0.0120592	-0.0768995	-0.0190344	-0.0236578	0.0250616	Crip2	338401	0008284 // positive regulation of cell proliferation // not recorded///0030097 // hemopoiesis // not recorded	0005938 // cell cortex // not recorded///0031012 // extracellular matrix // not recorded	0008270 // zinc ion binding // inferred from electronic annotation///0046872 // metal ion binding // inferred from electronic annotation	chr6:146947896-146952837 (+) // 99.05 // q32	cysteine-rich protein 2		Oct 23, 2013	This probe set was annotated using the Matching Probes based pipeline to a Entrez Gene identifier using 5 transcripts. // false // Matching Probes // A	GENSCAN00000023299 // ensembl // 2 // Cross Hyb Matching Probes	BC061774(11),D17512(11),ENSRNOT00000006804(11),FQ233584(10),NM_022501(11)	Rn.4267	chr6q32	146952837	chr6	99.05	146947896	+		ENSRNOG00000005041		Rat Expression Array 230 2.0	March 2012 (Rnor5.0)	GO:0008284|GO:0030097|GO:0005938|GO:0031012|GO:0008270|GO:0046872
1367605_at	-0.286022	-0.158803	-0.143802	-0.208234	-0.292606	0.0621259	-0.0880918	-0.0807333	-0.0182533	-0.163036	-0.26081	0.0831482	0.0182533	0.617159	0.625857	0.518643	0.590754	0.231035	0.522026	0.726767	0.685204	0.582289	0.713622	0.0800769	Pfn1	64303	0001843 // neural tube closure // inferred from electronic annotation///0001843 // neural tube closure // not recorded///0006357 // regulation of transcription from RNA polymerase II promoter // not recorded///0007010 // cytoskeleton organization // inferred from electronic annotation///0008154 // actin polymerization or depolymerization // traceable author statement///0010033 // response to orga…	0005634 // nucleus // inferred from electronic annotation///0005634 // nucleus // not recorded///0005737 // cytoplasm // inferred from direct assay///0005737 // cytoplasm // not recorded///0005737 // cytoplasm // traceable author statement///0005856 // cytoskeleton // inferred from electronic annotation///0015629 // actin cytoskeleton // inferred from electronic annotation///0043005 // neuron pro…	0003779 // actin binding // not recorded///0003779 // actin binding // traceable author statement///0005102 // receptor binding // inferred from direct assay///0005515 // protein binding // inferred from physical interaction///0005546 // phosphatidylinositol-4,5-bisphosphate binding // inferred from direct assay///0017048 // Rho GTPase binding // inferred from electronic annotation///0017048 // R…	chr10:57018597-57021185 (-) // 90.63 // q24	profilin 1		Oct 23, 2013	This probe set was annotated using the Matching Probes based pipeline to a Entrez Gene identifier using 5 transcripts. // false // Matching Probes // A	FQ226089 // gb // 1 // Cross Hyb Matching Probes///FQ228676 // gb // 8 // Cross Hyb Matching Probes///FQ231145 // gb // 8 // Cross Hyb Matching Probes///GENSCAN00000022411 // ensembl // 4 // Cross Hyb Matching Probes	BC062405(11),ENSRNOT00000005370(11),FQ221987(10),FQ232161(11),NM_022511(11)	Rn.1152	chr10q24	57021185	chr10	90.63	57018597	-		ENSRNOG00000003975		Rat Expression Array 230 2.0	March 2012 (Rnor5.0)	GO:0001843|GO:0001843|GO:0006357|GO:0007010|GO:0008154|GO:0010033|GO:0030036|GO:0045944|GO:0050434|GO:0051054|GO:0051496|GO:0071363|GO:0005634|GO:0005634|GO:0005737|GO:0005737|GO:0005737|GO:0005856|GO:0015629|GO:0043005|GO:0045202|GO:0003779|GO:0003779|GO:0005102|GO:0005515|GO:0005546|GO:0017048|GO:0017048|GO:0070064|GO:0070064
1367606_at	-0.00245476	-0.0104761	6.96182e-05	0.00835609	-0.0430889	0.0178282	-0.040329	0.00578785	-0.0353727	0.000208855	0.0529547	0.0336431	-0.00671482	-0.0351896	0.00937176	-0.00536633	-6.96182e-05	0.0149111	0.0213308	0.0246782	0.00598335	0.034831	-0.00120354	0.0130255	Rps3a	29288	0006412 // translation // not recorded///0006412 // translation // inferred from sequence or structural similarity///0006917 // induction of apoptosis // not recorded///0006917 // induction of apoptosis // inferred from sequence or structural similarity///0030154 // cell differentiation // inferred from electronic annotation///0097194 // execution phase of apoptosis // inferred from sequence or s…	0005622 // intracellular // inferred from electronic annotation///0005634 // nucleus // not recorded///0005634 // nucleus // inferred from sequence or structural similarity///0005730 // nucleolus // not recorded///0005737 // cytoplasm // not recorded///0005829 // cytosol // not recorded///0005829 // cytosol // inferred from sequence or structural similarity///0005840 // ribosome // inferred from …	0003735 // structural constituent of ribosome // inferred from electronic annotation///0031369 // translation initiation factor binding // inferred from physical interaction	chr2:204831070-204835622 (-) // 97.73 // q34	ribosomal protein S3a		Oct 23, 2013	This probe set was annotated using the Matching Probes based pipeline to a Entrez Gene identifier using 5 transcripts. // false // Matching Probes // A	FQ229465 // gb // 7 // Cross Hyb Matching Probes///FQ230011 // gb // 8 // Cross Hyb Matching Probes///XR_146091 // refseq // 1 // Cross Hyb Matching Probes///GENSCAN00000005415 // ensembl // 2 // Cross Hyb Matching Probes///GENSCAN00000030069 // ensembl // 1 // Cross Hyb Matching Probes///GENSCAN00000044493 // ensembl // 1 // Cross Hyb Matching Probes///ENSRNOT00000040382 // ensembl // 3 // Cross…	BC058483(11),ENSRNOT00000016329(11),FQ220135(11),M84716(10),NM_017153(11)	Rn.11232	chr2q34	204835622	chr2	97.73	204831070	-		ENSRNOG00000011893///ENSRNOG00000048109		Rat Expression Array 230 2.0	March 2012 (Rnor5.0)	GO:0006412|GO:0006412|GO:0006917|GO:0006917|GO:0030154|GO:0097194|GO:0005622|GO:0005634|GO:0005634|GO:0005730|GO:0005737|GO:0005829|GO:0005829|GO:0005840|GO:0022627|GO:0022627|GO:0030529|GO:0030529|GO:0003735|GO:0031369
1367607_at	0.0256081	0.0448065	0.0569296	0.0264072	0.0181198	0.0142976	-0.0024147	0.0200634	-0.017374	-0.00826073	-0.00560951	0.0124336	0.032711	-0.0568418	0.00898075	-0.0141068	-0.0712767	0.0390887	-0.0338612	0.00241375	-0.00840759	-0.038435	0.0134659	0.0202051	Cox4i1	29445	0007584 // response to nutrient // inferred from expression pattern	0005634 // nucleus // inferred from electronic annotation///0005634 // nucleus // not recorded///0005739 // mitochondrion // not recorded///0005743 // mitochondrial inner membrane // inferred from electronic annotation///0005743 // mitochondrial inner membrane // not recorded///0016020 // membrane // inferred from electronic annotation	0004129 // cytochrome-c oxidase activity // inferred from electronic annotation	chr19:64965334-64971577 (+) // 94.86 // q12	cytochrome c oxidase subunit IV isoform 1		Oct 23, 2013	This probe set was annotated using the Matching Probes based pipeline to a Entrez Gene identifier using 4 transcripts. // false // Matching Probes // A		BC084719(11),ENSRNOT00000024033(11),FQ214265(11),NM_017202(11)	Rn.2528	chr19q12	64971577	chr19	94.86	64965334	+	EC:1.9.3.1	ENSRNOG00000017817		Rat Expression Array 230 2.0	March 2012 (Rnor5.0)	GO:0007584|GO:0005634|GO:0005634|GO:0005739|GO:0005743|GO:0005743|GO:0016020|GO:0004129
1367608_at	0.0433369	0.0581713	0.00922298	-0.0266552	-0.0896425	0.0530794	-0.00922298	0.0285788	0.0380154	0.0454855	-0.0983067	0.0530584	-0.0857868	0.0567474	-0.0516953	-0.0350509	0.514593	0.222476	-0.0685644	-0.0124731	0.0445104	-0.0632677	0.0499172	0.0506652	Cryba4	64348	0007601 // visual perception // inferred from electronic annotation///0007601 // visual perception // not recorded///0043010 // camera-type eye development // inferred from electronic annotation///0043010 // camera-type eye development // not recorded		0005212 // structural constituent of eye lens // inferred from direct assay	chr12:52165034-52170766 (+) // 82.89 // q16	crystallin, beta A4		Oct 23, 2013	This probe set was annotated using the Matching Probes based pipeline to a Entrez Gene identifier using 3 transcripts. // false // Matching Probes // A		AF013247(11),ENSRNOT00000073763(11),NM_031689(11)	Rn.10802		52170766	chr12	82.89	52165034	+		ENSRNOG00000049770		Rat Expression Array 230 2.0	March 2012 (Rnor5.0)	GO:0007601|GO:0007601|GO:0043010|GO:0043010|GO:0005212
1367609_at	-0.0384979	-0.0517912	-0.0879574	-0.117424	0.0433626	0.0544753	-0.0727949	-0.058445	-0.0259991	-0.0948601	-0.0334139	0.0253072	0.0132294	0.108568	0.0454493	0.0714521	-0.0132294	0.042757	0.286657	0.247518	0.215247	0.245654	0.364535	0.0515596	Mif	81683	0001516 // prostaglandin biosynthetic process // not recorded///0001934 // positive regulation of protein phosphorylation // not recorded///0001942 // hair follicle development // inferred from expression pattern///0002035 // brain renin-angiotensin system // inferred from mutant phenotype///0002675 // positive regulation of acute inflammatory response // inferred from mutant phenotype///0002906 …	0005576 // extracellular region // not recorded///0005615 // extracellular space // inferred from direct assay///0005615 // extracellular space // not recorded///0005634 // nucleus // inferred from direct assay///0005737 // cytoplasm // inferred from direct assay///0009986 // cell surface // not recorded	0004167 // dopachrome isomerase activity // not recorded///0004167 // dopachrome isomerase activity // inferred from sequence or structural similarity///0005102 // receptor binding // not recorded///0005125 // cytokine activity // inferred from electronic annotation///0005125 // cytokine activity // not recorded///0005126 // cytokine receptor binding // not recorded///0016853 // isomerase activit…	chr20:15885238-15886112 (+) // 95.73 // p12///chr1:79933114-79933700 (-) // 96.07 // q21	macrophage migration inhibitory factor (glycosylation-inhibiting factor)		Oct 23, 2013	This probe set was annotated using the Matching Probes based pipeline to a Entrez Gene identifier using 5 transcripts. // false // Matching Probes // A	U20999 // gb // 8 // Cross Hyb Matching Probes///XM_001081626 // refseq // 4 // Cross Hyb Matching Probes///XM_001077597 // refseq // 3 // Cross Hyb Matching Probes///XM_001054317 // refseq // 2 // Cross Hyb Matching Probes///GENSCAN00000001386 // ensembl // 1 // Cross Hyb Matching Probes///GENSCAN00000030400 // ensembl // 3 // Cross Hyb Matching Probes///GENSCAN00000033645 // ensembl // 2 // Cro…	BC061545(11),ENSRNOT00000008608(11),FQ222835(11),NM_031051(10),U62326(10)	Rn.2661	chr20p12	15886112	chr20	95.73	15885238	+	EC:5.3.2.1///EC:5.3.3.12	ENSRNOG00000006589		Rat Expression Array 230 2.0	March 2012 (Rnor5.0)	GO:0001516|GO:0001934|GO:0001942|GO:0002035|GO:0002675|GO:0002906|GO:0006954|GO:0007166|GO:0007283|GO:0007420|GO:0007568|GO:0007569|GO:0008152|GO:0008283|GO:0009408|GO:0009612|GO:0009725|GO:0010035|GO:0010629|GO:0010739|GO:0014911|GO:0019752|GO:0030330|GO:0030890|GO:0031666|GO:0032269|GO:0032355|GO:0032496|GO:0032570|GO:0032572|GO:0032868|GO:0033033|GO:0033138|GO:0033197|GO:0042060|GO:0042127|GO:…
1367610_at	-0.043478	-0.00544453	-0.0286903	-0.064949	-0.0698328	0.023731	0.00698948	-0.010828	-0.02596	-0.0325747	-0.0382614	0.0163683	0.0225821	0.0215654	0.0168486	-0.0123816	0.0559492	0.0217062	0.0647383	0.00544548	0.0287676	0.00710678	0.0642901	0.0261851	Rpl19	81767	0006412 // translation // inferred from electronic annotation	0005622 // intracellular // inferred from electronic annotation///0005840 // ribosome // inferred from electronic annotation///0022625 // cytosolic large ribosomal subunit // inferred from electronic annotation///0022625 // cytosolic large ribosomal subunit // not recorded///0030529 // ribonucleoprotein complex // inferred from electronic annotation	0003735 // structural constituent of ribosome // inferred from electronic annotation///0003735 // structural constituent of ribosome // not recorded	chr10:85767183-85774813 (+) // 97.5 // q31	ribosomal protein L19		Oct 23, 2013	This probe set was annotated using the Matching Probes based pipeline to a Entrez Gene identifier using 5 transcripts. // false // Matching Probes // A	AY539877 // gb // 2 // Cross Hyb Matching Probes///AY539878 // gb // 1 // Cross Hyb Matching Probes///NM_001177681 // refseq // 1 // Cross Hyb Matching Probes///XM_003750253 // refseq // 7 // Cross Hyb Matching Probes///XM_003750938 // refseq // 7 // Cross Hyb Matching Probes///XM_003751401 // refseq // 1 // Cross Hyb Matching Probes///XR_146296 // refseq // 2 // Cross Hyb Matching Probes///XM_22…	BC058135(11),ENSRNOT00000006359(11),FQ222282(10),J02650(10),NM_031103(11)	Rn.3384	chr10q31	85774813	chr10	97.5	85767183	+		ENSRNOG00000004741		Rat Expression Array 230 2.0	March 2012 (Rnor5.0)	GO:0006412|GO:0005622|GO:0005840|GO:0022625|GO:0022625|GO:0030529|GO:0003735|GO:0003735
1367611_at	-0.337365	-0.296282	-0.184956	-0.335403	0.0451784	0.144529	-0.0535369	-0.0447836	-0.156782	-0.283394	-0.10169	0.0873357	0.148096	0.250863	0.0447841	-0.124769	0.28571	0.148956	0.502049	0.716667	0.54228	0.553188	0.369174	0.111317	Tkt	64524	0006098 // pentose-phosphate shunt // inferred from direct assay///0008152 // metabolic process // not recorded///0009052 // pentose-phosphate shunt, non-oxidative branch // inferred from direct assay///0040008 // regulation of growth // not recorded///0046166 // glyceraldehyde-3-phosphate biosynthetic process // not recorded///0046390 // ribose phosphate biosynthetic process // inferred from dir…	0005634 // nucleus // not recorded///0005730 // nucleolus // not recorded///0005777 // peroxisome // inferred from direct assay///0005789 // endoplasmic reticulum membrane // inferred from direct assay///0043231 // intracellular membrane-bounded organelle // inferred from direct assay	0000287 // magnesium ion binding // inferred from direct assay///0003824 // catalytic activity // inferred from electronic annotation///0004802 // transketolase activity // inferred from direct assay///0004802 // transketolase activity // not recorded///0016624 // oxidoreductase activity, acting on the aldehyde or oxo group of donors, disulfide as acceptor // inferred from electronic annotation//…	chr16:6544222-6569124 (+) // 96.66 // p16	transketolase		Oct 23, 2013	This probe set was annotated using the Genome Consensus/Exemplar Overlap based pipeline to a Entrez Gene identifier using 3 transcripts. // false // Genome Consensus/Exemplar Overlap // C		ENSRNOT00000021862,NM_022592,U09256	Rn.5950	chr16p16	6569124	chr16	96.66	6544222	+	EC:2.2.1.1	ENSRNOG00000016064		Rat Expression Array 230 2.0	March 2012 (Rnor5.0)	GO:0006098|GO:0008152|GO:0009052|GO:0040008|GO:0046166|GO:0046390|GO:0005634|GO:0005730|GO:0005777|GO:0005789|GO:0043231|GO:0000287|GO:0003824|GO:0004802|GO:0004802|GO:0016624|GO:0016740|GO:0030246|GO:0030976|GO:0042803|GO:0046872|GO:0048029|GO:0048037
1367612_at	0.135867	0.100988	-5.14984e-05	0.0352888	0.175453	0.0642311	-0.295455	-0.224552	-0.0796137	-0.193407	5.14984e-05	0.105546	-0.232713	-0.377124	-0.450523	-0.300715	-0.407216	0.0777595	0.210555	0.0864058	0.227017	0.218292	0.16207	0.0523223	Mgst1	171341	0006749 // glutathione metabolic process // inferred from electronic annotation///0006749 // glutathione metabolic process // not recorded///0010243 // response to organic nitrogen // inferred from direct assay///0032496 // response to lipopolysaccharide // inferred from direct assay///0033327 // Leydig cell differentiation // inferred from expression pattern///0042493 // response to drug // infe…	0005634 // nucleus // inferred from direct assay///0005739 // mitochondrion // inferred from direct assay///0005739 // mitochondrion // not recorded///0005741 // mitochondrial outer membrane // inferred from electronic annotation///0005743 // mitochondrial inner membrane // inferred from electronic annotation///0005743 // mitochondrial inner membrane // not recorded///0005778 // peroxisomal membr…	0004364 // glutathione transferase activity // inferred from direct assay///0004364 // glutathione transferase activity // not recorded///0004364 // glutathione transferase activity // traceable author statement///0004602 // glutathione peroxidase activity // inferred from electronic annotation///0004602 // glutathione peroxidase activity // not recorded///0005515 // protein binding // inferred f…	chr4:236378450-236387452 (+) // 97.3 // q44	microsomal glutathione S-transferase 1		Oct 23, 2013	This probe set was annotated using the Matching Probes based pipeline to a Entrez Gene identifier using 5 transcripts. // false // Matching Probes // A	FJ179404 // gb // 4 // Cross Hyb Matching Probes///GENSCAN00000032040 // ensembl // 4 // Cross Hyb Matching Probes	BC063150(11),ENSRNOT00000010579(11),FQ219464(9),J03752(11),NM_134349(11)	Rn.2580	chr4q44	236387452	chr4	97.3	236378450	+	EC:2.5.1.18	ENSRNOG00000007743		Rat Expression Array 230 2.0	March 2012 (Rnor5.0)	GO:0006749|GO:0006749|GO:0010243|GO:0032496|GO:0033327|GO:0042493|GO:0055114|GO:0070207|GO:0071449|GO:0071449|GO:0005634|GO:0005739|GO:0005739|GO:0005741|GO:0005743|GO:0005743|GO:0005778|GO:0005783|GO:0005789|GO:0016020|GO:0016021|GO:0043231|GO:0045177|GO:0004364|GO:0004364|GO:0004364|GO:0004602|GO:0004602|GO:0005515|GO:0016740|GO:0042802|GO:0042803|GO:0043295
1367613_at	-0.107754	-0.119676	-0.118512	-0.199252	-0.0324392	0.0529151	-0.0701256	-0.0712223	-0.0426226	-0.0854244	0.0188103	0.0371471	-0.0188112	0.130394	0.155457	0.109025	0.0624065	0.061405	0.419611	0.478578	0.420626	0.471952	0.377714	0.037366	Prdx1///Prdx1l1	117254///100363379	0000302 // response to reactive oxygen species // not recorded///0006979 // response to oxidative stress // inferred from direct assay///0006979 // response to oxidative stress // not recorded///0008283 // cell proliferation // inferred from electronic annotation///0008283 // cell proliferation // not recorded///0019430 // removal of superoxide radicals // inferred from electronic annotation///00…	0005634 // nucleus // not recorded///0005719 // nuclear euchromatin // inferred from direct assay///0005730 // nucleolus // inferred from direct assay///0005737 // cytoplasm // inferred from direct assay///0005737 // cytoplasm // not recorded///0005739 // mitochondrion // not recorded///0005759 // mitochondrial matrix // inferred from direct assay///0005782 // peroxisomal matrix // inferred from …	0004601 // peroxidase activity // not recorded///0005515 // protein binding // inferred from electronic annotation///0008379 // thioredoxin peroxidase activity // inferred from electronic annotation///0008379 // thioredoxin peroxidase activity // not recorded///0016209 // antioxidant activity // inferred from electronic annotation///0016491 // oxidoreductase activity // inferred from electronic a…	chr5:139332552-139348214 (+) // 97.91 // q36	peroxiredoxin 1///peroxiredoxin 1-like 1		Oct 23, 2013	This probe set was annotated using the Matching Probes based pipeline to a Entrez Gene identifier using 6 transcripts. // true // Matching Probes // A	FQ223461 // gb // 6 // Cross Hyb Matching Probes///XR_147029 // refseq // 3 // Cross Hyb Matching Probes///XR_145813 // refseq // 6 // Cross Hyb Matching Probes///GENSCAN00000014691 // ensembl // 5 // Cross Hyb Matching Probes///GENSCAN00000023194 // ensembl // 1 // Cross Hyb Matching Probes///GENSCAN00000026597 // ensembl // 8 // Cross Hyb Matching Probes///GENSCAN00000028674 // ensembl // 2 // …	BC058450(11),BC088118(11),D30035(11),NM_057114(11),ENSRNOT00000023132(11)	Rn.2845	chr5q36	139348214	chr5	97.91	139332552	+	EC:1.11.1.15	ENSRNOG00000017194		Rat Expression Array 230 2.0	March 2012 (Rnor5.0)	GO:0000302|GO:0006979|GO:0006979|GO:0008283|GO:0008283|GO:0019430|GO:0019430|GO:0032872|GO:0032872|GO:0034101|GO:0034101|GO:0042267|GO:0042267|GO:0042345|GO:0042345|GO:0042744|GO:0042744|GO:0055114|GO:0005634|GO:0005719|GO:0005730|GO:0005737|GO:0005737|GO:0005739|GO:0005759|GO:0005782|GO:0005829|GO:0042470|GO:0004601|GO:0005515|GO:0008379|GO:0008379|GO:0016209|GO:0016491|GO:0020037|GO:0042802|GO:…
1367614_at	-0.0807257	-0.102452	-0.0762625	-0.149367	-0.0863199	0.0266853	0.0680761	-0.0422792	0.0134315	0.0204573	0.223403	0.0904454	0.107788	-0.0519552	0.0250196	0.0133009	-0.00547218	0.0521106	0.0525093	-0.00497532	0.00497532	0.0321493	-0.0216551	0.0265155	Anxa1	25380	0001780 // neutrophil homeostasis // not recorded///0002674 // negative regulation of acute inflammatory response // inferred from direct assay///0007049 // cell cycle // inferred from electronic annotation///0007165 // signal transduction // not recorded///0007166 // cell surface receptor signaling pathway // inferred from direct assay///0009725 // response to hormone stimulus // inferred from e…	0001533 // cornified envelope // inferred from electronic annotation///0001533 // cornified envelope // not recorded///0005615 // extracellular space // inferred from direct assay///0005634 // nucleus // inferred from direct assay///0005737 // cytoplasm // inferred from direct assay///0005737 // cytoplasm // not recorded///0005886 // plasma membrane // inferred from direct assay///0005886 // plas…	0003697 // single-stranded DNA binding // inferred from direct assay///0003727 // single-stranded RNA binding // inferred from direct assay///0004859 // phospholipase inhibitor activity // inferred from electronic annotation///0005198 // structural molecule activity // inferred from electronic annotation///0005198 // structural molecule activity // not recorded///0005509 // calcium ion binding //…	chr1:245192546-245208893 (-) // 99.71 // q51	annexin A1		Oct 23, 2013	This probe set was annotated using the Matching Probes based pipeline to a Entrez Gene identifier using 5 transcripts. // false // Matching Probes // A	GENSCAN00000048730 // ensembl // 6 // Cross Hyb Matching Probes	BC061710(11),ENSRNOT00000023664(11),FQ216134(9),M19967(11),NM_012904(11)	Rn.1792	chr1q51	245208893	chr1	99.71	245192546	-		ENSRNOG00000017469		Rat Expression Array 230 2.0	March 2012 (Rnor5.0)	GO:0001780|GO:0002674|GO:0007049|GO:0007165|GO:0007166|GO:0009725|GO:0010165|GO:0014070|GO:0018149|GO:0018149|GO:0030073|GO:0030216|GO:0030216|GO:0031018|GO:0031340|GO:0031340|GO:0031394|GO:0031960|GO:0032355|GO:0033031|GO:0033031|GO:0042063|GO:0042127|GO:0042127|GO:0042493|GO:0043065|GO:0043066|GO:0043434|GO:0046632|GO:0046632|GO:0050482|GO:0050482|GO:0050709|GO:0051384|GO:0060206|GO:0070301|GO:…
1367615_at	-0.0310268	-0.43783	-0.141954	-0.0624609	-0.139801	0.144248	-0.056129	0.20566	-0.144404	-0.0147352	0.0188618	0.115633	-0.230244	0.157116	-0.0848875	0.255123	0.123636	0.17637	0.0147352	0.0764141	0.107747	0.0646563	0.0683889	0.0299535	Svs5	171027		0005576 // extracellular region // inferred from electronic annotation///0005615 // extracellular space // inferred from electronic annotation		chr3:166897271-166898876 (+) // 95.98 // q42	seminal vesicle secretory protein 5		Oct 23, 2013	This probe set was annotated using the Matching Probes based pipeline to a Entrez Gene identifier using 2 transcripts. // false // Matching Probes // A		ENSRNOT00000018537(11),NM_133516(11)	Rn.9941	chr3q42	166898876	chr3	95.98	166897271	+		ENSRNOG00000013834		Rat Expression Array 230 2.0	March 2012 (Rnor5.0)	GO:0005576|GO:0005615
1367616_at	-0.182172	-0.257544	-0.172497	-0.178637	-0.186254	0.031388	0.150915	0.182919	0.121387	0.134407	0.107367	0.0260844	0.0335474	0.165627	0.203881	0.20728	0.184429	0.064458	-0.145766	-0.0682173	-0.066083	-0.0335464	-0.0601397	0.0376093	Nppb	25105	0001666 // response to hypoxia // inferred from expression pattern///0003085 // negative regulation of systemic arterial blood pressure // inferred from direct assay///0006182 // cGMP biosynthetic process // inferred from direct assay///0006182 // cGMP biosynthetic process // not recorded///0006954 // inflammatory response // inferred from expression pattern///0007168 // receptor guanylyl cyclase…	0005576 // extracellular region // inferred from electronic annotation///0005615 // extracellular space // inferred from direct assay///0005634 // nucleus // inferred from direct assay///0005737 // cytoplasm // inferred from direct assay///0048471 // perinuclear region of cytoplasm // inferred from direct assay	0005102 // receptor binding // not recorded///0005179 // hormone activity // inferred from direct assay///0051428 // peptide hormone receptor binding // inferred from direct assay	chr5:168454272-168455640 (+) // 95.19 // q36	natriuretic peptide B		Oct 23, 2013	This probe set was annotated using the Matching Probes based pipeline to a Entrez Gene identifier using 4 transcripts. // false // Matching Probes // A	GENSCAN00000010864 // ensembl // 7 // Cross Hyb Matching Probes	ENSRNOT00000010779(11),FQ228997(11),M25297(10),NM_031545(10)	Rn.3835	chr5q36	168455640	chr5	95.19	168454272	+		ENSRNOG00000008141		Rat Expression Array 230 2.0	March 2012 (Rnor5.0)	GO:0001666|GO:0003085|GO:0006182|GO:0006182|GO:0006954|GO:0007168|GO:0007168|GO:0007507|GO:0008217|GO:0014070|GO:0030308|GO:0032496|GO:0035810|GO:0035815|GO:0042493|GO:0043434|GO:0048662|GO:0050880|GO:0051592|GO:0071260|GO:0005576|GO:0005615|GO:0005634|GO:0005737|GO:0048471|GO:0005102|GO:0005179|GO:0051428
1367617_at	-0.00303364	0.0129805	-0.0737801	-0.0141172	-0.0257874	0.0294386	-0.0662308	-0.00554752	-0.00506878	0.0123596	-0.0757523	0.0357791	-0.0165873	0.0340567	-0.0159044	0.00303364	0.0845175	0.0380842	0.097641	0.00396538	0.101222	0.0742321	0.0591125	0.0352069	Aldoa	24189	0001666 // response to hypoxia // inferred from expression pattern///0006000 // fructose metabolic process // not recorded///0006096 // glycolysis // inferred from electronic annotation///0006096 // glycolysis // not recorded///0006096 // glycolysis // inferred from sequence or structural similarity///0006754 // ATP biosynthetic process // not recorded///0006941 // striated muscle contraction // …	0005737 // cytoplasm // inferred from direct assay///0005739 // mitochondrion // inferred from direct assay///0005929 // cilium // not recorded///0015629 // actin cytoskeleton // not recorded///0016020 // membrane // inferred from electronic annotation///0030018 // Z disc // inferred from electronic annotation///0043234 // protein complex // inferred from electronic annotation///0070062 // extrac…	0002020 // protease binding // inferred from electronic annotation///0003824 // catalytic activity // inferred from electronic annotation///0004332 // fructose-bisphosphate aldolase activity // not recorded///0004332 // fructose-bisphosphate aldolase activity // inferred from sequence or structural similarity///0005515 // protein binding // inferred from physical interaction///0008092 // cytoskel…	chr18:30172486-30173936 (+) // 96.51 // p11///chr1:205208237-205212211 (-) // 99.66 // q37	aldolase A, fructose-bisphosphate		Oct 23, 2013	This probe set was annotated using the Matching Probes based pipeline to a Entrez Gene identifier using 8 transcripts. // false // Matching Probes // A	BC079243 // gb // 3 // Cross Hyb Matching Probes///FQ213387 // gb // 2 // Cross Hyb Matching Probes///FQ213508 // gb // 7 // Cross Hyb Matching Probes///FQ214086 // gb // 1 // Cross Hyb Matching Probes///FQ214828 // gb // 1 // Cross Hyb Matching Probes///FQ215727 // gb // 5 // Cross Hyb Matching Probes///FQ216004 // gb // 3 // Cross Hyb Matching Probes///FQ216425 // gb // 1 // Cross Hyb Matching …	BC064440(11),ENSRNOT00000032362(11),FQ216189(10),M12919(11),M14420(11),NM_001177305(11),NM_001271536(11),NM_012495(11)	Rn.1774	chr1q36	30173936	chr18	96.51	30172486	+	EC:4.1.2.13	ENSRNOG00000023647		Rat Expression Array 230 2.0	March 2012 (Rnor5.0)	GO:0001666|GO:0006000|GO:0006096|GO:0006096|GO:0006096|GO:0006754|GO:0006941|GO:0008152|GO:0008360|GO:0009408|GO:0030388|GO:0032496|GO:0035094|GO:0043627|GO:0046716|GO:0051289|GO:0005737|GO:0005739|GO:0005929|GO:0015629|GO:0016020|GO:0030018|GO:0043234|GO:0070062|GO:0002020|GO:0003824|GO:0004332|GO:0004332|GO:0005515|GO:0008092|GO:0016829|GO:0070061
1367618_a_at	-0.0555277	-0.00566387	-0.0586681	-0.0389738	-0.0483265	0.0191244	-0.00121498	0.00121498	-0.018733	0.0326481	0.0320482	0.0201213	-0.0139742	0.0045948	-0.0122452	-0.0043745	0.0077343	0.00870138	0.0569544	0.0238876	0.0254288	0.0388908	0.00879383	0.016189	Gnb2l1///LOC100911540	83427///100911540	0001934 // positive regulation of protein phosphorylation // not recorded///0001934 // positive regulation of protein phosphorylation // inferred from sequence or structural similarity///0006417 // regulation of translation // inferred from electronic annotation///0006915 // apoptotic process // inferred from electronic annotation///0006919 // activation of cysteine-type endopeptidase activity in…	0001891 // phagocytic cup // not recorded///0001891 // phagocytic cup // inferred from sequence or structural similarity///0005634 // nucleus // not recorded///0005634 // nucleus // inferred from sequence or structural similarity///0005737 // cytoplasm // not recorded///0005737 // cytoplasm // inferred from sequence or structural similarity///0005856 // cytoskeleton // inferred from electronic an…	0005080 // protein kinase C binding // inferred by curator///0005080 // protein kinase C binding // inferred from direct assay///0005080 // protein kinase C binding // not recorded///0005515 // protein binding // inferred from electronic annotation///0008200 // ion channel inhibitor activity // inferred from electronic annotation///0008200 // ion channel inhibitor activity // not recorded///00086…	chr10:33920296-33938943 (+) // 90.77 // q21	guanine nucleotide binding protein (G protein), beta polypeptide 2 like 1///guanine nucleotide-binding protein subunit beta-2-like 1-like		Oct 23, 2013	This probe set was annotated using the Matching Probes based pipeline to a Entrez Gene identifier using 5 transcripts. // true // Matching Probes // A	FQ221196 // gb // 1 // Cross Hyb Matching Probes///FQ229413 // gb // 2 // Cross Hyb Matching Probes///FQ229889 // gb // 2 // Cross Hyb Matching Probes///XM_003751180 // refseq // 3 // Cross Hyb Matching Probes///GENSCAN00000050084 // ensembl // 2 // Cross Hyb Matching Probes///GENSCAN00000052564 // ensembl // 8 // Cross Hyb Matching Probes///GENSCAN00000053916 // ensembl // 3 // Cross Hyb Matchin…	BC063809(11),U03390(10),NM_130734(11),ENSRNOT00000003334(11)	Rn.55487	chr10q21	33938943	chr10	90.77	33920296	+		ENSRNOG00000002390		Rat Expression Array 230 2.0	March 2012 (Rnor5.0)	GO:0001934|GO:0001934|GO:0006417|GO:0006915|GO:0006919|GO:0007049|GO:0007205|GO:0007275|GO:0007369|GO:0017148|GO:0030178|GO:0030308|GO:0030308|GO:0030335|GO:0030335|GO:0032436|GO:0032436|GO:0032464|GO:0032464|GO:0032880|GO:0040008|GO:0043065|GO:0043065|GO:0043547|GO:0043547|GO:0048511|GO:0050765|GO:0050765|GO:0051302|GO:0051726|GO:0051726|GO:0051898|GO:0051898|GO:0061099|GO:0090003|GO:2000114|GO:…
1367619_at	-0.129586	-0.175776	-0.0985279	-0.153149	-0.132883	0.0257352	-0.0321512	-0.0637054	-0.147389	-0.0261612	0.149692	0.0969962	0.152252	0.0261612	0.0624208	0.105968	-0.103803	0.0871275	0.474795	0.621129	0.59501	0.618925	0.497002	0.0626958	Pgrmc1	291948	0007411 // axon guidance // inferred from expression pattern///0038155 // interleukin-23-mediated signaling pathway // inferred from sequence or structural similarity	0005634 // nucleus // not recorded///0005730 // nucleolus // inferred from electronic annotation///0005730 // nucleolus // not recorded///0005783 // endoplasmic reticulum // not recorded///0005789 // endoplasmic reticulum membrane // inferred from electronic annotation///0009986 // cell surface // inferred from electronic annotation///0009986 // cell surface // not recorded///0016020 // membrane …	0005143 // interleukin-12 receptor binding // inferred from sequence or structural similarity///0005496 // steroid binding // inferred from electronic annotation///0005515 // protein binding // inferred from electronic annotation///0008289 // lipid binding // inferred from electronic annotation///0020037 // heme binding // inferred from electronic annotation///0042019 // interleukin-23 binding //…	chrX:123352160-123360158 (+) // 95.25 // q35	progesterone receptor membrane component 1		Oct 23, 2013	This probe set was annotated using the Matching Probes based pipeline to a Entrez Gene identifier using 4 transcripts. // false // Matching Probes // A	FQ209626 // gb // 5 // Cross Hyb Matching Probes	AF163321(10),BC062073(10),NM_021766(10),U63315(10)	Rn.37311	chrXq12	123360158	chrX	95.25	123352160	+		ENSRNOG00000012786		Rat Expression Array 230 2.0	March 2012 (Rnor5.0)	GO:0007411|GO:0038155|GO:0005634|GO:0005730|GO:0005730|GO:0005783|GO:0005789|GO:0009986|GO:0009986|GO:0016020|GO:0016021|GO:0031090|GO:0043231|GO:0072536|GO:0005143|GO:0005496|GO:0005515|GO:0008289|GO:0020037|GO:0042019|GO:0042020
1367620_at	0.0292149	0.0189342	0.0327625	0.0626297	0.0466881	0.0151671	0.0213776	0.0173378	0.023675	0.00272751	-0.0155668	0.0146752	0.00327969	-0.0042572	-0.039978	-0.00272846	-0.0135584	0.0152516	-0.00546551	-0.0117645	-0.0285769	-0.0435352	-0.0109577	0.0140591	Atp5g3	114630	0006810 // transport // inferred from electronic annotation///0006811 // ion transport // inferred from electronic annotation///0007568 // aging // inferred from expression pattern///0015986 // ATP synthesis coupled proton transport // inferred from electronic annotation///0015991 // ATP hydrolysis coupled proton transport // inferred from electronic annotation///0015992 // proton transport // in…	0005739 // mitochondrion // inferred from electronic annotation///0005739 // mitochondrion // not recorded///0016020 // membrane // inferred from electronic annotation///0016021 // integral to membrane // inferred from electronic annotation///0031966 // mitochondrial membrane // inferred from electronic annotation///0033177 // proton-transporting two-sector ATPase complex, proton-transporting dom…	0008289 // lipid binding // inferred from electronic annotation///0015078 // hydrogen ion transmembrane transporter activity // inferred from electronic annotation	chr3:67289964-67292414 (-) // 95.58 // q24	ATP synthase, H+ transporting, mitochondrial Fo complex, subunit C3 (subunit 9)		Oct 23, 2013	This probe set was annotated using the Matching Probes based pipeline to a Entrez Gene identifier using 1 transcripts. // false // Matching Probes // A	AF315374 // gb // 4 // Cross Hyb Matching Probes///BC099786 // gb // 6 // Cross Hyb Matching Probes///FQ228633 // gb // 8 // Cross Hyb Matching Probes///NM_053756 // refseq // 4 // Cross Hyb Matching Probes	ENSRNOT00000058234(11)	Rn.2180	chr3q23	67292414	chr3	95.58	67289964	-		ENSRNOG00000001596		Rat Expression Array 230 2.0	March 2012 (Rnor5.0)	GO:0006810|GO:0006811|GO:0007568|GO:0015986|GO:0015991|GO:0015992|GO:0045471|GO:0005739|GO:0005739|GO:0016020|GO:0016021|GO:0031966|GO:0033177|GO:0045263|GO:0008289|GO:0015078
1367621_at	0.101523	0.114912	0.0352249	0.0279465	0.042841	0.0362613	0.0226259	0.049633	0.0655775	-0.008461	-0.022892	0.0334774	-0.0876017	-0.104786	0.0453739	0.008461	-0.157879	0.0750146	-0.136313	-0.169788	-0.115571	-0.196935	-0.154541	0.0278588	Dapk3	64391	0006351 // transcription, DNA-dependent // inferred from electronic annotation///0006355 // regulation of transcription, DNA-dependent // inferred from electronic annotation///0006468 // protein phosphorylation // not recorded///0006915 // apoptotic process // inferred from electronic annotation///0006917 // induction of apoptosis // inferred from direct assay///0006917 // induction of apoptosis …	0000775 // chromosome, centromeric region // inferred from electronic annotation///0005634 // nucleus // inferred from direct assay///0005634 // nucleus // not recorded///0005694 // chromosome // inferred from electronic annotation///0005737 // cytoplasm // inferred from electronic annotation///0005815 // microtubule organizing center // inferred from electronic annotation///0005856 // cytoskelet…	0000166 // nucleotide binding // inferred from electronic annotation///0004672 // protein kinase activity // inferred from electronic annotation///0004674 // protein serine/threonine kinase activity // inferred from direct assay///0004674 // protein serine/threonine kinase activity // not recorded///0004683 // calmodulin-dependent protein kinase activity // traceable author statement///0004713 //…	chr7:11559841-11568211 (-) // 98.95 // q11	death-associated protein kinase 3		Oct 23, 2013	This probe set was annotated using the Matching Probes based pipeline to a Entrez Gene identifier using 3 transcripts. // false // Matching Probes // A		BC062076(11),ENSRNOT00000027634(11),NM_022546(11)	Rn.2311	chr7q11	11568211	chr7	98.95	11559841	-	EC:2.7.11.1	ENSRNOG00000020383		Rat Expression Array 230 2.0	March 2012 (Rnor5.0)	GO:0006351|GO:0006355|GO:0006468|GO:0006915|GO:0006917|GO:0006917|GO:0006917|GO:0007243|GO:0007243|GO:0009103|GO:0016310|GO:0016568|GO:0017148|GO:0017148|GO:0030182|GO:0046777|GO:0046777|GO:0071346|GO:0071346|GO:0090263|GO:0090263|GO:2001241|GO:0000775|GO:0005634|GO:0005634|GO:0005694|GO:0005737|GO:0005815|GO:0005856|GO:0016020|GO:0016605|GO:0000166|GO:0004672|GO:0004674|GO:0004674|GO:0004683|GO:…
1367622_at	0.0927982	0.0663452	0.0584307	0.0204191	0.0687876	0.0234654	0.00470734	0.0340452	0.0194044	-0.0168438	0.0132971	0.0168632	-0.00470829	-0.0641661	-0.0376339	-0.0192051	0.0255938	0.0302485	-0.0357628	-0.0794926	-0.0872173	-0.0635242	-0.0694466	0.0176556	Atp5h	641434	0006200 // ATP catabolic process // not recorded///0006810 // transport // inferred from electronic annotation///0006811 // ion transport // inferred from electronic annotation///0015986 // ATP synthesis coupled proton transport // inferred from electronic annotation///0015992 // proton transport // inferred from electronic annotation///0046034 // ATP metabolic process // inferred from direct ass…	0000276 // mitochondrial proton-transporting ATP synthase complex, coupling factor F(o) // inferred from direct assay///0000276 // mitochondrial proton-transporting ATP synthase complex, coupling factor F(o) // inferred from electronic annotation///0005739 // mitochondrion // not recorded///0005739 // mitochondrion // traceable author statement///0005743 // mitochondrial inner membrane // not rec…	0015078 // hydrogen ion transmembrane transporter activity // inferred from electronic annotation///0015078 // hydrogen ion transmembrane transporter activity // traceable author statement///0016887 // ATPase activity // not recorded	chr5:176478617-176479213 (-) // 81.95 // q36	ATP synthase, H+ transporting, mitochondrial Fo complex, subunit d		Oct 23, 2013	This probe set was annotated using the Matching Probes based pipeline to a Entrez Gene identifier using 5 transcripts. // false // Matching Probes // A	XM_001057586 // refseq // 2 // Cross Hyb Matching Probes///GENSCAN00000018337 // ensembl // 2 // Cross Hyb Matching Probes///GENSCAN00000023721 // ensembl // 6 // Cross Hyb Matching Probes///GENSCAN00000042220 // ensembl // 8 // Cross Hyb Matching Probes///ENSRNOT00000004836 // ensembl // 8 // Cross Hyb Matching Probes///ENSRNOT00000059185 // ensembl // 2 // Cross Hyb Matching Probes	BC059139(10),BC078846(10),D10021(9),D13120(10),NM_019383(10)	Rn.80		176479213	chr5	81.95	176478617	-	EC:3.6.1.14			Rat Expression Array 230 2.0	March 2012 (Rnor5.0)	GO:0006200|GO:0006810|GO:0006811|GO:0015986|GO:0015992|GO:0046034|GO:0000276|GO:0000276|GO:0005739|GO:0005739|GO:0005743|GO:0005753|GO:0005753|GO:0016020|GO:0045263|GO:0015078|GO:0015078|GO:0016887
1367623_at	-0.0804758	-0.104412	-0.0597782	-0.0745735	-0.0948391	0.0155891	-0.0581808	-0.0252028	-0.0669155	-0.0380135	0.0189533	0.0302179	-0.0189533	0.0798721	0.0660753	0.0921516	0.0904236	0.0414884	0.0653791	0.0846062	0.046133	0.0995321	0.0846062	0.0184755	Rpl18	81766	0006412 // translation // inferred from electronic annotation	0005622 // intracellular // inferred from electronic annotation///0005737 // cytoplasm // inferred from electronic annotation///0005840 // ribosome // inferred from electronic annotation///0022625 // cytosolic large ribosomal subunit // not recorded///0030529 // ribonucleoprotein complex // inferred from electronic annotation	0003735 // structural constituent of ribosome // inferred from electronic annotation	chr1:102779724-102782381 (+) // 97.1 // q22	ribosomal protein L18		Oct 23, 2013	This probe set was annotated using the Matching Probes based pipeline to a Entrez Gene identifier using 5 transcripts. // false // Matching Probes // A	FQ221716 // gb // 7 // Cross Hyb Matching Probes///XR_146397 // refseq // 5 // Cross Hyb Matching Probes///GENSCAN00000016091 // ensembl // 3 // Cross Hyb Matching Probes///GENSCAN00000028533 // ensembl // 4 // Cross Hyb Matching Probes///GENSCAN00000055949 // ensembl // 1 // Cross Hyb Matching Probes///ENSRNOT00000028940 // ensembl // 3 // Cross Hyb Matching Probes///ENSRNOT00000072461 // ensemb…	BC084727(11),ENSRNOT00000028555(11),FQ228615(11),M20156(11),NM_031102(11)	Rn.484	chr1q22	102782381	chr1	97.1	102779724	+		ENSRNOG00000021035		Rat Expression Array 230 2.0	March 2012 (Rnor5.0)	GO:0006412|GO:0005622|GO:0005737|GO:0005840|GO:0022625|GO:0030529|GO:0003735
1367624_at	-0.399112	-0.424427	-0.440672	-0.470264	-0.213828	0.0909002	0.0500202	0.0785198	0.0554485	0.0360098	0.102415	0.0233983	0.0628033	0.214222	0.228272	0.187143	0.198363	0.0593427	-0.0754404	-0.0514393	-0.0916376	-0.0360098	-0.114719	0.028012	Atf4	79255	0006094 // gluconeogenesis // inferred from electronic annotation///0006094 // gluconeogenesis // not recorded///0006351 // transcription, DNA-dependent // inferred from electronic annotation///0006355 // regulation of transcription, DNA-dependent // not recorded///0006355 // regulation of transcription, DNA-dependent // inferred from sequence or structural similarity///0006357 // regulation of t…	0005634 // nucleus // inferred from direct assay///0005634 // nucleus // not recorded///0005667 // transcription factor complex // inferred from electronic annotation///0005667 // transcription factor complex // not recorded///0005737 // cytoplasm // inferred from direct assay///0005737 // cytoplasm // not recorded///0005815 // microtubule organizing center // inferred from electronic annotation/…	0003677 // DNA binding // not recorded///0003677 // DNA binding // inferred from sequence or structural similarity///0003700 // sequence-specific DNA binding transcription factor activity // inferred from electronic annotation///0005515 // protein binding // inferred from electronic annotation///0008022 // protein C-terminus binding // inferred from physical interaction///0043565 // sequence-spec…	chr7:121468539-121470586 (+) // 97.97 // q34	activating transcription factor 4		Oct 23, 2013	This probe set was annotated using the Matching Probes based pipeline to a Entrez Gene identifier using 4 transcripts. // false // Matching Probes // A		AF252627(11),BC158588(11),ENSRNOT00000065304(11),NM_024403(11)	Rn.2423	chr7q34	121470586	chr7	97.97	121468539	+		ENSRNOG00000017801		Rat Expression Array 230 2.0	March 2012 (Rnor5.0)	GO:0006094|GO:0006094|GO:0006351|GO:0006355|GO:0006355|GO:0006357|GO:0007214|GO:0034976|GO:0034976|GO:0043267|GO:0043525|GO:0043525|GO:0045893|GO:0045893|GO:0045944|GO:0045944|GO:0070059|GO:0070059|GO:0005634|GO:0005634|GO:0005667|GO:0005667|GO:0005737|GO:0005737|GO:0005815|GO:0005856|GO:0005886|GO:0016020|GO:0032590|GO:0003677|GO:0003677|GO:0003700|GO:0005515|GO:0008022|GO:0043565|GO:0046983
1367625_at	-0.0126209	0.0389967	0.0304766	-0.00846195	0.00103188	0.0209428	-0.00584221	-0.0272579	-0.0039711	-0.0493135	-0.0257521	0.0165708	0.0233917	0.0126228	-0.00103188	-0.0233641	-0.0870342	0.0392197	0.021594	0.099494	0.0868425	0.0141115	0.0605049	0.0340599	RGD1561736///RGD1563861///Rpl10	81764///498828///499794	0006412 // translation // inferred from electronic annotation	0005622 // intracellular // inferred from electronic annotation///0005737 // cytoplasm // not recorded///0005783 // endoplasmic reticulum // not recorded///0005840 // ribosome // inferred from electronic annotation///0015934 // large ribosomal subunit // non-traceable author statement///0022625 // cytosolic large ribosomal subunit // not recorded///0030529 // ribonucleoprotein complex // inferred…	0003735 // structural constituent of ribosome // inferred from electronic annotation///0003735 // structural constituent of ribosome // not recorded	chr18:14526005-14526761 (+) // 93.2 // p12///chr1:152178393-152180608 (-) // 96.6 // q31	similar to ribosomal protein L10///similar to ribosomal protein L10///ribosomal protein L10		Oct 23, 2013	This probe set was annotated using the Matching Probes based pipeline to a Entrez Gene identifier using 6 transcripts. // true // Matching Probes // A	FQ222847 // gb // 7 // Cross Hyb Matching Probes///NM_031100 // refseq // 8 // Cross Hyb Matching Probes///XM_001061583 // refseq // 5 // Cross Hyb Matching Probes///XM_002729119 // refseq // 3 // Cross Hyb Matching Probes///XM_578693 // refseq // 5 // Cross Hyb Matching Probes///XM_003751532 // refseq // 4 // Cross Hyb Matching Probes///GENSCAN00000007340 // ensembl // 5 // Cross Hyb Matching Pr…	BC058467(11),FQ220555(10),FQ229696(11),GENSCAN00000004176(11),ENSRNOT00000036352(11)	Rn.5976	chr18p12///chr3q11///chrXq37	14526761	chr18	93.2	14526005	+		ENSRNOG00000027149		Rat Expression Array 230 2.0	March 2012 (Rnor5.0)	GO:0006412|GO:0005622|GO:0005737|GO:0005783|GO:0005840|GO:0015934|GO:0022625|GO:0030529|GO:0003735|GO:0003735
1367626_at	0.28229	0.360989	0.278199	0.238759	0.17905	0.059535	-0.0582771	0.0163383	0.0452023	-0.0231686	-0.175101	0.0765482	0.0176907	0.131504	0.0190859	-0.0163383	-0.100502	0.0745774	-0.0357876	-0.225286	-0.153913	-0.196693	-0.181361	0.0656064	Ckm	24265	0016310 // phosphorylation // not recorded///0046314 // phosphocreatine biosynthetic process // inferred from direct assay///0046314 // phosphocreatine biosynthetic process // not recorded///0046314 // phosphocreatine biosynthetic process // traceable author statement	0005737 // cytoplasm // inferred from electronic annotation	0000166 // nucleotide binding // inferred from electronic annotation///0003824 // catalytic activity // inferred from electronic annotation///0004111 // creatine kinase activity // inferred from direct assay///0004111 // creatine kinase activity // not recorded///0004111 // creatine kinase activity // traceable author statement///0005524 // ATP binding // inferred from electronic annotation///001…	chr1:81587883-81598113 (+) // 97.44 // q21	creatine kinase, muscle		Oct 23, 2013	This probe set was annotated using the Matching Probes based pipeline to a Entrez Gene identifier using 5 transcripts. // false // Matching Probes // A	BC062058 // gb // 5 // Cross Hyb Matching Probes///FQ214681 // gb // 5 // Cross Hyb Matching Probes///FQ215261 // gb // 3 // Cross Hyb Matching Probes///FQ216087 // gb // 2 // Cross Hyb Matching Probes///FQ224968 // gb // 7 // Cross Hyb Matching Probes///GENSCAN00000026392 // ensembl // 8 // Cross Hyb Matching Probes	ENSRNOT00000022895(11),FQ214655(11),FQ214825(11),M10140(11),NM_012530(11)	Rn.10756	chr1q21	81598113	chr1	97.44	81587883	+	EC:2.7.3.2	ENSRNOG00000016837		Rat Expression Array 230 2.0	March 2012 (Rnor5.0)	GO:0016310|GO:0046314|GO:0046314|GO:0046314|GO:0005737|GO:0000166|GO:0003824|GO:0004111|GO:0004111|GO:0004111|GO:0005524|GO:0016301|GO:0016740|GO:0016772
1367627_at	-0.0989542	-0.263742	0.0369186	0.164776	-0.317676	0.180531	0.238167	0.116601	0.0646319	0.241467	0.246197	0.0759775	0.0277624	0.100051	-0.0277624	0.15368	-0.588902	0.268144	-0.30284	-0.285331	-0.159235	-0.307753	-0.31411	0.0581019	Gatm	81660	0006601 // creatine biosynthetic process // inferred from electronic annotation///0006601 // creatine biosynthetic process // not recorded///0006601 // creatine biosynthetic process // traceable author statement///0006979 // response to oxidative stress // inferred from expression pattern///0007584 // response to nutrient // inferred from direct assay///0009790 // embryo development // inferred f…	0005737 // cytoplasm // inferred from electronic annotation///0005739 // mitochondrion // not recorded///0005743 // mitochondrial inner membrane // inferred from electronic annotation///0005758 // mitochondrial intermembrane space // inferred from electronic annotation///0005758 // mitochondrial intermembrane space // not recorded///0016020 // membrane // inferred from electronic annotation	0015067 // amidinotransferase activity // inferred from direct assay///0015068 // glycine amidinotransferase activity // inferred from electronic annotation///0015068 // glycine amidinotransferase activity // not recorded///0016740 // transferase activity // inferred from electronic annotation///0016813 // hydrolase activity, acting on carbon-nitrogen (but not peptide) bonds, in linear amidines /…	chr3:121249680-121266283 (-) // 96.18 // q36	glycine amidinotransferase (L-arginine:glycine amidinotransferase)		Oct 23, 2013	This probe set was annotated using the Matching Probes based pipeline to a Entrez Gene identifier using 3 transcripts. // false // Matching Probes // A	FQ219076 // gb // 5 // Cross Hyb Matching Probes	BC081785(10),ENSRNOT00000000181(10),NM_031031(10)	Rn.33427	chr3q35	121266283	chr3	96.18	121249680	-	EC:2.1.4.1	ENSRNOG00000000168		Rat Expression Array 230 2.0	March 2012 (Rnor5.0)	GO:0006601|GO:0006601|GO:0006601|GO:0006979|GO:0007584|GO:0009790|GO:0010033|GO:0042246|GO:0043434|GO:0046689|GO:0005737|GO:0005739|GO:0005743|GO:0005758|GO:0005758|GO:0016020|GO:0015067|GO:0015068|GO:0015068|GO:0016740|GO:0016813
1367628_at	-0.0960598	-0.0405092	-0.0875645	-0.0955887	-0.0610819	0.0219174	0.0249023	-0.0249023	-0.0454998	-0.0539751	-0.0483112	0.0289469	0.0373602	0.0589914	0.123412	0.0796795	-0.048913	0.0570869	0.0900269	0.132932	0.0726967	0.071476	0.132194	0.0274932	Lgals1	56646	0002317 // plasma cell differentiation // inferred from electronic annotation///0002317 // plasma cell differentiation // not recorded///0007165 // signal transduction // not recorded///0010812 // negative regulation of cell-substrate adhesion // inferred from direct assay///0010977 // negative regulation of neuron projection development // inferred from mutant phenotype///0031295 // T cell costi…	0005576 // extracellular region // inferred from electronic annotation///0005578 // proteinaceous extracellular matrix // inferred from electronic annotation///0005615 // extracellular space // inferred from electronic annotation///0005615 // extracellular space // not recorded///0005622 // intracellular // not recorded///0005634 // nucleus // inferred from direct assay///0005737 // cytoplasm // …	0001948 // glycoprotein binding // inferred from physical interaction///0004871 // signal transducer activity // inferred from electronic annotation///0004871 // signal transducer activity // not recorded///0016936 // galactoside binding // inferred from electronic annotation///0030246 // carbohydrate binding // not recorded///0030395 // lactose binding // inferred from direct assay///0042803 // …	chr7:120144860-120147981 (+) // 96.82 // q34	lectin, galactoside-binding, soluble, 1		Oct 23, 2013	This probe set was annotated using the Matching Probes based pipeline to a Entrez Gene identifier using 4 transcripts. // false // Matching Probes // A	GENSCAN00000049201 // ensembl // 6 // Cross Hyb Matching Probes	BC058476(11),ENSRNOT00000013538(10),M19036(11),NM_019904(11)	Rn.57	chr7q34	120147981	chr7	96.82	120144860	+		ENSRNOG00000009884		Rat Expression Array 230 2.0	March 2012 (Rnor5.0)	GO:0002317|GO:0002317|GO:0007165|GO:0010812|GO:0010977|GO:0031295|GO:0031295|GO:0033555|GO:0034120|GO:0042493|GO:0043123|GO:0043123|GO:0045445|GO:0045445|GO:0048678|GO:0071333|GO:0071407|GO:0005576|GO:0005578|GO:0005615|GO:0005615|GO:0005622|GO:0005634|GO:0005737|GO:0009986|GO:0031012|GO:0001948|GO:0004871|GO:0004871|GO:0016936|GO:0030246|GO:0030395|GO:0042803|GO:0043236
1367629_at	0.0374737	0.0374737	0.0153551	0.021553	0.0353489	0.00921502	-0.0226679	0.00187969	0.0133352	-0.0101557	0.0425587	0.0222938	-0.00243378	0.00684452	-0.0494366	-0.00735378	-0.00188065	0.0198269	0.0195665	-0.0404797	-0.0521002	-0.0702038	-0.0120564	0.0315843	Cox7a2///Cox7a2l2	29507///688386		0005739 // mitochondrion // not recorded///0005743 // mitochondrial inner membrane // not recorded///0005746 // mitochondrial respiratory chain // inferred from electronic annotation///0016020 // membrane // inferred from electronic annotation	0004129 // cytochrome-c oxidase activity // inferred from electronic annotation///0009055 // electron carrier activity // inferred from electronic annotation	chr8:86753412-86757516 (-) // 94.9 // q31	cytochrome c oxidase subunit VIIa polypeptide 2///cytochrome c oxidase subunit VIIa polypeptide 2-like 2		Oct 23, 2013	This probe set was annotated using the Matching Probes based pipeline to a Entrez Gene identifier using 9 transcripts. // true // Matching Probes // A	GENSCAN00000017005 // ensembl // 6 // Cross Hyb Matching Probes///ENSRNOT00000003022 // ensembl // 1 // Cross Hyb Matching Probes	BC166880(10),FQ228537(10),FQ229029(10),FQ230547(10),NM_022503(11),ENSRNOT00000066084(11),ENSRNOT00000038497(10)	Rn.1745	chr14q11///chr8q24-q31	86757516	chr8	94.9	86753412	-	EC:1.9.3.1	ENSRNOG00000027791///ENSRNOG00000042903		Rat Expression Array 230 2.0	March 2012 (Rnor5.0)	GO:0005739|GO:0005743|GO:0005746|GO:0016020|GO:0004129|GO:0009055
1367630_at	-0.0372772	-0.00199795	-0.00276852	-0.0103445	-0.0396862	0.0166596	-0.00423241	0.00276947	-0.0321751	-0.0250587	-0.021596	0.0131587	-0.0010252	0.00477886	0.0190868	0.00467491	0.00102425	0.00704553	0.0238857	0.0179796	0.00114918	0.03689	0.0479069	0.0160244	Rps11	81774	0006412 // translation // inferred from electronic annotation	0005622 // intracellular // inferred from electronic annotation///0005840 // ribosome // inferred from electronic annotation///0022627 // cytosolic small ribosomal subunit // inferred from direct assay///0022627 // cytosolic small ribosomal subunit // not recorded///0030529 // ribonucleoprotein complex // inferred from electronic annotation	0003723 // RNA binding // inferred from electronic annotation///0003735 // structural constituent of ribosome // inferred from electronic annotation///0019843 // rRNA binding // inferred from electronic annotation	chr5:148800239-148800903 (+) // 88.7 // q36	ribosomal protein S11		Oct 23, 2013	This probe set was annotated using the Matching Probes based pipeline to a Entrez Gene identifier using 6 transcripts. // false // Matching Probes // A	XR_146993 // refseq // 5 // Cross Hyb Matching Probes///GENSCAN00000012168 // ensembl // 3 // Cross Hyb Matching Probes///GENSCAN00000025146 // ensembl // 1 // Cross Hyb Matching Probes///GENSCAN00000031779 // ensembl // 4 // Cross Hyb Matching Probes///GENSCAN00000033040 // ensembl // 1 // Cross Hyb Matching Probes///GENSCAN00000056220 // ensembl // 1 // Cross Hyb Matching Probes///ENSRNOT000000…	BC058465(10),ENSRNOT00000066328(11),FQ221188(10),FQ221872(11),K03250(11),NM_031110(11)	Rn.2177	chr1q22	148800903	chr5	88.7	148800239	+		ENSRNOG00000020595		Rat Expression Array 230 2.0	March 2012 (Rnor5.0)	GO:0006412|GO:0005622|GO:0005840|GO:0022627|GO:0022627|GO:0030529|GO:0003723|GO:0003735|GO:0019843
1367631_at	-0.233045	-0.243418	-0.132232	-0.088563	-0.268254	0.0698692	0.391698	0.312443	0.279508	0.373918	0.349908	0.0408137	0.0803308	0.11273	0.210391	0.238405	0.111758	0.0619116	-0.190459	-0.14455	-0.0803308	-0.136759	-0.180886	0.0389662	Ctgf	64032	0001502 // cartilage condensation // inferred from electronic annotation///0001502 // cartilage condensation // not recorded///0001503 // ossification // inferred from electronic annotation///0001503 // ossification // not recorded///0001525 // angiogenesis // not recorded///0001525 // angiogenesis // traceable author statement///0001558 // regulation of cell growth // inferred from electronic an…	0005576 // extracellular region // not recorded///0005578 // proteinaceous extracellular matrix // inferred from electronic annotation///0005578 // proteinaceous extracellular matrix // not recorded///0005615 // extracellular space // inferred from direct assay///0005794 // Golgi apparatus // inferred from electronic annotation///0005794 // Golgi apparatus // not recorded///0005801 // cis-Golgi n…	0001968 // fibronectin binding // inferred from direct assay///0005178 // integrin binding // inferred from electronic annotation///0005178 // integrin binding // not recorded///0005515 // protein binding // inferred from electronic annotation///0005520 // insulin-like growth factor binding // inferred from electronic annotation///0008083 // growth factor activity // inferred from direct assay///…	chr1:23331551-23334660 (-) // 98.89 // p12	connective tissue growth factor		Oct 23, 2013	This probe set was annotated using the Matching Probes based pipeline to a Entrez Gene identifier using 5 transcripts. // false // Matching Probes // A		AB023068(11),AF120275(11),BC072503(11),ENSRNOT00000020528(11),NM_022266(11)	Rn.17145	chr1p12	23334660	chr1	98.89	23331551	-		ENSRNOG00000015036		Rat Expression Array 230 2.0	March 2012 (Rnor5.0)	GO:0001502|GO:0001502|GO:0001503|GO:0001503|GO:0001525|GO:0001525|GO:0001558|GO:0001934|GO:0006260|GO:0007155|GO:0007160|GO:0007160|GO:0007229|GO:0007229|GO:0008284|GO:0008543|GO:0008543|GO:0009749|GO:0010260|GO:0010628|GO:0010629|GO:0010629|GO:0010942|GO:0014070|GO:0016477|GO:0016477|GO:0030154|GO:0030154|GO:0030324|GO:0030324|GO:0032330|GO:0032330|GO:0032355|GO:0032967|GO:0034059|GO:0035556|GO:…
1367632_at	0.308631	0.300863	0.321731	0.371499	0.24297	0.0412176	0.032052	0.0156822	0.154152	0.0614252	0.0855255	0.0485516	-0.110388	-0.0156822	-0.22918	-0.16399	-0.337811	0.10868	-0.115762	-0.167689	-0.0668354	-0.224895	-0.171397	0.0537889	Glul	24957	0006536 // glutamate metabolic process // inferred from direct assay///0006542 // glutamine biosynthetic process // inferred from direct assay///0006807 // nitrogen compound metabolic process // inferred from electronic annotation///0008283 // cell proliferation // inferred from electronic annotation///0008283 // cell proliferation // not recorded///0009749 // response to glucose stimulus // infe…	0005622 // intracellular // not recorded///0005737 // cytoplasm // inferred from direct assay///0005737 // cytoplasm // not recorded///0005739 // mitochondrion // inferred from electronic annotation///0005739 // mitochondrion // not recorded///0005791 // rough endoplasmic reticulum // inferred from direct assay///0042995 // cell projection // inferred from direct assay///0043005 // neuron project…	0000166 // nucleotide binding // inferred from electronic annotation///0000287 // magnesium ion binding // inferred from direct assay///0003824 // catalytic activity // inferred from electronic annotation///0004351 // glutamate decarboxylase activity // inferred from electronic annotation///0004356 // glutamate-ammonia ligase activity // inferred from direct assay///0004356 // glutamate-ammonia l…	chr13:76294459-76303626 (+) // 88.39 // q21	glutamate-ammonia ligase		Oct 23, 2013	This probe set was annotated using the Matching Probes based pipeline to a Entrez Gene identifier using 3 transcripts. // false // Matching Probes // A	BC072694 // gb // 8 // Cross Hyb Matching Probes///FQ211153 // gb // 3 // Cross Hyb Matching Probes///FQ213615 // gb // 2 // Cross Hyb Matching Probes///NM_017073 // refseq // 8 // Cross Hyb Matching Probes///ENSRNOT00000075480 // ensembl // 7 // Cross Hyb Matching Probes	BC061559(9),M29579(11),M91652(9)	Rn.2204	chr13q22	76303626	chr13	88.39	76294459	+	EC:4.1.1.15///EC:6.3.1.2			Rat Expression Array 230 2.0	March 2012 (Rnor5.0)	GO:0006536|GO:0006542|GO:0006807|GO:0008283|GO:0008283|GO:0009749|GO:0009749|GO:0019676|GO:0019676|GO:0032024|GO:0042133|GO:0050679|GO:0051260|GO:0051968|GO:0005622|GO:0005737|GO:0005737|GO:0005739|GO:0005739|GO:0005791|GO:0042995|GO:0043005|GO:0043204|GO:0043231|GO:0043234|GO:0043679|GO:0000166|GO:0000287|GO:0003824|GO:0004351|GO:0004356|GO:0004356|GO:0004356|GO:0005524|GO:0016595|GO:0016829|GO:…
1367633_at	0.171241	0.241199	0.304097	-0.00391769	0.503587	0.165987	0.0510883	-0.0889025	0.190039	-0.227689	-0.256146	0.168575	0.00391769	-0.354339	0.170549	-0.0493841	-0.16657	0.175218	-0.262235	0.0690746	-0.322891	-0.144944	0.150743	0.184097	Glul	24957	0006536 // glutamate metabolic process // inferred from direct assay///0006542 // glutamine biosynthetic process // inferred from direct assay///0006807 // nitrogen compound metabolic process // inferred from electronic annotation///0008283 // cell proliferation // inferred from electronic annotation///0008283 // cell proliferation // not recorded///0009749 // response to glucose stimulus // infe…	0005622 // intracellular // not recorded///0005737 // cytoplasm // inferred from direct assay///0005737 // cytoplasm // not recorded///0005739 // mitochondrion // inferred from electronic annotation///0005739 // mitochondrion // not recorded///0005791 // rough endoplasmic reticulum // inferred from direct assay///0042995 // cell projection // inferred from direct assay///0043005 // neuron project…	0000166 // nucleotide binding // inferred from electronic annotation///0000287 // magnesium ion binding // inferred from direct assay///0003824 // catalytic activity // inferred from electronic annotation///0004351 // glutamate decarboxylase activity // inferred from electronic annotation///0004356 // glutamate-ammonia ligase activity // inferred from direct assay///0004356 // glutamate-ammonia l…	chr13:76294459-76303626 (+) // 88.39 // q21	glutamate-ammonia ligase		Oct 23, 2013	This probe set was annotated using the Matching Probes based pipeline to a Entrez Gene identifier using 7 transcripts. // false // Matching Probes // A	FQ211153 // gb // 1 // Cross Hyb Matching Probes///BC092191 // gb // 11 // Negative Strand Matching Probes	BC061559(10),BC072694(11),ENSRNOT00000075480(11),FQ232853(11),M29579(11),M91652(10),NM_017073(11)	Rn.2204	chr13q22	76303626	chr13	88.39	76294459	+	EC:4.1.1.15///EC:6.3.1.2	ENSRNOG00000049560		Rat Expression Array 230 2.0	March 2012 (Rnor5.0)	GO:0006536|GO:0006542|GO:0006807|GO:0008283|GO:0008283|GO:0009749|GO:0009749|GO:0019676|GO:0019676|GO:0032024|GO:0042133|GO:0050679|GO:0051260|GO:0051968|GO:0005622|GO:0005737|GO:0005737|GO:0005739|GO:0005739|GO:0005791|GO:0042995|GO:0043005|GO:0043204|GO:0043231|GO:0043234|GO:0043679|GO:0000166|GO:0000287|GO:0003824|GO:0004351|GO:0004356|GO:0004356|GO:0004356|GO:0005515|GO:0005524|GO:0016595|GO:…
1367634_at	0.000234604	-0.00269032	0.00431728	-0.0271568	0.0153809	0.0140024	0.00295353	0.00270462	-0.00361729	-0.00719643	0.0749521	0.030739	0.0402517	0.00563812	-0.0159178	-0.0107174	-0.012146	0.0207733	-0.000235558	-0.026268	-0.00647354	0.0228815	0.0110121	0.016593	LOC100910017///Rpl31///Rpl31l1///Rpl31l2///Rpl31l4	64298///688416///100360252///100361974///100910017	0006412 // translation // inferred from electronic annotation	0005622 // intracellular // inferred from electronic annotation///0005840 // ribosome // inferred from electronic annotation///0022625 // cytosolic large ribosomal subunit // not recorded///0030529 // ribonucleoprotein complex // inferred from electronic annotation	0003735 // structural constituent of ribosome // inferred from electronic annotation	chr10:34137593-34138033 (+) // 93.68 // q21///chr9:45774869-45778356 (+) // 95.86 // q22///chr12:21217942-21218376 (-) // 93.68 // q11///chr5:82511604-82512060 (-) // 98.69 // q24///chr7:35614432-35614889 (-) // 95.86 // q13	60S ribosomal protein L31-like///ribosomal protein L31///ribosomal protein L31-like 1///ribosomal protein L31-like 2///ribosomal protein L31-like 4		Oct 23, 2013	This probe set was annotated using the Matching Probes based pipeline to a Entrez Gene identifier using 8 transcripts. // true // Matching Probes // A	FQ228297 // gb // 1 // Cross Hyb Matching Probes///XM_003752418 // refseq // 7 // Cross Hyb Matching Probes///XM_001055235 // refseq // 3 // Cross Hyb Matching Probes///XM_003753669 // refseq // 2 // Cross Hyb Matching Probes///XM_001060896 // refseq // 6 // Cross Hyb Matching Probes///XM_001065499 // refseq // 5 // Cross Hyb Matching Probes///XR_085941 // refseq // 4 // Cross Hyb Matching Probes…	BC062228(11),FQ211300(10),NM_022506(11),GENSCAN00000038115(9),GENSCAN00000038754(11),GENSCAN00000040827(9),ENSRNOT00000033733(11),ENSRNOT00000045401(9),ENSRNOT00000043610(9)	Rn.1101	chr9q21///chrXq34	34138033	chr10	93.68	34137593	+		ENSRNOG00000013508///ENSRNOG00000033024///ENSRNOG00000039249		Rat Expression Array 230 2.0	March 2012 (Rnor5.0)	GO:0006412|GO:0005622|GO:0005840|GO:0022625|GO:0030529|GO:0003735
1367635_at	0.0141859	-0.000946999	-0.00927925	0.0112267	-0.03794	0.0187092	-0.0162344	-0.0109968	-0.0288706	0.000946999	-0.015873	0.00961099	0.0576277	0.0212498	-0.0304022	0.0151215	-0.0150461	0.0305954	0.0073576	0.0356035	0.110108	0.00344849	-0.00388241	0.0419834	P4hb	25506	0006457 // protein folding // inferred from mutant phenotype///0006662 // glycerol ether metabolic process // inferred from electronic annotation///0018401 // peptidyl-proline hydroxylation to 4-hydroxy-L-proline // inferred from electronic annotation///0018401 // peptidyl-proline hydroxylation to 4-hydroxy-L-proline // not recorded///0045454 // cell redox homeostasis // inferred from electronic …	0005783 // endoplasmic reticulum // not recorded///0005788 // endoplasmic reticulum lumen // inferred from electronic annotation///0005793 // endoplasmic reticulum-Golgi intermediate compartment // inferred from electronic annotation///0005793 // endoplasmic reticulum-Golgi intermediate compartment // not recorded///0005886 // plasma membrane // inferred from electronic annotation///0009986 // ce…	0003756 // protein disulfide isomerase activity // inferred from mutant phenotype///0004656 // procollagen-proline 4-dioxygenase activity // inferred from electronic annotation///0004656 // procollagen-proline 4-dioxygenase activity // not recorded///0005515 // protein binding // inferred from electronic annotation///0009055 // electron carrier activity // inferred from electronic annotation///00…	chr10:109329570-109341094 (-) // 99.84 // q32.3	prolyl 4-hydroxylase, beta polypeptide		Oct 23, 2013	This probe set was annotated using the Matching Probes based pipeline to a Entrez Gene identifier using 3 transcripts. // false // Matching Probes // A		BC061857(10),ENSRNOT00000054958(10),NM_012998(11)	Rn.4234	chr10q32.3	109341094	chr10	99.84	109329570	-	EC:5.3.4.1	ENSRNOG00000036689		Rat Expression Array 230 2.0	March 2012 (Rnor5.0)	GO:0006457|GO:0006662|GO:0018401|GO:0018401|GO:0045454|GO:0005783|GO:0005788|GO:0005793|GO:0005793|GO:0005886|GO:0009986|GO:0009986|GO:0016020|GO:0042470|GO:0003756|GO:0004656|GO:0004656|GO:0005515|GO:0009055|GO:0015035|GO:0016853|GO:0046982
1367636_at	-0.00158215	0.0208397	-0.00926208	0.00294495	0.0338392	0.0157396	-0.0297937	0.030407	-0.0296898	0.00158215	-0.0724487	0.0344886	-0.102988	0.308942	-0.0523386	0.0716782	-0.134356	0.161448	0.132766	-0.0500546	0.157766	0.00454521	-0.102831	0.101561	Igf2r	25151	0001889 // liver development // inferred from direct assay///0006810 // transport // inferred from electronic annotation///0007186 // G-protein coupled receptor signaling pathway // inferred from mutant phenotype///0007283 // spermatogenesis // inferred from expression pattern///0009791 // post-embryonic development // inferred from expression pattern///0015031 // protein transport // traceable a…	0005615 // extracellular space // inferred from direct assay///0005634 // nucleus // not recorded///0005641 // nuclear envelope lumen // inferred from electronic annotation///0005641 // nuclear envelope lumen // not recorded///0005737 // cytoplasm // inferred from electronic annotation///0005768 // endosome // inferred from direct assay///0005768 // endosome // not recorded///0005770 // late endo…	0001948 // glycoprotein binding // inferred from electronic annotation///0001948 // glycoprotein binding // not recorded///0001965 // G-protein alpha-subunit binding // inferred from direct assay///0001972 // retinoic acid binding // inferred from direct assay///0004930 // G-protein coupled receptor activity // inferred from mutant phenotype///0005010 // insulin-like growth factor-activated recep…	chr1:51488766-51578507 (-) // 97.73 // q11	insulin-like growth factor 2 receptor		Oct 23, 2013	This probe set was annotated using the Matching Probes based pipeline to a Entrez Gene identifier using 3 transcripts. // false // Matching Probes // A		ENSRNOT00000021840(11),NM_012756(11),U59809(11)	Rn.270	chr1q11	51578507	chr1	97.73	51488766	-		ENSRNOG00000014997		Rat Expression Array 230 2.0	March 2012 (Rnor5.0)	GO:0001889|GO:0006810|GO:0007186|GO:0007283|GO:0009791|GO:0015031|GO:0031100|GO:0032526|GO:0042981|GO:0043065|GO:0048009|GO:0005615|GO:0005634|GO:0005641|GO:0005641|GO:0005737|GO:0005768|GO:0005768|GO:0005770|GO:0005802|GO:0005886|GO:0009986|GO:0009986|GO:0016020|GO:0016021|GO:0030118|GO:0030139|GO:0030139|GO:0030140|GO:0030140|GO:0048471|GO:0001948|GO:0001948|GO:0001965|GO:0001972|GO:0004930|GO:…
1367637_a_at	0.0799561	0.0851068	0.0568886	0.138177	0.0415897	0.0329227	-0.0148535	-0.0472345	0.011117	-0.00134468	0.00411606	0.020637	0.00814247	-0.026247	-0.0954151	-0.0714874	-0.0410109	0.0358741	-0.0151062	-0.0165176	0.00316048	-0.0017004	0.00134563	0.0083621	Ppp1cc	24669	0005975 // carbohydrate metabolic process // inferred from electronic annotation///0005977 // glycogen metabolic process // inferred from electronic annotation///0006470 // protein dephosphorylation // not recorded///0007049 // cell cycle // inferred from electronic annotation///0030182 // neuron differentiation // inferred from direct assay///0046822 // regulation of nucleocytoplasmic transport …	0000775 // chromosome, centromeric region // inferred from electronic annotation///0000776 // kinetochore // inferred from electronic annotation///0000777 // condensed chromosome kinetochore // inferred from electronic annotation///0005634 // nucleus // not recorded///0005654 // nucleoplasm // inferred from electronic annotation///0005694 // chromosome // inferred from electronic annotation///000…	0004721 // phosphoprotein phosphatase activity // inferred from electronic annotation///0004722 // protein serine/threonine phosphatase activity // not recorded///0004722 // protein serine/threonine phosphatase activity // inferred from sequence or structural similarity///0005515 // protein binding // inferred from physical interaction///0016787 // hydrolase activity // inferred from electronic a…	chr12:41744536-41761896 (-) // 97.89 // q16	protein phosphatase 1, catalytic subunit, gamma isozyme		Oct 23, 2013	This probe set was annotated using the Matching Probes based pipeline to a Entrez Gene identifier using 6 transcripts. // false // Matching Probes // A		BC078825(11),D90165(11),D90166(11),ENSRNOT00000048851(11),NM_001270983(11),NM_022498(11)	Rn.1495	chr12q16	41761896	chr12	97.89	41744536	-	EC:3.1.3.16	ENSRNOG00000001269		Rat Expression Array 230 2.0	March 2012 (Rnor5.0)	GO:0005975|GO:0005977|GO:0006470|GO:0007049|GO:0030182|GO:0046822|GO:0051301|GO:0000775|GO:0000776|GO:0000777|GO:0005634|GO:0005654|GO:0005694|GO:0005730|GO:0005730|GO:0005737|GO:0005739|GO:0005739|GO:0005741|GO:0005829|GO:0016607|GO:0030496|GO:0032154|GO:0043197|GO:0043234|GO:0070688|GO:0072357|GO:0072357|GO:0004721|GO:0004722|GO:0004722|GO:0005515|GO:0016787|GO:0019901|GO:0046872
1367638_at	0.163632	0.21864	0.0670824	0.0909977	0.092885	0.056195	-0.0725603	-0.0886602	-0.0784473	-0.215243	-0.016077	0.0655771	0.0364523	0.0671606	-0.0652313	-0.0555897	0.0208311	0.0521842	0.016077	-0.115287	0.031888	-0.0311279	-0.0714712	0.0545322	Mlycd	85239	0002931 // response to ischemia // inferred from mutant phenotype///0006085 // acetyl-CoA biosynthetic process // inferred from direct assay///0006085 // acetyl-CoA biosynthetic process // inferred from electronic annotation///0006085 // acetyl-CoA biosynthetic process // not recorded///0006629 // lipid metabolic process // inferred from electronic annotation///0006631 // fatty acid metabolic pro…	0005737 // cytoplasm // not recorded///0005739 // mitochondrion // inferred from direct assay///0005739 // mitochondrion // not recorded///0005759 // mitochondrial matrix // inferred from direct assay///0005759 // mitochondrial matrix // inferred from electronic annotation///0005777 // peroxisome // inferred from direct assay///0005777 // peroxisome // not recorded///0005782 // peroxisomal matrix…	0005102 // receptor binding // inferred from electronic annotation///0005102 // receptor binding // not recorded///0016829 // lyase activity // inferred from electronic annotation///0016831 // carboxy-lyase activity // inferred from electronic annotation///0050080 // malonyl-CoA decarboxylase activity // inferred from direct assay///0050080 // malonyl-CoA decarboxylase activity // not recorded	chr19:62781489-62797310 (+) // 98.87 // q12	malonyl-CoA decarboxylase		Oct 23, 2013	This probe set was annotated using the Matching Probes based pipeline to a Entrez Gene identifier using 3 transcripts. // false // Matching Probes // A	NM_053477 // refseq // 8 // Cross Hyb Matching Probes///GENSCAN00000050436 // ensembl // 3 // Cross Hyb Matching Probes	AF304865(10),BC061845(11),ENSRNOT00000019923(11)	Rn.13468	chr19q12	62797310	chr19	98.87	62781489	+	EC:4.1.1.9	ENSRNOG00000014522		Rat Expression Array 230 2.0	March 2012 (Rnor5.0)	GO:0002931|GO:0006085|GO:0006085|GO:0006085|GO:0006629|GO:0006631|GO:0006633|GO:0006633|GO:0010906|GO:0010906|GO:0019395|GO:0031998|GO:0046320|GO:0046321|GO:0046321|GO:2001294|GO:2001294|GO:0005737|GO:0005739|GO:0005739|GO:0005759|GO:0005759|GO:0005777|GO:0005777|GO:0005782|GO:0005782|GO:0005829|GO:0005102|GO:0005102|GO:0016829|GO:0016831|GO:0050080|GO:0050080
1367639_a_at	-0.0300713	-0.039053	-0.00256538	0.00256634	-0.064599	0.0246548	-0.00509834	-0.0165853	-0.0123672	-0.0134468	-0.0480881	0.0149664	0.0215263	0.0465021	0.133963	0.0694971	-0.00562191	0.0475317	0.0682678	0.140778	0.0962715	0.161053	0.117578	0.0325902	LOC100363271///RGD1562399///Rps2	83789///301438///100363271	0000028 // ribosomal small subunit assembly // inferred from mutant phenotype///0001731 // formation of translation preinitiation complex // inferred from mutant phenotype///0006412 // translation // inferred from electronic annotation///0071353 // cellular response to interleukin-4 // not recorded	0005622 // intracellular // inferred from electronic annotation///0005654 // nucleoplasm // not recorded///0005730 // nucleolus // not recorded///0005840 // ribosome // inferred from electronic annotation///0015935 // small ribosomal subunit // inferred from electronic annotation///0022627 // cytosolic small ribosomal subunit // inferred from direct assay///0022627 // cytosolic small ribosomal su…	0003723 // RNA binding // inferred from electronic annotation///0003735 // structural constituent of ribosome // inferred from mutant phenotype///0003735 // structural constituent of ribosome // not recorded///0003735 // structural constituent of ribosome // inferred from electronic annotation///0017134 // fibroblast growth factor binding // not recorded///0032403 // protein complex binding // in…	chr1:92873517-92874427 (+) // 99.09 // q21///chr10:13904043-13905712 (+) // 99.09 // q12///chr19:25458515-25459408 (+) // 99.61 // p11///chr2:76756934-76757836 (+) // 98.56 // q21///chr3:154686206-154687101 (+) // 99.61 // q41///chr9:16108242-16109125 (-) // 99.22 // q12///chr9:85302564-85303458 (-) // 98.04 // q34	ribosomal protein S2-like///similar to 40S ribosomal protein S2///ribosomal protein S2		Oct 23, 2013	This probe set was annotated using the Matching Probes based pipeline to a Entrez Gene identifier using 11 transcripts. // true // Matching Probes // A	BC060584 // gb // 4 // Cross Hyb Matching Probes///XR_146579 // refseq // 1 // Cross Hyb Matching Probes///XR_146599 // refseq // 8 // Cross Hyb Matching Probes///XR_146705 // refseq // 4 // Cross Hyb Matching Probes///XR_146990 // refseq // 3 // Cross Hyb Matching Probes///XR_147000 // refseq // 4 // Cross Hyb Matching Probes///XR_147202 // refseq // 3 // Cross Hyb Matching Probes///XR_146010 //…	BC098726(11),FQ209478(10),FQ220739(11),FQ230738(10),U92696(11),U92697(11),U92698(9),U92699(9),U92700(11),NM_031838(11),GENSCAN00000005455(9),GENSCAN00000017695(9),GENSCAN00000033211(11),GENSCAN00000033964(11),GENSCAN00000042602(10),ENSRNOT00000043480(10),ENSRNOT00000002656(11),ENSRNOT00000019508(11),ENSRNOT00000044776(9),ENSRNOT00000047772(9)	Rn.2115	chr10q12///chr9q31	92874427	chr1	99.09	92873517	+		ENSRNOG00000014179///ENSRNOG00000018121///ENSRNOG00000022934///ENSRNOG00000030174///ENSRNOG00000037380		Rat Expression Array 230 2.0	March 2012 (Rnor5.0)	GO:0000028|GO:0001731|GO:0006412|GO:0071353|GO:0005622|GO:0005654|GO:0005730|GO:0005840|GO:0015935|GO:0022627|GO:0022627|GO:0030529|GO:0003723|GO:0003735|GO:0003735|GO:0003735|GO:0017134|GO:0032403
1367640_at	-0.00777149	-0.019371	-0.0311337	-0.00736237	-0.00492001	0.00987569	-0.0244179	-0.00785255	-0.0237055	0.00520325	0.0290127	0.0199698	0.0231304	-0.0123806	0.00846386	-0.00259399	0.030386	0.0157991	0.0328484	0.0156498	0.00259495	0.0193787	0.0212412	0.00974815	LOC100360573///LOC100364427///LOC689481///Rps12///Rps12l2///Rps12l3	65139///689481///100360558///100360573///100360642///100364427	0006412 // translation // inferred from electronic annotation	0005622 // intracellular // inferred from electronic annotation///0005737 // cytoplasm // inferred from electronic annotation///0005840 // ribosome // inferred from electronic annotation///0022627 // cytosolic small ribosomal subunit // inferred from direct assay///0022627 // cytosolic small ribosomal subunit // not recorded///0030529 // ribonucleoprotein complex // inferred from electronic annot…	0003735 // structural constituent of ribosome // inferred from electronic annotation	chr1:24230024-24232140 (+) // 90.93 // p12	ribosomal protein S12-like///ribosomal protein S12-like///similar to ribosomal protein S12///ribosomal protein S12///ribosomal protein S12-like 2///ribosomal protein S12-like 3		Oct 23, 2013	This probe set was annotated using the Matching Probes based pipeline to a Entrez Gene identifier using 10 transcripts. // true // Matching Probes // A	XM_001062203 // refseq // 3 // Cross Hyb Matching Probes///XM_219903 // refseq // 1 // Cross Hyb Matching Probes///XM_220036 // refseq // 2 // Cross Hyb Matching Probes///XM_001066316 // refseq // 4 // Cross Hyb Matching Probes///GENSCAN00000007290 // ensembl // 4 // Cross Hyb Matching Probes///GENSCAN00000019609 // ensembl // 1 // Cross Hyb Matching Probes///GENSCAN00000027618 // ensembl // 3 //…	BC058460(11),FQ222117(11),M18547(10),NM_031709(11),GENSCAN00000004989(9),GENSCAN00000023092(11),GENSCAN00000047643(10),GENSCAN00000053527(10),ENSRNOT00000027225(11),ENSRNOT00000022184(11),ENSRNOT00000075079(9),ENSRNOT00000073153(9)	Rn.8400	chr1p12///chr5q22	24232140	chr1	90.93	24230024	+		ENSRNOG00000016411///ENSRNOG00000020093///ENSRNOG00000046944///ENSRNOG00000048564		Rat Expression Array 230 2.0	March 2012 (Rnor5.0)	GO:0006412|GO:0005622|GO:0005737|GO:0005840|GO:0022627|GO:0022627|GO:0030529|GO:0003735
1367641_at	0.0315628	0.00273228	-0.00396061	-0.0994234	0.0117798	0.0455769	-0.0628777	-0.0128164	-0.0186338	-0.0481071	-0.0112219	0.020896	-0.0296707	0.0276823	-0.0036602	-0.00273323	0.10831	0.0477523	0.209497	0.131958	0.166825	0.186526	0.139832	0.0288213	Sod1	24786	0000187 // activation of MAPK activity // not recorded///0000187 // activation of MAPK activity // inferred from sequence or structural similarity///0000302 // response to reactive oxygen species // not recorded///0000303 // response to superoxide // not recorded///0000303 // response to superoxide // inferred from sequence or structural similarity///0001541 // ovarian follicle development // not…	0005615 // extracellular space // not recorded///0005615 // extracellular space // inferred from sequence or structural similarity///0005622 // intracellular // not recorded///0005634 // nucleus // inferred from direct assay///0005634 // nucleus // not recorded///0005634 // nucleus // inferred from sequence or structural similarity///0005730 // nucleolus // not recorded///0005737 // cytoplasm // …	0004784 // superoxide dismutase activity // inferred from direct assay///0004784 // superoxide dismutase activity // not recorded///0004784 // superoxide dismutase activity // inferred from sequence or structural similarity///0005507 // copper ion binding // inferred from mutant phenotype///0005507 // copper ion binding // not recorded///0005507 // copper ion binding // inferred from sequence or …	chr11:33982763-33988343 (+) // 97.61 // q11	superoxide dismutase 1, soluble		Oct 23, 2013	This probe set was annotated using the Matching Probes based pipeline to a Entrez Gene identifier using 6 transcripts. // false // Matching Probes // A	GENSCAN00000032717 // ensembl // 8 // Cross Hyb Matching Probes	BC082800(10),ENSRNOT00000002885(10),FQ220715(9),M21060(9),M25157(10),NM_017050(10)	Rn.6059	chr11q11	33988343	chr11	97.61	33982763	+	EC:1.15.1.1	ENSRNOG00000002115		Rat Expression Array 230 2.0	March 2012 (Rnor5.0)	GO:0000187|GO:0000187|GO:0000302|GO:0000303|GO:0000303|GO:0001541|GO:0001541|GO:0001819|GO:0001819|GO:0001895|GO:0001895|GO:0001975|GO:0002262|GO:0002262|GO:0006302|GO:0006309|GO:0006749|GO:0006749|GO:0006801|GO:0006801|GO:0006801|GO:0006801|GO:0006879|GO:0006879|GO:0006979|GO:0006979|GO:0006979|GO:0007283|GO:0007283|GO:0007566|GO:0007566|GO:0007568|GO:0007569|GO:0007569|GO:0007605|GO:0007605|GO:…
1367642_at	0.167353	0.158255	0.100772	0.104635	0.190292	0.0355231	-0.0191517	0.00342751	-0.00342751	-0.0516777	0.137989	0.0651149	0.00907516	-0.0419407	-0.0596008	-0.0738602	0.0131645	0.0355824	0.0152082	-0.0806866	-0.0749397	-0.139204	-0.0630312	0.049449	Suclg1	114597	0006099 // tricarboxylic acid cycle // inferred from direct assay///0006099 // tricarboxylic acid cycle // inferred from electronic annotation///0006104 // succinyl-CoA metabolic process // inferred from direct assay///0006105 // succinate metabolic process // inferred from direct assay///0008152 // metabolic process // inferred from electronic annotation	0005737 // cytoplasm // not recorded///0005739 // mitochondrion // inferred from direct assay///0005739 // mitochondrion // not recorded///0005743 // mitochondrial inner membrane // inferred from electronic annotation///0005743 // mitochondrial inner membrane // not recorded///0005886 // plasma membrane // inferred from electronic annotation///0005886 // plasma membrane // not recorded///0043234 …	0000166 // nucleotide binding // inferred from electronic annotation///0003824 // catalytic activity // inferred from electronic annotation///0003878 // ATP citrate synthase activity // inferred from electronic annotation///0004775 // succinate-CoA ligase (ADP-forming) activity // inferred from direct assay///0004776 // succinate-CoA ligase (GDP-forming) activity // inferred from direct assay///0…	chr4:165937947-165967287 (+) // 72.44 // q34	succinate-CoA ligase, alpha subunit		Oct 23, 2013	This probe set was annotated using the Matching Probes based pipeline to a Entrez Gene identifier using 4 transcripts. // false // Matching Probes // A		BC061537(10),ENSRNOT00000007624(11),FQ217244(11),NM_053752(10)	Rn.3766	chr4q33	165967287	chr4	72.44	165937947	+	EC:6.2.1.4///EC:6.2.1.5	ENSRNOG00000005587		Rat Expression Array 230 2.0	March 2012 (Rnor5.0)	GO:0006099|GO:0006099|GO:0006104|GO:0006105|GO:0008152|GO:0005737|GO:0005739|GO:0005739|GO:0005743|GO:0005743|GO:0005886|GO:0005886|GO:0043234|GO:0045244|GO:0000166|GO:0003824|GO:0003878|GO:0004775|GO:0004776|GO:0005525|GO:0016874|GO:0019003|GO:0046982|GO:0048037
1367643_at	-0.0412626	-0.0452395	-0.0343466	-0.0530624	0.0698452	0.0457317	-0.113307	-0.0748367	-0.0771904	-0.0199385	-0.0417681	0.0320885	-0.0930796	0.0810976	0.0760221	0.0366993	0.240554	0.106712	0.0199385	0.0762939	0.0581675	0.0965996	0.0605946	0.0252459	Bsg	25246	0007566 // embryo implantation // inferred from expression pattern///0042475 // odontogenesis of dentin-containing tooth // inferred from expression pattern///0043434 // response to peptide hormone stimulus // inferred from expression pattern///0046689 // response to mercury ion // inferred from expression pattern///0046697 // decidualization // inferred from expression pattern///0051591 // respo…	0002080 // acrosomal membrane // inferred from electronic annotation///0002080 // acrosomal membrane // not recorded///0005739 // mitochondrion // inferred from direct assay///0005886 // plasma membrane // inferred from electronic annotation///0016020 // membrane // inferred from electronic annotation///0016021 // integral to membrane // inferred from electronic annotation///0042383 // sarcolemma…	0005515 // protein binding // inferred from physical interaction///0005537 // mannose binding // inferred from electronic annotation	chr7:13044571-13051713 (-) // 84.07 // q11	basigin (Ok blood group)		Oct 23, 2013	This probe set was annotated using the Matching Probes based pipeline to a Entrez Gene identifier using 7 transcripts. // false // Matching Probes // A	BC085122 // gb // 1 // Cross Hyb Matching Probes///FQ213626 // gb // 8 // Cross Hyb Matching Probes///FQ215940 // gb // 1 // Cross Hyb Matching Probes///GENSCAN00000052471 // ensembl // 3 // Cross Hyb Matching Probes	AY120888(11),BC059145(11),ENSRNOT00000011275(11),ENSRNOT00000044275(11),NM_001109882(11),NM_012783(11),X54640(11)	Rn.2269	chr7q11	13051713	chr7	84.07	13044571	-		ENSRNOG00000008414		Rat Expression Array 230 2.0	March 2012 (Rnor5.0)	GO:0007566|GO:0042475|GO:0043434|GO:0046689|GO:0046697|GO:0051591|GO:0002080|GO:0002080|GO:0005739|GO:0005886|GO:0016020|GO:0016021|GO:0042383|GO:0042470|GO:0045121|GO:0005515|GO:0005537
1367644_at	0.251108	0.195069	0.186876	0.282519	0.0929317	0.064911	0.12383	-0.000781059	-0.00366402	-0.000749588	0.000749588	0.0499969	-0.100849	0.0941372	-0.236191	-0.161989	-0.288439	0.132751	0.154052	-0.00801277	0.0173731	-0.117176	-0.151622	0.108255	Adcy6	25289	0006171 // cAMP biosynthetic process // inferred from direct assay///0006171 // cAMP biosynthetic process // inferred from mutant phenotype///0006171 // cAMP biosynthetic process // not recorded///0007212 // dopamine receptor signaling pathway // inferred from electronic annotation///0007212 // dopamine receptor signaling pathway // not recorded///0009190 // cyclic nucleotide biosynthetic process…	0005622 // intracellular // inferred from electronic annotation///0005768 // endosome // inferred from direct assay///0005886 // plasma membrane // inferred from direct assay///0005929 // cilium // inferred from electronic annotation///0016020 // membrane // inferred from direct assay///0016021 // integral to membrane // inferred from electronic annotation///0031528 // microvillus membrane // inf…	0000166 // nucleotide binding // inferred from electronic annotation///0004016 // adenylate cyclase activity // inferred from direct assay///0004016 // adenylate cyclase activity // inferred from electronic annotation///0004016 // adenylate cyclase activity // inferred from mutant phenotype///0004016 // adenylate cyclase activity // not recorded///0005102 // receptor binding // inferred from phys…	chrX:114774433-114789266 (-) // 93.91 // q34	adenylate cyclase 6		Oct 23, 2013	This probe set was annotated using the Matching Probes based pipeline to a Entrez Gene identifier using 4 transcripts. // false // Matching Probes // A		ENSRNOT00000016623(11),L01115(9),NM_001270785(11),NM_012821(11)	Rn.3313	chr7q36	114789266	chrX	93.91	114774433	-	EC:4.6.1.1	ENSRNOG00000011587		Rat Expression Array 230 2.0	March 2012 (Rnor5.0)	GO:0006171|GO:0006171|GO:0006171|GO:0007212|GO:0007212|GO:0009190|GO:0035556|GO:0071380|GO:0071380|GO:0071870|GO:0071870|GO:0005622|GO:0005768|GO:0005886|GO:0005929|GO:0016020|GO:0016021|GO:0031528|GO:0042383|GO:0042995|GO:0044424|GO:0045121|GO:0000166|GO:0004016|GO:0004016|GO:0004016|GO:0004016|GO:0005102|GO:0005515|GO:0005524|GO:0008294|GO:0008294|GO:0016829|GO:0016849|GO:0019901|GO:0046872
1367645_at	0.00278664	-0.0287323	-0.0520878	-0.0471363	-0.021204	0.0196613	-0.00225258	-0.0369043	-0.0428228	0.0148888	0.0776224	0.0434178	0.00910854	-0.0501595	-0.00764942	0.0170326	-0.00859737	0.0232259	0.0455475	0.00225353	0.0263901	0.0621452	0.0181818	0.0209453	LOC100361180///LOC100362366///LOC100365810///Rps17	29286///100361180///100362366///100365810	0000028 // ribosomal small subunit assembly // not recorded///0006364 // rRNA processing // not recorded///0006412 // translation // inferred from electronic annotation///0006414 // translational elongation // not recorded///0034101 // erythrocyte homeostasis // not recorded///0042274 // ribosomal small subunit biogenesis // not recorded	0005622 // intracellular // inferred from electronic annotation///0005840 // ribosome // inferred from electronic annotation///0022627 // cytosolic small ribosomal subunit // inferred from direct assay///0022627 // cytosolic small ribosomal subunit // not recorded///0030529 // ribonucleoprotein complex // inferred from electronic annotation	0003735 // structural constituent of ribosome // inferred from electronic annotation	chr1:144109659-144112067 (-) // 98.26 // q31	40S ribosomal protein S17-like///40S ribosomal protein S17-like///40S ribosomal protein S17-like///ribosomal protein S17		Oct 23, 2013	This probe set was annotated using the Matching Probes based pipeline to a Entrez Gene identifier using 10 transcripts. // true // Matching Probes // A	XM_002725114 // refseq // 3 // Cross Hyb Matching Probes///XM_002725137 // refseq // 8 // Cross Hyb Matching Probes///XM_001080819 // refseq // 3 // Cross Hyb Matching Probes///XM_001071140 // refseq // 6 // Cross Hyb Matching Probes///XM_344159 // refseq // 1 // Cross Hyb Matching Probes///XR_146305 // refseq // 2 // Cross Hyb Matching Probes///XM_001080507 // refseq // 3 // Cross Hyb Matching P…	BC058484(11),K02933(11),NM_017152(11),XM_002727123(10),GENSCAN00000005536(10),GENSCAN00000031364(9),GENSCAN00000046148(10),ENSRNOT00000013868(9),ENSRNOT00000025888(11),ENSRNOT00000037043(10),ENSRNOT00000073068(10)	Rn.6920	chr1q31	144112067	chr1	98.26	144109659	-		ENSRNOG00000019106///ENSRNOG00000028690///ENSRNOG00000045885///ENSRNOG00000048927		Rat Expression Array 230 2.0	March 2012 (Rnor5.0)	GO:0000028|GO:0006364|GO:0006412|GO:0006414|GO:0034101|GO:0042274|GO:0005622|GO:0005840|GO:0022627|GO:0022627|GO:0030529|GO:0003735
1367646_at	-0.0432615	0.018199	0.0349913	0.00704002	0.00570965	0.0261015	-0.0223646	0.00319576	-0.00498867	-0.0553026	-0.112051	0.0419852	-0.0731325	0.0198822	-0.00319576	-0.00925922	-0.0489664	0.0334885	0.0469894	0.0246363	0.0151625	-0.0056591	0.00899982	0.0175113	Ctsb	64529	0006508 // proteolysis // inferred from direct assay///0006508 // proteolysis // inferred from electronic annotation///0006508 // proteolysis // inferred from expression pattern///0006508 // proteolysis // inferred from mutant phenotype///0006508 // proteolysis // not recorded///0006508 // proteolysis // traceable author statement///0006914 // autophagy // inferred from expression pattern///00069…	0005576 // extracellular region // inferred from direct assay///0005615 // extracellular space // inferred from direct assay///0005730 // nucleolus // inferred from electronic annotation///0005730 // nucleolus // not recorded///0005737 // cytoplasm // inferred from direct assay///0005739 // mitochondrion // inferred from direct assay///0005739 // mitochondrion // inferred from electronic annotati…	0004175 // endopeptidase activity // inferred from direct assay///0004175 // endopeptidase activity // inferred from mutant phenotype///0004197 // cysteine-type endopeptidase activity // inferred from direct assay///0004197 // cysteine-type endopeptidase activity // inferred from electronic annotation///0004197 // cysteine-type endopeptidase activity // not recorded///0005515 // protein binding /…	chr15:50081574-50102406 (+) // 98.19 // p11	cathepsin B		Oct 23, 2013	This probe set was annotated using the Matching Probes based pipeline to a Entrez Gene identifier using 3 transcripts. // false // Matching Probes // A	GENSCAN00000015209 // ensembl // 2 // Cross Hyb Matching Probes	BC072490(11),ENSRNOT00000014177(11),NM_022597(11)	Rn.6171	chr15p12	50102406	chr15	98.19	50081574	+	EC:3.4.22.1	ENSRNOG00000010331		Rat Expression Array 230 2.0	March 2012 (Rnor5.0)	GO:0006508|GO:0006508|GO:0006508|GO:0006508|GO:0006508|GO:0006508|GO:0006914|GO:0006950|GO:0007283|GO:0007519|GO:0009611|GO:0009612|GO:0009749|GO:0014070|GO:0014075|GO:0034097|GO:0043434|GO:0045471|GO:0050790|GO:0060548|GO:0070670|GO:0097067|GO:0097067|GO:0005576|GO:0005615|GO:0005730|GO:0005730|GO:0005737|GO:0005739|GO:0005739|GO:0005739|GO:0005764|GO:0005764|GO:0005764|GO:0005901|GO:0009897|GO:…
[truncated: 30,847 more rows]
[truncated: 22 more columns]

## Sheet: normalized data (24-48 hrs)
Normalized data intensity values and standard deviation of samples (n=5 biological replicates) in response to 24 and 48 hours of cyclic mechanical stretch in neonatal rat ventricular myocytes.
[truncated: 31,100 more rows]
[truncated: 16 more columns]
