# Supplementary material for: Mechanical stretch induced transcriptomic profiles in cardiac myocytes
Source: Sci Rep. 2018 Mar 16;8:4733. doi: 10.1038/s41598-018-23042-w (PMC5856749; doi:10.1038/s41598-018-23042-w)
Supplement: Supplementary file 5 — Dataset 3 [file 41598_2018_23042_MOESM5_ESM.xlsx]

## Sheet: 1 hour
Functional analysis of differentially expressed genes in response to 1 hour of mechanical stretch in neonatal rat ventricular myocytes.
Function	p-Value	Activation z-score	Genes (n)
Increased
proliferation of cells	2.17e-24	2.576	115
cell movement	4.51e-23	2.892	84
differentiation of cells	1.07e-22	3.253	86
migration of cells	1.48e-21	2.795	77
growth of tumor	1.98e-20	2.427	48
transcription	2.91e-20	2.911	77
proliferation of connective tissue cells	6.05e-20	2.74	41
expression of RNA	2.68e-18	2.933	77
transcription of RNA	2.79e-18	2.527	71
growth of epithelial tissue	4.79e-16	3.404	39
cell viability	5.65e-16	3.558	55
cell survival	2.91e-15	3.725	56
invasion of cells	4.52e-15	3.622	43
cell movement of smooth muscle cells	5.04e-15	2.863	19
development of body trunk	6.65e-15	2.342	49
migration of smooth muscle cells	1.33e-14	2.85	18
cell movement of vascular smooth muscle cells	1.98e-14	2.455	16
quantity of cells	4.98e-14	2.225	62
differentiation of connective tissue cells	7.69e-14	3.251	35
migration of vascular smooth muscle cells	8.14e-14	2.443	15
angiogenesis	1.01e-13	3.922	42
proliferation of epithelial cells	1.75e-13	2.816	30
differentiation of connective tissue	8.24e-13	3.017	36
vasculogenesis	1.11e-12	4.026	36
invasion of tumor cell lines	1.19e-12	3.972	34
activation of DNA endogenous promoter	2.66e-12	2.125	47
transactivation	2.84e-12	2.112	31
differentiation of bone	1.43e-11	2.943	25
transactivation of RNA	1.52e-11	2.543	29
differentiation of bone cells	7.15e-11	2.85	24
cell movement of tumor cell lines	3.78e-10	3.581	35
migration of tumor cell lines	6.71e-10	3.727	31
vascularization	9e-10	3.162	17
organization of cytoskeleton	1.35e-09	3.511	46
cell viability of tumor cells	1.76e-09	2.54	12
vascular lesion	3.42e-09	2.369	16
neoplasia of tumor cell lines	3.64e-09	2.246	19
activation of cells	4.99e-09	2.48	36
microtubule dynamics	8.72e-09	3.096	40
development of endothelial tissue	8.9e-09	3.206	20
formation of skin	9.23e-09	2.626	20
development of epithelial tissue	1.37e-08	2.795	24
synthesis of lipid	1.47e-08	2.05	29
differentiation of tumor cell lines	1.71e-08	2.056	20
differentiation of osteoclasts	2.01e-08	2.525	14
accumulation of cells	2.44e-08	2.775	19
endothelial cell development	2.62e-08	3.066	19
development of genitourinary system	5.78e-08	2.017	32
invasion of tumor	7.39e-08	3.268	15
differentiation of osteoblasts	9.09e-08	2.148	16
proliferation of endothelial cells	9.29e-08	2.902	17
proliferation of synovial cells	1.12e-07	2.63	7
differentiation of nervous system	1.3e-07	2.068	22
quantity of myeloid cells	1.55e-07	2.148	18
formation of vascular lesion	1.86e-07	2.425	10
invasion of carcinoma cell lines	2.02e-07	2.903	13
cell viability of cancer cells	2.82e-07	2.335	9
transport of molecule	3.67e-07	2.246	45
invasion of malignant tumor	5.52e-07	2.425	11
metabolism of carbohydrate	5.7e-07	2.473	24
recruitment of phagocytes	5.81e-07	2.48	14
synthesis of carbohydrate	6.3e-07	2.138	19
formation of cells	6.54e-07	2.405	32
proliferation of liver cells	7.86e-07	3.344	12
regeneration of liver	8.81e-07	2.599	8
differentiation of dermal cells	1.28e-06	2.233	11
proliferation of epithelial cell lines	1.46e-06	2.588	13
mitosis	2.04e-06	2.075	20
maturation of cells	2.04e-06	2.144	19
synthesis of nitric oxide	2.68e-06	2.71	14
proliferation of bone cells	2.98e-06	2.362	8
proliferation of fibroblasts	3.19e-06	2.49	16
growth of bone tissue	3.49e-06	2.362	8
invasion of tumor cells	3.84e-06	2.964	11
proliferation of breast cell lines	5.29e-06	2.414	9
growth of ovarian follicle	7.67e-06	2.189	6
differentiation of neurons	7.74e-06	2.419	17
mitogenesis	9.15e-06	2.771	10
attachment of cells	9.43e-06	2.36	9
vascularization of body region	9.43e-06	2.374	9
activation of macrophages	1.22e-05	2.35	12
adhesion of immune cells	1.23e-05	2.162	15
synthesis of fatty acid	1.27e-05	3.049	14
differentiation of epithelial cells	1.35e-05	2.149	14
development of artery	1.35e-05	2.216	7
migration of breast cancer cell lines	1.74e-05	2.004	12
cell death of immune cells	1.96e-05	2.01	22
differentiation of fibroblasts	1.99e-05	2.19	6
invasion of embryonic cell lines	2.02e-05	2	4
stimulation of tumor cells	2.02e-05	2	4
size of body	2.13e-05	3.238	26
cell movement of breast cancer cell lines	2.31e-05	2.24	13
quantity of benign tumor	2.6e-05	2.19	5
recruitment of neutrophils	2.76e-05	2.612	10
proliferation of hepatocytes	2.76e-05	2.902	9
synthesis of eicosanoid	2.86e-05	2.751	11
development of malignant tumor	3.64e-05	2.579	9
cell movement of prostate cancer cell lines	3.75e-05	2.234	8
stimulation of cells	3.9e-05	2.375	13
Decreased
organismal death	2.25e-13	-3.713	73
obesity	5.86e-09	-2.109	23
adipogenesis	1.25e-08	-2.178	12
adipogenesis of cells	1.05e-07	-2.402	10
Dermatitis	9.03e-07	-2.043	19
Growth Failure	1.04e-06	-2.274	23
concentration of D-glucose	2.52e-05	-2.073	14

## Sheet: 4 hours
Functional analysis of differentially expressed genes in response to 4 hours of mechanical stretch in neonatal rat ventricular myocytes.
Function	p-Value	Activation z-score	Genes (n)
Increased
proliferation of cells	8.87e-20	2.343	228
differentiation of cells	1.14e-16	2.144	154
invasion of cells	1.62e-16	3.005	81
growth of muscle tissue	6.69e-16	2.449	47
quantity of cells	8.99e-16	2.118	128
migration of smooth muscle cells	1.11e-15	2.071	28
cell movement of smooth muscle cells	1.74e-15	2.048	29
proliferation of muscle cells	2.44e-15	2.449	46
cell survival	1.18e-14	2.101	106
cell viability	8.96e-14	2.084	99
invasion of tumor cell lines	1.05e-13	3.927	63
cell movement of tumor cell lines	1.28e-13	2.138	74
proliferation of fibroblast cell lines	1.38e-13	2.037	47
proliferation of liver cells	2.09e-13	2.097	29
growth of epithelial tissue	9.61e-13	2.665	62
development of genitourinary system	3.25e-12	2.543	73
differentiation of bone cells	9.64e-11	2.145	41
organization of cytoskeleton	4.45e-10	3.071	94
proliferation of epithelial cells	5.53e-10	3.074	45
transactivation	6.71e-10	2.037	50
formation of skin	1.99e-09	2.559	36
cancer	3.69e-09	2.058	462
G1/S phase transition	4.77e-09	2.019	25
transactivation of RNA	5.5e-09	2.019	46
proliferation of synovial cells	5.83e-09	2.186	11
organization of cytoplasm	7.05e-09	3.076	97
formation of plasma membrane projections	1.65e-08	2.01	48
invasion of tumor	2.26e-08	2.956	26
cell movement of breast cancer cell lines	2.51e-08	2.06	29
proliferation of cancer cells	6.57e-08	2.002	33
formation of connective tissue cells	7.42e-08	2.009	23
tumorigenesis of tissue	9.63e-08	2.4	393
quantity of tumor	1.15e-07	2.903	17
neoplasia of epithelial tissue	1.35e-07	2.284	387
formation of cellular protrusions	1.55e-07	2.136	62
migration of squamous cell carcinoma cell lines	1.78e-07	2.578	11
cell movement of carcinoma cell lines	1.86e-07	2.829	22
development of reproductive system	2.13e-07	2.471	53
epithelial cancer	2.18e-07	2.308	383
differentiation of dermal cells	2.81e-07	2.182	19
differentiation of skin	2.95e-07	2.407	20
microtubule dynamics	3.12e-07	3.18	75
growth of mammary tumor	3.13e-07	2.415	15
invasion of malignant tumor	3.63e-07	2.442	18
invasion of tumor cells	3.73e-07	2.763	20
synthesis of prostaglandin	6.9e-07	2.075	19
progression of tumor	7.85e-07	2.059	18
invasion of breast cancer cell lines	9.96e-07	3.135	24
quantity of lesion	1.27e-06	2.465	19
differentiation of epithelial tissue	1.39e-06	2.617	30
synthesis of prostaglandin E2	1.58e-06	2.355	16
hyperplasia of epidermis	2e-06	2.019	14
migration of carcinoma cell lines	2.03e-06	2.388	18
Decreased
organismal death	1.15e-18	-3.023	166
morbidity or mortality	1.9e-18	-2.814	167
cell death	4.13e-16	-2.139	202
necrosis	7.14e-15	-2.339	164
cell death of connective tissue cells	1.26e-10	-2.081	53
dysgenesis	4.68e-10	-2.37	48
Hypoplasia	3.92e-09	-2.364	44
weight loss	3.97e-09	-2.421	27
perinatal death	3.94e-08	-2.351	47
cellular infiltration by mononuclear leukocytes	2.72e-07	-2.002	20
adipogenesis of cells	1.18e-06	-2.2	14
hypoplasia of organ	1.42e-06	-2.568	35
proliferation of endometrial cancer cell lines	1.77e-06	-2.2	8

## Sheet: 12 hours
Functional analysis of differentially expressed genes in response to 12 hours of mechanical stretch in neonatal rat ventricular myocytes.
Function	p-Value	Activation z-score	Genes (n)
Increased
proliferation of cells	1.85e-24	2.213	295
invasion of cells	7.43e-20	3.068	103
proliferation of tumor cell lines	7.47e-17	2.61	144
migration of smooth muscle cells	3.59e-16	2.496	32
invasion of tumor cell lines	6.71e-16	3.873	79
cell movement of smooth muscle cells	8.84e-16	2.456	33
cell survival	4.66e-15	2.067	129
cell movement of muscle cells	7.67e-15	2.238	34
advanced malignant tumor	1.36e-14	2.014	90
quantity of cells	5.84e-14	2.008	150
metastasis	7.1e-14	2.014	82
neoplasia of epithelial tissue	1.59e-12	2.094	518
advanced stage solid tumor	2.2e-12	2.236	60
growth of epithelial tissue	4.42e-12	2.248	72
oral tumor	1.03e-11	2.2	41
metastatic solid tumor	1.24e-11	2.236	52
digestive organ tumor	8.24e-11	2.053	450
organization of cytoskeleton	1.6e-10	2.453	116
organization of cytoplasm	2.35e-10	2.364	124
hyperplasia of secretory structure	1.99e-09	2.017	26
microtubule dynamics	2.32e-09	2.412	99
invasion of breast cancer cell lines	2.37e-09	2.81	33
proliferation of melanoma cell lines	5.29e-09	2.356	24
invasion of tumor	8.05e-09	2.222	31
growth of carcinoma	1.09e-08	2.028	22
cell movement of colon cancer cell lines	2.12e-08	2.343	20
invasion of tumor cells	2.79e-08	2.48	25
proliferation of epithelial cells	3.78e-08	2.698	49
invasion of carcinoma cell lines	4.07e-08	2.99	26
quantity of neurons	6.12e-08	2.141	43
migration of colon cancer cell lines	8.22e-08	2.228	17
proliferation of synovial cells	9.02e-08	2.186	11
hyperplasia of exocrine gland	3.21e-07	2.256	14
cytostasis of tumor cell lines	1.92e-06	2.243	20
Viral Infection	2.12e-06	3.135	114
Decreased
cell death	1.91e-22	-2.089	269

## Sheet: 24 hours
Functional analysis of differentially expressed genes in response to 24 hours of mechanical stretch in neonatal rat ventricular myocytes.
Function	p-Value	Activation z-score	Genes (n)
Increased
growth of epithelial tissue	4.09e-13	2.16	62
proliferation of muscle cells	4.8e-13	2.106	42
growth of tumor	8.73e-12	2.729	66
quantity of cells	2.88e-10	2.527	111
invasion of tumor cell lines	1.03e-09	2.484	54
benign neoplasia	1.19e-09	2.36	68
organization of cytoskeleton	3.64e-09	2.686	90
migration of breast cancer cell lines	4.85e-09	2.198	27
epithelial cancer	5.56e-09	2.419	383
proliferation of tumor cells	6.21e-09	2.385	41
proliferation of epithelial cells	9.13e-09	2.43	42
neoplasia of epithelial tissue	9.66e-09	2.587	385
tumorigenesis of tissue	3.33e-08	2.797	388
mitogenesis	4.26e-08	2.331	20
organization of cytoplasm	4.49e-08	2.573	93
cell movement of carcinoma cell lines	1.33e-07	2.517	22
malignant solid tumor	1.39e-07	2.385	444
migration of carcinoma cell lines	3.46e-07	2.022	19
microtubule dynamics	6.05e-07	2.922	73
connective or soft tissue tumor	8.6e-07	2.122	49
growth of mammary tumor	1.44e-06	3.561	14
invasion of tumor	3.3e-06	2.085	22
proliferation of cancer cells	3.8e-06	2.165	29
mammary tumor	4.42e-06	2.59	91
replication of virus	7.32e-06	2.341	39
replication of viral replicon	1.32e-05	2.289	9
colony formation	1.35e-05	2.217	37
development of reproductive system	1.58e-05	2.204	47
replication of RNA virus	1.93e-05	2.669	35
colony formation of cells	2.42e-05	2.249	34
hyperplasia of exocrine gland	2.79e-05	2.187	10
Decreased
cell death	1.61e-13	-2.214	191
necrosis	4.96e-12	-2.036	153
adhesion of blood cells	3.13e-07	-2.18	32
cell death of tumor cell lines	5.36e-07	-2.082	89
binding of cells	7.7e-07	-2.721	37
perinatal death	9.97e-07	-2.704	43
progressive motor neuropathy	1.07e-06	-2.433	39
cell movement of neutrophils	1.37e-06	-2.241	26
neonatal death	1.67e-06	-2.633	34
dysgenesis	6.42e-06	-3.234	38
recruitment of leukocytes	8.24e-06	-2.11	26
cell death of connective tissue cells	1.91e-05	-2.687	40

## Sheet: 48 hours
Functional analysis of differentially expressed genes in response to 48 hours of mechanical stretch in neonatal rat ventricular myocytes.
Function	p-Value	Activation z-score	Genes (n)
Increased
neoplasia of epithelial tissue	1.96e-16	2.618	966
growth of lesion	6.88e-16	2.102	138
epithelial cancer	1.05e-15	2.687	955
growth of tumor	1.37e-15	2.162	137
tumorigenesis of tissue	1.89e-15	2.48	975
benign neoplasia	2.23e-14	2.94	150
proliferation of tumor cell lines	4.49e-13	2.003	219
infection of mammalia	7.26e-12	3.288	66
invasion of tumor cell lines	2.67e-11	2.283	108
Breast Cancer and Tumors	4.64e-11	2.104	210
mammary tumor	1.32e-10	2.734	220
proliferation of epithelial cells	2.93e-09	2.32	80
oral tumor	6.23e-09	2	54
liver lesion	4.23e-08	2.185	491
liver tumor	5.39e-08	2.101	490
growth of mammary tumor	8.09e-08	3.019	25
apoptosis of blood cells	1.77e-07	2.052	75
Decreased
dyskinesia	2.27e-19	-2.177	122
adhesion of blood cells	3.61e-13	-3.121	74
inflammatory response	1.54e-11	-2.396	123
quantity of carbohydrate	2.52e-11	-2.124	89
adhesion of immune cells	2.63e-11	-2.467	66
quantity of metal	3.48e-11	-2.013	86
binding of cells	5.2e-11	-2.418	83
cell movement of neutrophils	5.26e-11	-2.049	58
quantity of metal ion	5.9e-11	-2.515	78
cell movement of granulocytes	1.76e-10	-2.039	67
quantity of Ca2+	1.91e-10	-2.302	72
recruitment of blood cells	2.62e-10	-2.652	61
recruitment of leukocytes	3.52e-10	-2.765	60
recruitment of cells	5.21e-10	-2.646	64
proliferation of blood cells	8.69e-10	-2.375	125
adhesion of endothelial cells	7.23e-09	-2.078	32
quantity of monosaccharide	5.81e-08	-2.832	56
concentration of D-glucose	7.81e-08	-2.905	55
progressive motor neuropathy	1.02e-07	-2.023	79
formation of blood vessel	1.15e-07	-2.123	24
release of lipid	2.7e-07	-3.119	38
phagocytosis of cells	2.75e-07	-2.053	46
