# Supplementary material for: Mechanical stretch induced transcriptomic profiles in cardiac myocytes
Source: Sci Rep. 2018 Mar 16;8:4733. doi: 10.1038/s41598-018-23042-w (PMC5856749; doi:10.1038/s41598-018-23042-w)
Supplement: Supplementary file 6 — Dataset 5 [file 41598_2018_23042_MOESM6_ESM.xlsx]

## Sheet: 1-4 hours
Expression levels of miRNAs in control and 1, 4 and 12 hours stretched neonatal rat ventricular myocytes. Exiqon miRNA LNA array data are from 3 samples in each timepoint (2 samples in 1 hour timepoint). Data is presented as log2/ (Hy3/Hy5) ratios, meaning sample/pool.
The miRNAs with p-value lower than 0.05 when compared the samples of 14h, 212h and 31h to control (A two-tailed T-test).
		Control	Control	Control	1 h	1 h	4 h	4 h	4 h	12 h	12 h	12 h
Probe Id	Annotation	sample 1	sample 2	sample 3	sample 1	sample 2	sample 1	sample 2	sample 3	sample 1	sample 2	sample 3
131501	rno-miR-322	NA	0.22	0.52	-0.39	-1.89	-0.3	-0.45	-0.47	0.05	NA	-0.14
177521	rno-let-7f	0.71	0.89	1.36	0.57	-1.32	0.2	-0.24	-0.13	0.69	NA	0.51
109191	rno-miR-103	0.73	0.77	1.33	0.32	-0.47	0.17	-0.16	0.14	0.94	0.5	0.58
46101,2	rno-miR-126	1.47	1.62	2.15	1.39	0.3	0.97	0.28	0.69	1.21	1.02	0.97
425401	rno-miR-494	0.91	0.99	1.24	1.32	-0.61	0.71	0.51	0.45	1.51	0.9	0.91
335961	rno-miR-126*	0.54	0.82	1.21	0.21	-1.44	0.22	-0.26	-0.1	0.34	NA	0.32
109361,3	rno-miR-130b	NA	0.56	0.75	-0.34	-0.66	-0.25	-0.66	-0.06	0.34	NA	0.03
131481	rno-miR-195	0.75	1.12	1.48	0.74	-0.78	0.56	0.11	0.34	1.2	0.65	0.76
42866	rno-miR-451	1.02	1.1	1.56	1.2	0.13	0.59	-0.05	0.72	0.82	0.45	0.99
42471	rno-miR-290	0.53	0.97	1.41	0.55	-0.89	0.42	-0.06	0.19	1.26	0.76	0.57
42502	rno-miR-204*	0.95	1.26	1.57	1.05	-0.29	0.83	0.17	0.65	1.32	0.87	0.82
19596	rno-miR-30d	0.62	0.98	1.39	0.92	-0.77	0.27	-0.3	0.46	1.03	0.7	0.88
11273	rno-miR-352	0.93	1.21	1.71	0.91	-0.04	0.69	0.14	0.71	1.46	1.02	0.84
11182	rno-miR-98	0.38	0.4	1.14	0.09	-1.59	0.11	-0.61	-0.08	0.47	0.36	0.12
42973	rno-miR-135a*	0.78	1.08	1.5	1.25	-0.13	0.6	0.31	0.72	1.31	0.71	1
27217	rno-miR-34a	1.01	0.99	1.48	1.04	0.21	0.72	0.13	0.78	1.11	0.94	1.15
19582	rno-miR-106b	1.12	1.31	1.78	1.48	0.76	1.02	0.53	0.93	1.33	1.17	1.3
11074	rno-miR-34c	NA	0.23	0.67	-0.47	-1.21	-0.09	-0.73	-0.04	0.02	0.03	0.04
29562	rno-miR-199a-5p	1.07	1.14	1.64	1.28	0.42	0.86	0.52	0.96	1.26	0.97	1.07
14313	rno-miR-499	0.71	1.05	1.62	0.81	-0.25	0.57	0.04	0.61	0.95	0.82	0.97
11105	rno-miR-378	0.81	0.99	1.39	0.99	-0.28	0.71	0.15	0.67	1.15	0.84	1.09
19585	rno-miR-148b-3p	NA	0.47	0.76	-0.12	-1.22	0.06	-0.62	0.09	0.52	NA	0.31
13177	rno-miR-143	1.09	1.05	1.61	1.49	0.06	0.85	0.25	0.9	1.18	0.94	1.22
10306	rno-miR-146b	0.94	0.94	1.44	0.95	0.25	0.63	-0.05	0.79	1.13	0.79	0.97
5730	rno-miR-208	0.73	0.9	1.43	1.26	0.12	0.86	0.15	0.57	0.37	0.45	0.72
42649	rno-miR-20a	0.78	1.12	1.5	1.22	0.31	0.9	0.28	0.46	1.45	1.11	1.37
14288	rno-miR-503	0.55	0.98	1.2	0.69	-1.09	0.68	-0.27	0.2	1.09	0.6	0.75
32809	rno-miR-133a	0.78	1.16	1.67	1.35	-0.11	0.65	0.27	0.82	1.51	0.98	1.16
17608	rno-miR-425	NA	-0.06	-0.67	-1.17	-1.64	-0.77	NA	-0.97	-0.42	NA	-0.78
30755	rno-miR-133b	0.78	0.92	1.69	1.36	-0.11	0.52	0.05	0.74	1.39	0.84	1.08
30787	rno-miR-125b-5p	0.45	0.53	1.15	1.23	-0.39	0.74	0.28	1.01	1.62	1.04	1.15
11275	rno-miR-450a	0.33	1.04	1.34	0.62	-1.38	0.42	0.05	0.36	0.96	0.81	0.87
27572	rno-miR-298	-0.2	0.6	0.73	-0.28	-0.71	0.34	-0.52	0.13	0.45	0.15	-0.03
5560	rno-miR-185	1.05	1.15	1.6	1.26	0.06	0.85	0.33	1.04	1.36	0.83	1.11
17896	rno-miR-21*	0.48	0.95	1.13	0.64	-0.97	0.56	0.09	0.49	1.15	0.61	0.39
17565	rno-miR-30b-5p	1.26	1.56	2.04	1.9	1.23	1.28	0.76	1.21	1.83	1.33	1.51
10967	rno-miR-16	1.12	1.4	2.03	1.5	0.58	1.15	0.61	0.98	1.7	1.29	1.46
10995	rno-miR-199a-3p	1.12	1.26	2	1.36	0.03	1.06	0.48	0.97	1.68	1.17	1.47
42923	rno-miR-30c	1.15	1.31	1.86	1.41	0.27	1.11	0.6	1.09	1.78	1.23	1.41
17748	rno-let-7a	0.8	1.13	1.64	1.16	-0.28	0.85	0.57	0.74	1.51	1.08	1.01
28191	rno-miR-30e	0.88	1.22	1.68	1.38	-0.24	1	0.35	0.78	0.95	0.85	1.13
42564	rno-miR-26b	1.11	1.36	1.97	1.44	0.21	1.03	0.71	1.13	1.63	1.22	1.44
11065	rno-miR-335	0.61	1.28	1.79	1.13	-0.48	0.95	-0.08	0.35	1.06	0.79	0.9
42630	rno-miR-140*	0.15	0.76	1.14	0.16	-0.81	0.4	-0.33	0.19	1.01	0.52	0.53
42708	rno-miR-99a	0.77	1.23	1.8	0.75	-0.03	0.85	0.14	0.81	1.62	1.03	0.93
11030	rno-miR-26a	0.87	1.18	1.8	1.38	0	0.81	0.23	0.95	1.47	1.07	1.28
42902	rno-miR-185	0.27	0.78	1.23	0.47	-0.69	0.4	-0.26	0.3	0.92	0.43	0.65
11052	rno-miR-31	0.27	0.63	1.17	0.73	0.39	0.78	-0.03	0.84	1.41	0.97	1.24
11224	rno-miR-30e*	-0.46	0	0.48	-0.12	-1.82	-0.4	-0.77	-0.38	0.26	-0.12	-0.19
10923	rno-miR-107	0.21	0.85	1.26	0.4	-1.1	0.43	-0.49	0.2	1	0.55	0.53
10962	rno-miR-154	0.36	0.92	1.33	0.38	-0.42	0.43	-0.26	0.58	1.01	0.65	0.7
19581	rno-miR-100	0.97	1.35	1.9	1.2	0.31	1.03	0.37	1.01	1.64	1.13	1.22
42826	rno-miR-300-5p	0.53	1.03	1.45	1.01	-0.44	0.57	0.23	0.67	1.3	0.79	0.94
11020	rno-miR-22	0.96	1.01	1.53	1.29	0.48	0.83	0.13	0.94	1.23	0.95	1.3
42701	rno-miR-30c-2*	0.55	1.21	1.46	1	-0.42	0.71	0.09	0.7	1.42	0.84	0.83
17750	rno-let-7d	0.67	1.08	1.54	0.89	-0.42	0.78	0.28	0.72	1.32	0.9	1.03
42641	rno-miR-145	0.6	1.06	1.57	0.95	-0.41	0.7	-0.09	0.71	1.32	0.79	1.05
10914	rno-let-7d	0.74	1.07	1.71	1.13	-0.3	0.77	0.32	0.83	1.45	1.04	1.16
11014	rno-miR-214	0.77	0.9	1.27	1.04	-0.35	0.74	0.25	0.82	1.3	0.83	0.87
11235	rno-miR-351	0.31	0.9	1.5	0.63	-0.59	0.65	-0.15	0.22	1.15	0.63	0.54
3320	rno-let-7a	0.59	1.18	1.62	1.15	-0.8	0.78	0.21	0.73	1.44	1.01	1.1
11184	rno-miR-99b	0.68	1.07	1.52	0.94	0.12	0.76	0.39	0.81	1.5	0.98	0.95
11048	rno-miR-30a	0.91	1.36	1.83	1.38	0.22	1.14	0.34	0.94	1.43	1.1	1.41
29872	rno-miR-340-5p	0.53	0.68	1.24	0.93	-0.79	0.52	-0.19	0.58	1.19	0.75	1.06
10928	rno-miR-125a-5p	0.56	1.12	1.65	0.97	-0.02	0.68	0.26	0.77	1.56	0.87	0.97
42752	rno-miR-872*	0.12	0.78	1.29	0.32	-1.18	0.44	-0.05	0.22	1.39	0.7	0.45
11022	rno-miR-221	-0.31	0.4	0.72	-0.08	-1.42	0.07	-0.26	0.12	0.82	0.4	0.51
10985	rno-miR-191	0.56	0.94	1.35	0.98	0.08	0.78	0.06	0.6	1.36	0.84	0.94
14285	rno-miR-487b	-0.18	0.76	1.07	0.13	-1.34	0.22	-0.13	-0.18	0.98	0.67	0.5
42933	rno-miR-466b	0.66	0.99	1.45	0.8	-0.33	0.78	0.39	0.95	1.21	0.7	0.74
10138	rno-miR-130a	0.89	1.21	1.69	1.3	0.2	0.98	0.31	1.05	1.36	1.05	1.37
10952	rno-miR-146a	0.35	0.89	1.42	0.55	-0.59	0.56	-0.17	0.6	1.09	0.73	0.77
30687	rno-miR-93	-0.07	0.78	0.89	0.25	-1.68	0.66	-0.72	-0.05	0.91	0.61	0.35
13143	rno-miR-301a	0.57	0.89	1.48	1.12	0	0.85	0.06	0.54	0.66	0.63	0.87
17506	rno-miR-24	0.37	0.71	1.13	1.12	-0.81	0.75	0.09	0.86	1.28	0.88	1.11
42744	rno-miR-23a	0.96	1.22	1.81	1.46	0.54	1.08	0.52	1.1	1.81	1.29	1.41
29502	rno-let-7b	0.06	0.85	1.01	0.58	-1.28	0.31	-0.08	0.35	1.18	0.7	0.45
42917	rno-miR-551b	0.91	1.1	1.61	1.24	0.25	1	0.4	1.03	1.29	0.82	1.34
11227	rno-miR-329	-0.06	0.3	0.7	0.16	-1.21	0.11	-0.35	0.39	0.33	-0.17	0.66
10978	rno-miR-184	-0.06	0.68	0.54	0.56	-2.01	0.03	0.01	0.17	0.71	0.26	0.6
17280	rno-miR-15b	0.56	0.97	1.37	0.81	-0.77	0.81	0.05	0.7	1.31	0.9	0.95
33401	rno-let-7f	0.57	1.23	1.68	1.32	-0.26	0.85	0.27	0.84	1.49	1.13	1.24
10998	rno-miR-19b	0.51	0.9	1.53	1	-0.84	0.82	0.07	0.58	0.85	0.63	0.93
27533	rno-miR-320	-0.03	0.73	1.1	0.31	-0.68	0.39	-0.27	0.4	1.12	0.74	0.63
14294	rno-miR-1	0.71	1.08	1.78	1.18	-0.34	0.87	0.61	0.83	1.34	0.93	1.17
42650	rno-miR-17-5p/rno-miR-17	0.16	0.9	0.99	0.7	-1.04	0.56	-0.13	0.33	1.25	0.87	0.94
42865	rno-miR-181a	-0.05	0.73	1	0.43	-2.03	0.39	0.04	0.11	1.23	0.73	0.43
42459	rno-let-7e	0.21	0.94	1.38	1.13	-0.99	1.02	0.32	0.73	1.82	1.21	1.05
9938	rno-let-7i	0.77	0.86	1.37	1.14	-0.59	0.94	0.54	0.72	1.19	1.03	1.06
14316	rno-miR-664	-0.47	0.47	0.93	0.07	-1.48	0.06	-0.67	-0.13	0.86	0.25	0.25
17676	rno-miR-152	0.45	0.98	1.49	0.89	-0.36	0.77	0.14	0.69	1.11	0.78	0.94
5740	rno-miR-21	0.84	1.09	1.69	1.63	0.22	1.04	0.57	0.95	1.35	1.24	1.5
13175	rno-miR-27b	0.76	1.26	1.56	1.27	-0.14	1.01	0.31	1.05	1.31	1.24	1.35
19593	rno-miR-27a	0.62	0.96	1.28	1.43	-0.13	0.94	0.24	0.97	1.3	1.01	1.29
11027	rno-miR-23b	0.54	1.01	1.32	1.25	-0.69	0.83	0.11	0.84	1.49	1.14	1.13
42500	rno-miR-483	-2.08	-0.96	-0.85	-1.92	-1.88	-1.45	-1.88	-1.19	-1.65	-1.64	-1.67
42950	rno-miR-24-2*	0.39	0.9	1.46	0.87	-0.01	0.76	0.17	0.61	1.06	0.84	0.79
42872	rno-miR-138*	0.14	0.77	0.85	0.67	-1.48	0.5	-0.01	0.47	1.06	0.66	0.62
11023	rno-miR-222	-0.15	0.62	1.07	0.33	-0.59	0.42	-0.28	0.48	1.17	0.57	0.69
42575	rno-miR-24-1*	0.42	0.82	1.38	0.84	-0.38	0.86	0.11	0.6	1.09	0.76	0.79
11078	rno-miR-365	-0.03	0.3	1.06	0.49	-1	0.13	-0.27	0.33	1.03	0.43	0.32
42586	rno-miR-466c	0.31	0.67	0.97	0.83	-1.44	0.62	0.13	0.74	0.97	0.48	0.49
19580	rno-let-7i	0.43	0.97	1.52	1.24	-0.4	0.76	0.32	0.8	1.26	1.08	1.04
11208	rno-miR-207	-0.25	0.75	1.03	0.7	-1.14	0.51	-0.01	0.13	1.37	0.91	0.56
19004	rno-let-7c	0.28	0.71	1.18	0.95	-0.96	0.51	0.23	0.61	1.29	0.89	0.74
11265	rno-miR-333	-0.28	0.39	0.96	0.67	-0.62	0.56	-0.05	0.47	1.11	0.59	0.53
11039	rno-miR-29a	0.53	1.23	1.59	1.29	-0.16	1.05	0.42	0.86	1.41	1.16	1.38
10986	rno-miR-193	0.3	0.58	1.12	0.92	-0.18	0.62	0.09	0.5	0.51	0.42	0.54
10997	rno-miR-19a	-0.18	0.45	0.9	0.66	-1.39	0.32	-0.33	0.22	0.45	0.32	0.53
42963	rno-miR-742	-0.06	0.72	1.13	0.7	-0.65	0.53	-0.12	0.5	1.2	0.61	0.87
42706	rno-miR-325-3p	-0.13	0.28	0.68	0.6	-1.36	0.02	-0.53	0.5	0.48	0.06	0.98
42802	rno-miR-150	0.08	0.22	0.95	1.01	-0.38	0.38	-0.44	0.65	0.59	0.29	1.01

## Sheet: 24-48 hours
Expression levels of miRNAs in control and 24 and 48 hours stretched neonatal rat ventricular myocytes. Exiqon miRNA LNA array data are from 3 samples in each timepoint. Data is presented as log2/ (Hy3/Hy5) ratios, meaning sample/pool.
1The p-values for statistically significant (p<0.05) miRNAs when compared the samples of 24 or 48 hours to controls (two-tailed T-test). NS, not significant.
		Control	Control	Control	24 hours	24 hours	24 hours	48 hours	48 hours	48 hours	t-test vs. ctrl1	t-test vs. ctrl1
Probe Id	Annotation	Sample 1	Sample 2	Sample 3	Sample 1	Sample 2	Sample 3	Sample 1	Sample 2	Sample 3	24 hrs	48 hrs
29153	rno-miR-34b	-0.03	-0.02	-0.01	0.05	0.01	NA	NA	0.15	0.15	0.04	0
11014	rno-miR-214	-0.08	-0.08	-0.07	0.04	0.03	0.05	-0.06	-0.07	0.03	0	NS
42670	rno-miR-500	-0.01	-0.01	-0.01	0	0.04	0.04	NA	0.07	0.06	NS	0
5740	rno-miR-21	-0.14	-0.16	-0.08	-0.1	-0.1	-0.13	0.05	0.05	0.08	NS	0.002
11040	rno-miR-29b	-0.02	0.04	0.03	-0.04	-0.02	-0.09	0.2	0.19	0.23	NS	0.001
42575	rno-miR-24-1*	-0.02	-0.05	0	0.03	0.01	-0.01	0.12	0.14	0.14	NS	0.001
42708	rno-miR-99a	0.09	0.09	0.09	0.14	0.15	0.16	0.13	0.12	0.12	0.001	0.002
27544	rno-miR-363*	-0.4	-0.4	-0.38	-0.17	-0.12	-0.2	NA	-0.29	-0.31	0.001	0.005
10995	rno-miR-199a-3p	-0.03	-0.01	0	0	0.04	0.01	0.09	0.11	0.13	NS	0.001
19581	rno-miR-100	0.1	0.1	0.1	0.15	0.15	0.17	0.08	0.11	0.1	0.001	NS
29872	rno-miR-340-5p	-0.01	-0.01	-0.02	0.09	0.06	0.09	0.02	0.06	0.08	0.001	0.026
17748	rno-let-7a	-0.03	-0.03	-0.02	-0.01	0.02	0.02	0.01	0.03	0.02	0.014	0.001
14285	rno-miR-487b	-0.04	-0.04	-0.03	-0.01	-0.02	-0.04	NA	0.04	0.04	NS	0.001
27217	rno-miR-34a	-0.07	-0.06	0	-0.06	-0.05	-0.06	0.06	0.11	0.12	NS	0.009
42950	rno-miR-24-2*	0.02	0.02	0.02	0.01	0.03	0.02	0.13	0.19	0.19	NS	0.001
11052	rno-miR-31	-0.19	-0.16	-0.12	0.01	-0.03	0.03	0.03	0.09	0.08	0.004	0.001
11105	rno-miR-378	-0.06	-0.05	-0.06	0.01	0	-0.01	-0.02	0.01	0.01	0.001	0.009
19593	rno-miR-27a	-0.04	-0.07	-0.02	0.01	0.02	-0.04	0.12	0.11	0.17	NS	0.001
11265	rno-miR-333	-0.1	-0.12	-0.07	0.04	0.02	0.07	0.1	0.08	0.05	0.003	0.001
11027	rno-miR-23b	-0.06	-0.06	-0.06	-0.02	0	0.01	0	0.01	0.03	0.004	0.001
42744	rno-miR-23a	-0.08	-0.05	-0.04	0.02	0	0.03	0.04	0.06	0.04	0.008	0.002
17280	rno-miR-15b	0	-0.01	0	0.1	0.08	0.06	-0.01	-0.01	0.02	0.002	NS
42811	rno-miR-542-5p	0.12	0.1	0.1	0.06	0.06	0.05	NA	0.08	0.07	0.002	0.04
11235	rno-miR-351	0.01	0.02	0.01	-0.03	-0.06	-0.02	-0.03	-0.06	-0.05	0.01	0.002
11184	rno-miR-99b	-0.01	-0.03	-0.03	0.07	0.04	0.06	0.01	0.02	0.01	0.002	0.011
17752	rno-let-7f	0.02	0.04	0.07	-0.07	-0.01	-0.06	0.09	0.08	0.08	0.021	NS
11041	rno-miR-29c	0.09	0.09	0.14	0.05	0.07	0.05	NA	0.16	0.18	NS	NS
29502	rno-let-7b	-0.04	-0.07	-0.06	0.03	0.02	0.01	-0.05	-0.05	0.01	0.003	NS
5730	rno-miR-208	-0.02	-0.05	0.01	-0.18	-0.13	-0.22	0.01	0.02	0.08	0.008	NS
11074	rno-miR-34c	-0.12	-0.09	-0.07	-0.13	-0.09	-0.1	NA	0.04	0.02	NS	0.008
42649	rno-miR-20a	-0.05	-0.04	0	-0.02	0	-0.04	0.05	0.06	0.05	NS	0.005
13175	rno-miR-27b	0.03	0	0.02	0.02	0.01	-0.02	0.1	0.13	0.15	NS	0.004
42802	rno-miR-150	-0.04	-0.08	-0.03	0.02	0.07	0.08	-0.11	-0.08	-0.06	0.01	NS
42650	rno-miR-17-5p/rno-miR-17	-0.06	-0.11	-0.06	0	0	-0.05	0.04	0.03	0.04	NS	0.004
29562	rno-miR-199a-5p	-0.11	-0.07	-0.06	-0.01	-0.02	-0.03	0.02	0.05	0.01	0.011	0.004
42739	rno-miR-339-5p	0.01	0.01	0.01	-0.03	-0.03	0	NA	-0.06	-0.04	0.036	0.004
42706	rno-miR-325-3p	0	-0.02	0.04	0.17	0.11	0.16	NA	0.06	0.03	0.004	NS
10985	rno-miR-191	-0.02	-0.05	-0.04	0.03	0.03	0.03	0	-0.02	0.03	0.004	NS
42864	rno-miR-743b	0.13	0.16	0.13	0.19	0.19	0.21	NA	0.21	0.23	0.006	0.012
11182	rno-miR-98	-0.03	-0.03	0	-0.09	0	-0.05	0.05	0.02	0.06	NS	0.007
17896	rno-miR-21*	0.08	0.09	0.06	-0.08	-0.01	-0.03	0.04	-0.02	-0.07	0.007	NS
11020	rno-miR-22	-0.09	-0.1	-0.07	-0.04	-0.06	-0.04	-0.03	0	-0.03	0.025	0.007
19004	rno-let-7c	-0.07	-0.06	-0.07	-0.02	0.02	-0.01	-0.02	-0.05	0.01	0.007	0.042
11208	rno-miR-207	-0.15	-0.14	-0.18	-0.05	-0.08	-0.08	-0.09	-0.08	-0.05	0.007	0.007
42467	rno-miR-129	0.04	0.04	0	-0.15	-0.07	-0.1	-0.04	-0.08	-0.16	0.007	0.036
10986	rno-miR-193	-0.05	-0.09	-0.03	-0.14	-0.07	-0.15	0.02	0.06	0.11	NS	0.014
42532	rno-miR-22*	0.03	0.05	0.01	0.12	0.11	0.09	NA	0.13	0.13	0.008	0.007
11039	rno-miR-29a	-0.06	-0.05	0	0	0.03	-0.01	0.07	0.06	0.11	NS	0.007
4610	rno-miR-126	0.06	0.09	0.12	0.01	-0.03	-0.05	0.01	-0.01	-0.03	0.01	0.007
10962	rno-miR-154	0.07	0.1	0.08	0.09	0.08	0.04	0.04	0.05	0.04	NS	0.007
30755	rno-miR-133b	-0.02	-0.03	-0.05	-0.02	-0.1	-0.03	-0.07	-0.08	-0.09	NS	0.009
42872	rno-miR-138*	0.02	0.04	0.05	0.15	0.1	0.11	0.07	0.08	0.13	0.01	NS
42564	rno-miR-26b	0.03	0.03	0.03	-0.03	0.01	0	0	0.02	0	NS	0.01
17750	rno-let-7d	0.05	0.03	0.03	0.11	0.08	0.09	0.03	0.05	0.09	0.01	NS
19582	rno-miR-106b	0.04	0.06	0.05	0.01	0.02	-0.05	0.08	0.12	0.12	NS	0.019
42502	rno-miR-204*	0.13	0.11	0.03	-0.07	-0.04	-0.03	-0.01	-0.03	-0.09	0.013	0.025
11275	rno-miR-450a	0.04	0.05	0.05	0.05	0.02	-0.04	0.09	0.07	0.1	NS	0.013
11022	rno-miR-221	-0.1	-0.14	-0.1	-0.02	-0.04	-0.06	-0.06	-0.08	-0.04	0.014	0.039
11023	rno-miR-222	-0.06	-0.05	-0.08	0.03	-0.05	-0.01	-0.03	-0.02	-0.02	NS	0.014
42459	rno-let-7e	0.01	-0.03	-0.03	0.05	0.04	0.03	0.04	0.03	0.03	0.016	0.02
10923	rno-miR-107	-0.04	-0.07	-0.05	0.01	-0.01	-0.01	-0.03	-0.06	-0.02	0.016	NS
10997	rno-miR-19a	-0.04	-0.06	-0.01	-0.1	-0.04	-0.14	0.06	0.02	0.1	NS	0.024
33596	rno-miR-126*	0.12	0.08	0.09	0.06	0.04	-0.1	0.05	0.03	0.03	NS	0.016
42917	rno-miR-551b	0.08	0.03	0.01	0.01	0.01	0.03	-0.06	-0.03	-0.02	NS	0.025
11273	rno-miR-352	0.01	0.02	0.03	0.05	0.04	0.07	0.05	0.05	0.07	0.04	0.018
19580	rno-let-7i	0.02	-0.01	0.01	0.01	0.01	-0.06	0.06	0.04	0.06	NS	0.018
42682	rno-miR-25	-0.03	-0.02	-0.03	0.08	0.04	0.01	NA	0	0.01	0.029	0.02
17676	rno-miR-152	0.01	0	0.03	0.06	0.04	0	0.06	0.06	0.11	NS	0.022
42701	rno-miR-30c-2*	0.11	0.13	0.04	0.01	0	-0.01	0.02	-0.04	-0.04	0.027	0.024
32809	rno-miR-133a	-0.03	-0.03	-0.06	-0.04	0.02	-0.03	-0.08	-0.08	-0.08	NS	0.025
42641	rno-miR-145	0.04	-0.01	-0.01	0.07	0.04	0.05	-0.03	0.01	0.02	NS	NS
42953	rno-miR-101b	0.16	0.16	0.15	0.1	0.12	0.04	NA	0.22	0.28	NS	0.031
31053	rno-miR-674-3p	-0.2	-0.17	-0.17	-0.1	-0.14	-0.14	NA	-0.22	-0.18	0.027	NS
30787	rno-miR-125b-5p	-0.12	-0.11	-0.05	-0.03	0.03	0	-0.01	-0.05	0.04	0.028	NS
28191	rno-miR-30e	0.05	0.04	0.08	-0.06	0	-0.1	0.04	0.06	0.1	0.029	NS
42826	rno-miR-300-5p	0.06	0.1	0.03	0.04	0.03	0.01	0.01	-0.03	-0.07	NS	0.029
10998	rno-miR-19b	0.02	0.01	0	0	0.01	-0.08	0.05	0.06	0.12	NS	0.03
10952	rno-miR-146a	0.04	0.03	0	0.03	0.01	-0.02	-0.03	-0.06	-0.02	NS	0.03
27533	rno-miR-320	-0.03	-0.02	-0.01	0.05	0.01	0.02	-0.02	-0.01	0.01	0.032	NS
10919	rno-miR-103	-0.13	-0.1	-0.1	-0.06	-0.08	-0.05	-0.07	-0.07	-0.11	0.032	NS

## Sheet: miRNA-mRNA 4-12 hours
Differentially expressed miRNAs and their putative target mRNAs that are dysregulated by 4 or 12 hours of mechanical stretch in neonatal rat cardiac myocytes.
miRNAs dysregulated by stretch		Differentially expressed mRNAs by stretch that are regulated by dysregulated miRNAs
Time point	miRNA	Gene symbol	Gene name	4 h time point	12 h time point
4 hrs	rno-let-7f	CCND1	cyclin D1	1.6	1.9
4 hrs	rno-let-7f	HMGA1	high mobility group AT-hook 1	1.5	1.7
4 hrs	rno-let-7f	HMOX1	heme oxygenase 1	3.2	5.7
4 hrs	rno-let-7f	MYC	v-myc avian myelocytomatosis viral oncogene homolog	2.7	2,8
4 hrs	rno-let-7f	PTGS2	prostaglandin-endoperoxide synthase 2	2.8	2.1
4 hrs	rno-let-7f	RRP8	ribosomal RNA processing 8, methyltransferase, homolog	1.5	1,5
4 hrs	rno-let-7f	RDH10	retinol dehydrogenase 10 (all-trans)	1.5
4 hrs	rno-let-7f	MTPN	myotrophin		1.6
4 hrs	rno-let-7f	PGRMC1	progesterone receptor membrane component 1		1.6
4 hrs	rno-let-7f	RHOB	ras homolog family member B		1.6
4 hrs	rno-let-7f	SIGMAR1	sigma non-opioid intracellular receptor 1		1.5
4 hrs	rno-let-7f	SLC1A4	solute carrier family 1 member 4		1.6
4 hrs	rno-miR-103	PLAG1	PLAG1 zinc finger		0.6
4 hrs	rno-miR-126	VCAM1	vascular cell adhesion molecule 1	0.5	0.4
12 hrs	rno-miR-126	VCAM1	vascular cell adhesion molecule 1		0.4

## Sheet: miRNA-mRNA 24-48 hours
Differentially expressed miRNAs and their putative target mRNAs that are dysregulated by 24 or 48 hours of mechanical stretch in neonatal rat cardiac myocytes.
miRNAs dysregulated by stretch		Differentially expressed mRNAs by stretch that are regulated by dysregulated miRNAs
Time point	miRNA	Gene symbol	Gene name	Time point 24 h	Time point 48 h
24 hrs	rno-let-7c	CCND1	cyclin D1	2	2.4
24 hrs	rno-let-7c	FADS2	fatty acid desaturase 2	1.6	1.8
24 hrs	rno-let-7c	HMGA1	heme oxygenase 1	1.8	1.6
24 hrs	rno-let-7c	MYC	v-myc avian myelocytomatosis viral oncogene	2.3	2.6
24 hrs	rno-let-7c	PTGS2	prostaglandin-endoperoxide synthase 2	3.3	3.4
24 hrs	rno-let-7c	SIGMAR1	sigma non-opioid intracellular receptor 1	1.5	1.8
24 hrs	rno-let-7c	SLC1A4	solute carrier family 1 member 4	1.5	1.5
24 hrs	rno-let-7c	TAGLN	transgelin	2	1.7
24 hrs	rno-let-7c	BCL7A	BCL tumor suppressor 7A		0.6
24 hrs	rno-let-7c	DOCK5	dedicator of cytokinesis 5		2
24 hrs	rno-let-7c	DSP	desmoplakin		0.7
24 hrs	rno-let-7c	HMOX1	high mobility group AT-hook 1		1.6
24 hrs	rno-let-7c	IFRD1	interferon related developmental regulator 1		1.7
24 hrs	rno-let-7c	MTPN	myotrophin		1.6
24 hrs	rno-let-7c	PRDM1	PR/SET domain 1		0.6
24 hrs	rno-let-7c	RBM19	RNA binding motif protein 19		2
24 hrs	rno-let-7c	RRP8	ribosomal RNA processing 8, methyltransferase, homolog		1.7
24 hrs	rno-let-7c	SLC38A1	solute carrier family 38 member 1		1.5
24 hrs	rno-miR-103	NFIA	nuclear factor I A		0.6
24 hrs	rno-miR-351	ID1	inhibitor of DNA binding 1, HLH protein	1.7	2.2
24 hrs	rno-miR-351	IGFBP3	insulin like growth factor binding protein 3	0.3	0.2
24 hrs	rno-miR-351	SCD	stearoyl-CoA desaturase	2.2	2.7
24 hrs	rno-miR-351	ACSS1	acyl-CoA synthetase short-chain family member 1		0.6
24 hrs	rno-miR-351	BAK1	BCL2 antagonist/killer 1		1.5
24 hrs	rno-miR-351	BMF	Bcl2 modifying factor		0.6
24 hrs	rno-miR-351	CDH5	cadherin 5		0.6
24 hrs	rno-miR-351	GSS	glutathione synthetase		1.6
24 hrs	rno-miR-351	IGFBP3	insulin like growth factor binding protein 3		0.2
24 hrs	rno-miR-351	TOR2A	torsin family 2 member A		1.6
24 hrs	rno-miR-351	TSPAN8	tetraspanin 8		0.4
24 hrs	rno-miR-126	VCAM1	vascular cell adhesion molecule 1	0.5	0.3
24 hrs	rno-miR-129	CAMTA1	calmodulin binding transcription activator 1	1.8	2.4
24 hrs	rno-miR-191	Ccl9	chemokine (C-C motif) ligand 9	0.5	0.3
24 hrs	rno-miR-191	IL6	interleukin 6	3.4	2.5
24 hrs	rno-miR-199a-5p	LAMC2	laminin subunit gamma 2		2
24 hrs	rno-miR-208	MED13	mediator complex subunit 13		1.5
48 hrs	rno-let-7a	BCL7A	BCL tumor suppressor 7A		0.6
48 hrs	rno-let-7a	CCND1	cyclin D1		2.4
48 hrs	rno-let-7a	DOCK5	dedicator of cytokinesis 5		2
48 hrs	rno-let-7a	DSP	desmoplakin		0.7
48 hrs	rno-let-7a	FADS2	fatty acid desaturase 2		1.8
48 hrs	rno-let-7a	HMGA1	high mobility group AT-hook 1		1.6
48 hrs	rno-let-7a	HMOX1	heme oxygenase 1		1.6
48 hrs	rno-let-7a	IFRD1	interferon related developmental regulator 1		1.7
48 hrs	rno-let-7a	MTPN	myotrophin		1.6
48 hrs	rno-let-7a	MYC	v-myc avian myelocytomatosis viral oncogene homolog		2.6
48 hrs	rno-let-7a	PRDM1	PR/SET domain 1		0.6
48 hrs	rno-let-7a	PTGS2	prostaglandin-endoperoxide synthase 2		3.4
48 hrs	rno-let-7a	RBM19	RNA binding motif protein 19		2
48 hrs	rno-let-7a	RRP8	ribosomal RNA processing 8, methyltransferase, homolog (yeast)		1.7
48 hrs	rno-let-7a	SIGMAR1	sigma non-opioid intracellular receptor 1		1.8
48 hrs	rno-let-7a	SLC1A4	solute carrier family 1 member 4		1.5
48 hrs	rno-let-7a	SLC38A1	solute carrier family 38 member 1		1.5
48 hrs	rno-let-7a	TAGLN	transgelin		1.7
48 hrs	rno-miR-351	ACSS1	acyl-CoA synthetase short-chain family member 1		0.6
48 hrs	rno-miR-351	BAK1	BCL2 antagonist/killer 1		1.5
48 hrs	rno-miR-351	BMF	Bcl2 modifying factor		0.6
48 hrs	rno-miR-351	CDH5	cadherin 5		0.6
48 hrs	rno-miR-351	GSS	glutathione synthetase		1.6
48 hrs	rno-miR-351	ID1	inhibitor of DNA binding 1, HLH protein		2.2
48 hrs	rno-miR-351	IGFBP3	insulin like growth factor binding protein 3		0.2
48 hrs	rno-miR-351	SCD	stearoyl-CoA desaturase		2.7
48 hrs	rno-miR-351	TOR2A	torsin family 2 member A		1.6
48 hrs	rno-miR-351	TSPAN8	tetraspanin 8		0.4
48 hrs	rno-miR-126	VCAM1	vascular cell adhesion molecule 1		0.3
48 hrs	rno-miR-129	CAMTA1	calmodulin binding transcription activator 1		2.4
48 hrs	rno-miR-193	CCND1	cyclin D1		2.4
48 hrs	rno-miR-199a-3p	PTGS2	prostaglandin-endoperoxide synthase 2		3.4
48 hrs	rno-miR-199a-3p	RUNX1	runt related transcription factor 1		2.5
48 hrs	rno-miR-199a-3p	VCAN	versican		1.9
48 hrs	rno-miR-199a-5p	LAMC2	laminin subunit gamma 2		2
48 hrs	rno-miR-19b	BCL2L11	BCL2 like 11		0.3
48 hrs	rno-miR-19b	CCND1	cyclin D1		2.4
48 hrs	rno-miR-19b	CTGF	connective tissue growth factor		1.9
48 hrs	rno-miR-29b	CAV2	caveolin 2		0.5
48 hrs	rno-miR-29b	GMFB	glia maturation factor beta		1.5
48 hrs	rno-miR-29b	KLF4	Kruppel like factor 4		1.6
48 hrs	rno-miR-29b	MLF1	myeloid leukemia factor 1		0.5
48 hrs	rno-miR-29b	TET1	tet methylcytosine dioxygenase 1		0.4
48 hrs	rno-miR-29b	TGFB3	transforming growth factor beta 3		2.9
48 hrs	rno-miR-29b	Tpm1	tropomyosin 1, alpha		0.5
48 hrs	rno-miR-29b	TUBB2A	tubulin beta 2A class IIa		1.7
48 hrs	rno-miR-542-3p	PTGS2	prostaglandin-endoperoxide synthase 2		3.4
