# Supplementary material for: Mechanical stretch induced transcriptomic profiles in cardiac myocytes
Source: Sci Rep. 2018 Mar 16;8:4733. doi: 10.1038/s41598-018-23042-w (PMC5856749; doi:10.1038/s41598-018-23042-w)
Supplement: Supplementary file 7 — Dataset 4 [file 41598_2018_23042_MOESM7_ESM.xlsx]

## Sheet: 1 hour
Upstream analysis of differentially expressed genes in response to 1 hour of mechanical stretch in neonatal rat cardiac myocytes.
Upstream Regulator	Molecule Type	Activation z-score	p-value of overlap
TNF	cytokine	6.555	3.28e-46
PDGF BB	complex	6.155	4.92e-52
phorbol myristate acetate	chemical drug	5.981	6.23e-32
IL1B	cytokine	5.896	2.17e-43
lipopolysaccharide	chemical drug	5.808	7.21e-36
CREB1	transcription regulator	5.775	1.87e-26
Cg	complex	5.541	6.04e-35
EGF	growth factor	5.395	2.36e-37
ERK	group	5.04	3.95e-31
F2	peptidase	4.687	8.37e-26
IFNG	cytokine	4.623	1.93e-17
NFkB (complex)	complex	4.588	6.41e-28
NUPR1	transcription regulator	4.472	1.32e-08
AGT	growth factor	4.471	7.21e-19
Vegf	group	4.466	3.32e-27
poly rI:rC-RNA	biologic drug	4.462	1.8e-17
HGF	growth factor	4.408	1.99e-23
kainic acid	chemical toxicant	4.303	2.92e-20
Salmonella enterica serotype abortus equi lipopolysaccharide	chemical toxicant	4.191	7.12e-24
forskolin	chemical toxicant	4.17	1.89e-33
TGFB1	growth factor	4.167	1.43e-31
FGF2	growth factor	4.106	2.06e-17
gentamicin	chemical drug	4.082	3.53e-11
bicuculline	chemical - endogenous non-mammalian	4.026	7.58e-26
ERK1/2	group	4.006	2.21e-13
dalfampridine	chemical drug	4	2.1e-25
EDN1	cytokine	3.994	6.87e-14
Ca2+	chemical - endogenous mammalian	3.914	5.24e-15
leukotriene D4	chemical - endogenous mammalian	3.882	3.97e-26
RAF1	kinase	3.861	2.33e-14
LDL	complex	3.851	3.53e-19
TNFSF11	cytokine	3.849	2.81e-16
GnRH-A	chemical reagent	3.829	6.65e-22
HIF1A	transcription regulator	3.816	8.15e-15
TREM1	transmembrane receptor	3.815	3.29e-17
D-glucose	chemical - endogenous mammalian	3.773	2.69e-13
Pkc(s)	group	3.706	1.2e-15
MAP2K1/2	group	3.673	7.85e-17
P38 MAPK	group	3.658	1.92e-27
IL3	cytokine	3.644	5.04e-10
norepinephrine	chemical - endogenous mammalian	3.641	2.3e-15
TLR4	transmembrane receptor	3.615	1.95e-13
EGFR	kinase	3.612	1.19e-15
IL2	cytokine	3.559	1.03e-12
CD40LG	cytokine	3.516	1.97e-13
Map3k7	kinase	3.514	4.66e-17
STAT3	transcription regulator	3.497	4.08e-14
TLR3	transmembrane receptor	3.497	2.22e-09
25-hydroxycholesterol	chemical reagent	3.44	1.5e-13
MET	kinase	3.44	2.97e-13
IL17A	cytokine	3.436	6.87e-14
prostaglandin E2	chemical - endogenous mammalian	3.422	5.72e-24
hydrogen peroxide	chemical - endogenous mammalian	3.413	7.04e-15
ionomycin	chemical reagent	3.413	1.18e-12
cocaine	chemical drug	3.389	1.12e-21
Jnk	group	3.383	6.9e-13
IL1	group	3.36	1.03e-13
TLR9	transmembrane receptor	3.358	7.34e-08
IL6	cytokine	3.351	7.64e-12
dinoprost	chemical - endogenous mammalian	3.348	7.68e-14
TP53	transcription regulator	3.347	1.05e-16
CHUK	kinase	3.345	7.44e-16
doxorubicin	chemical drug	3.322	9.7e-13
bucladesine	chemical toxicant	3.31	1.05e-23
SMARCA4	transcription regulator	3.305	2.44e-11
carbon tetrachloride	chemical toxicant	3.304	1.66e-09
cyclic AMP	chemical - endogenous mammalian	3.3	7.15e-13
MAP2K1	kinase	3.271	1.2e-11
GH1	growth factor	3.268	2.34e-07
cigarette smoke	chemical toxicant	3.267	2.55e-12
5-hydroxytryptamine	chemical - endogenous mammalian	3.256	1.49e-11
Nfat (family)	group	3.255	2.57e-10
F7	peptidase	3.251	1.38e-15
TGFA	growth factor	3.25	4.27e-12
palmitic acid	chemical - endogenous mammalian	3.248	9.06e-09
okadaic acid	chemical toxicant	3.246	1.02e-11
carrageenan	chemical - endogenous non-mammalian	3.233	1.71e-14
IKBKB	kinase	3.217	5.18e-11
RELA	transcription regulator	3.198	8.94e-16
PTH	other	3.192	2.6e-18
Mek	group	3.182	6.45e-18
IL5	cytokine	3.172	3.47e-11
NGF	growth factor	3.14	4.06e-12
FSH	complex	3.119	2.38e-21
salmonella minnesota R595 lipopolysaccharides	chemical - endogenous non-mammalian	3.107	1.43e-17
F2R	g-protein coupled receptor	3.105	5.69e-11
LIF	cytokine	3.102	1.1e-07
CREM	transcription regulator	3.09	3.15e-21
REL	transcription regulator	3.089	7.14e-08
potassium chloride	chemical drug	3.085	2.53e-13
CSF1	cytokine	3.085	2.09e-08
JUN	transcription regulator	3.084	1.65e-16
cisplatin	chemical drug	3.078	3.56e-09
IGF1	growth factor	3.047	7.3e-18
camptothecin	chemical drug	3.01	7.11e-16
IL1A	cytokine	2.99	2.87e-07
Pdgf (complex)	complex	2.968	3.07e-15
SRF	transcription regulator	2.949	3.52e-14
lysophosphatidic acid	chemical - other	2.944	1.65e-12
quinolinic acid	chemical - endogenous mammalian	2.924	1.05e-10
peptidoglycan	chemical - endogenous non-mammalian	2.915	2.04e-07
CSF2	cytokine	2.909	1.33e-15
Pka	complex	2.896	4.55e-13
PDX1	transcription regulator	2.893	2.82e-10
MAPK1	kinase	2.883	5.71e-06
isoproterenol	chemical drug	2.872	2.69e-06
TAC1	other	2.87	3.66e-08
bee venom	chemical - endogenous non-mammalian	2.857	1.72e-16
formaldehyde	chemical - endogenous mammalian	2.828	6.31e-11
PTPRJ	phosphatase	2.828	1.28e-08
lysophosphatidylcholine	chemical - other	2.816	2.34e-14
WNT3A	cytokine	2.812	6.43e-08
ELK1	transcription regulator	2.806	2.41e-10
TLR2	transmembrane receptor	2.805	3.64e-05
SB 216763	chemical toxicant	2.791	7.97e-13
PRKCE	kinase	2.791	9.98e-08
E. coli B4 lipopolysaccharide	chemical toxicant	2.789	2.25e-05
AREG	growth factor	2.775	8.66e-11
GNRH1	other	2.775	1.21e-09
PRKCA	kinase	2.773	7.84e-11
thapsigargin	chemical toxicant	2.772	3.01e-16
anisomycin	chemical - endogenous non-mammalian	2.765	1.19e-11
carbamylcholine	chemical drug	2.765	9.24e-10
resiquimod	chemical drug	2.764	1.17e-10
VEGFA	growth factor	2.763	7.19e-11
STAT4	transcription regulator	2.76	2.92e-06
MAPK3	kinase	2.759	2.17e-10
Ap1	complex	2.752	5.39e-07
fatty acid	chemical - endogenous mammalian	2.745	6.78e-08
GAST	other	2.745	3e-07
CpG oligonucleotide	chemical drug	2.738	9.2e-09
FN1	enzyme	2.731	0.000345
MAPK14	kinase	2.727	1.39e-08
5-azacytidine	chemical drug	2.724	2.62e-08
SMAD3	transcription regulator	2.721	1.9e-15
sphingosine-1-phosphate	chemical - endogenous mammalian	2.716	4.45e-07
AKT1	kinase	2.636	1.66e-09
EIF4E	translation regulator	2.63	2.69e-06
TGM2	enzyme	2.63	0.000724
EIF2AK3	kinase	2.624	1.14e-08
EPHB1	kinase	2.621	3.37e-13
ERBB2	kinase	2.616	4.06e-11
BMP2	growth factor	2.613	9.8e-08
Lh	complex	2.612	4.04e-13
FOXL2	transcription regulator	2.611	2.99e-12
phenylephrine	chemical drug	2.606	8.49e-07
sulindac sulfide	chemical drug	2.602	2.19e-06
9,10-dimethyl-1,2-benzanthracene	chemical toxicant	2.599	6.71e-11
Mapk	group	2.598	1.72e-07
CAMK4	kinase	2.596	6.34e-09
PDGFB	growth factor	2.592	1.28e-08
RAC1	enzyme	2.592	2.42e-06
methyl methanesulfonate	chemical toxicant	2.587	7.13e-08
BDNF	growth factor	2.578	9.53e-16
IL33	cytokine	2.577	5.86e-06
MAP3K1	kinase	2.575	3.62e-07
bisphenol A	chemical - endogenous non-mammalian	2.574	2.68e-05
F2RL1	g-protein coupled receptor	2.573	7.68e-12
platelet activating factor	chemical - endogenous mammalian	2.573	1.57e-07
MAP3K8	kinase	2.572	3.64e-05
SP1	transcription regulator	2.571	1.77e-11
L-glutamic acid	chemical - endogenous mammalian	2.569	1.03e-08
ESR2	ligand-dependent nuclear receptor	2.56	6.47e-11
LEP	growth factor	2.56	3.65e-09
PTGS2	enzyme	2.556	9.74e-09
clozapine	chemical drug	2.551	8.49e-07
JAK2	kinase	2.551	7.27e-06
trovafloxacin	chemical drug	2.538	2.95e-10
ANGPT2	growth factor	2.534	8.25e-08
E. coli B5 lipopolysaccharide	chemical - endogenous non-mammalian	2.529	5.87e-11
Tnf (family)	group	2.516	3.91e-07
EGR1	transcription regulator	2.495	2.47e-17
CCL5	cytokine	2.482	4.58e-10
AGER	transmembrane receptor	2.478	1.62e-06
A23187	chemical reagent	2.477	2.54e-14
EREG	growth factor	2.471	4.39e-15
PI3K (complex)	complex	2.467	3.1e-12
PAF1	other	2.449	2.8e-06
thioacetamide	chemical toxicant	2.449	9.18e-06
SPIB	transcription regulator	2.449	7.63e-05
NFKBIA	transcription regulator	2.443	5.07e-15
beta-estradiol	chemical - endogenous mammalian	2.434	9.63e-38
crocidolite asbestos	chemical toxicant	2.434	2.92e-09
CTNNB1	transcription regulator	2.433	5.49e-10
HBEGF	growth factor	2.433	3.84e-07
Il3	cytokine	2.433	1.79e-06
MIF	cytokine	2.426	2.9e-05
IRF8	transcription regulator	2.423	7.27e-06
MAPK8	kinase	2.422	6.49e-07
10E,12Z-octadecadienoic acid	chemical - endogenous mammalian	2.42	1.34e-10
arachidonic acid	chemical - endogenous mammalian	2.42	9.93e-05
tributyrin	chemical drug	2.419	1.85e-10
FGFR1	kinase	2.415	7.13e-05
MYD88	other	2.412	2.64e-12
D-galactosamine	chemical - endogenous mammalian	2.412	5.05e-08
ozone	chemical toxicant	2.412	6.96e-08
IL18	cytokine	2.412	2.61e-07
TRAF3IP2	other	2.411	6.5e-07
TLR7	transmembrane receptor	2.411	0.0011
colchicine	chemical drug	2.408	5.12e-06
PRKCB	kinase	2.406	4.12e-07
TICAM1	other	2.404	7.91e-13
Pam3-Cys-Ser-Lys4	chemical reagent	2.403	2.89e-10
methamphetamine	chemical drug	2.401	2.41e-11
EPAS1	transcription regulator	2.401	4.34e-06
trinitrobenzenesulfonic acid	chemical reagent	2.4	0.00012
TLR5	transmembrane receptor	2.396	6.5e-07
TNFSF12	cytokine	2.396	8.72e-05
reactive oxygen species	chemical toxicant	2.395	7.27e-06
Tlr	group	2.391	5.61e-06
GDNF	growth factor	2.389	2.07e-05
aldosterone	chemical - endogenous mammalian	2.388	2.61e-10
TCR	complex	2.387	6.75e-10
phorbol esters	chemical - other	2.384	0.000113
Insulin	group	2.383	4.8e-10
4-hydroxynonenal	chemical toxicant	2.379	2.62e-07
IL15	cytokine	2.366	1.44e-05
Tgf beta	group	2.363	1.12e-11
PI3K (family)	group	2.353	1.48e-08
CCND1	transcription regulator	2.343	0.000101
NOD2	other	2.332	4.06e-09
IL4	cytokine	2.319	3.58e-12
tert-butyl-hydroquinone	chemical reagent	2.317	2.36e-08
SRC	kinase	2.269	2.06e-11
deferoxamine	chemical drug	2.266	6.71e-13
tetrachlorodibenzodioxin	chemical toxicant	2.248	2.39e-09
NRG1	growth factor	2.247	2.33e-14
OSM	cytokine	2.243	1.13e-07
CREBBP	transcription regulator	2.242	1.76e-13
ST3-Hel2A-2	chemical reagent	2.236	1.86e-08
BTC	growth factor	2.236	3.17e-08
Pkg	group	2.236	3.29e-07
carboplatin	chemical drug	2.236	6.53e-05
seocalcitol	chemical drug	2.236	0.000145
NfkB-RelA	complex	2.229	1.25e-06
amphetamine	chemical drug	2.225	8.89e-12
zymosan	chemical - endogenous non-mammalian	2.221	0.000113
NCR2	transmembrane receptor	2.219	2.39e-07
CYR61	other	2.219	7.66e-07
di(2-ethylhexyl) phthalate	chemical toxicant	2.219	0.000113
metribolone	chemical reagent	2.219	0.000282
CAMP	other	2.217	1.97e-07
TGFB3	growth factor	2.215	2.61e-06
IGF2	growth factor	2.213	1.9e-16
FCGR2A	transmembrane receptor	2.213	2.91e-06
RET	kinase	2.208	4e-06
cis-urocanic acid	chemical drug	2.207	9.84e-07
MAP2K4	kinase	2.204	0.000113
TNFSF13B	cytokine	2.2	6.53e-05
dextran sulfate	chemical drug	2.198	3.18e-06
PTHLH	other	2.195	4.12e-08
haloperidol	chemical drug	2.194	8.09e-06
L-dopa	chemical - endogenous mammalian	2.192	5.01e-06
methylnitronitrosoguanidine	chemical toxicant	2.186	4.23e-06
mitomycin C	chemical drug	2.186	0.000134
ATF2	transcription regulator	2.183	4.07e-08
BMP6	growth factor	2.183	6.78e-08
homocysteine	chemical - endogenous mammalian	2.177	4.17e-06
MAPK7	kinase	2.177	5.97e-06
SPHK1	kinase	2.177	8.22e-06
NfkB1-RelA	complex	2.176	2.39e-06
CpG ODN 1668	chemical reagent	2.169	0.000104
8-bromo-cAMP	chemical reagent	2.162	3.1e-08
E. coli lipopolysaccharide	chemical - endogenous non-mammalian	2.161	0.000247
TRAF2	enzyme	2.16	0.000603
ATP	chemical - endogenous mammalian	2.158	1.39e-08
enterotoxin B	biologic drug	2.155	1.03e-08
Akt	group	2.145	1.03e-09
PPRC1	transcription regulator	2.137	3.87e-09
CXCR4	g-protein coupled receptor	2.132	0.000113
C5	cytokine	2.128	2.33e-09
CXCL12	cytokine	2.127	3.39e-07
SAMSN1	other	2.121	1.09e-06
NFKB1	transcription regulator	2.106	1.48e-11
streptozocin	chemical drug	2.089	0.0327
tretinoin	chemical - endogenous mammalian	2.078	1.02e-17
PARP1	enzyme	2.071	6.13e-09
Gm-csf	group	2.071	1.28e-08
IKBKG	kinase	2.058	3.93e-11
F3	transmembrane receptor	2.058	3.53e-09
Creb	group	2.047	1.59e-11
NR3C2	ligand-dependent nuclear receptor	2.045	1.41e-09
bleomycin	chemical drug	2.043	9.36e-08
WNT1	cytokine	2.041	1.02e-07
Ras	group	2.024	1.02e-06
nicotine	chemical drug	2.022	5.52e-10
SPP1	cytokine	2.007	0.000713
6,7-dinitroquinoxaline-2,3-dione	chemical reagent	2	7.48e-08
D-sphingosine	chemical - endogenous mammalian	2	2.37e-06
ZBTB17	transcription regulator	2	2.2e-05
lipid A	chemical toxicant	2	0.000481
NFYA	transcription regulator	2	0.000638
PIN1	enzyme	2	0.000794
phosphate	chemical - endogenous mammalian	2	0.00108
oblimersen	biologic drug	2	0.00115
gentamicin C	chemical drug	2	0.00203
Collagen type I	complex	2	0.00216
lomustine	chemical drug	2	0.00216
PD98059	chemical - kinase inhibitor	-5.667	5.39e-20
U0126	chemical - kinase inhibitor	-5.627	4.21e-40
LY294002	chemical - kinase inhibitor	-5.136	4.38e-31
SB203580	chemical - kinase inhibitor	-3.893	2.27e-18
SP600125	chemical - kinase inhibitor	-3.757	1.64e-13
2-amino-5-phosphonovaleric acid	chemical - other	-3.652	4.93e-15
SU6656	chemical toxicant	-3.582	3.96e-19
N-acetyl-L-cysteine	chemical drug	-3.416	1.26e-11
bexarotene	chemical drug	-3.337	1.66e-14
tyrphostin AG 1478	chemical - kinase inhibitor	-3.239	1.06e-11
DUSP1	phosphatase	-3.204	7.88e-11
curcumin	chemical drug	-3.186	9.79e-10
actinomycin D	chemical drug	-3.176	1.74e-15
Sb202190	chemical - kinase inhibitor	-3.032	9.39e-08
L-triiodothyronine	chemical - endogenous mammalian	-3.031	3.09e-07
bisindolylmaleimide I	chemical - kinase inhibitor	-2.97	1.72e-07
SFTPA1	transporter	-2.927	1.73e-18
rottlerin	chemical toxicant	-2.777	3e-07
wortmannin	chemical - kinase inhibitor	-2.635	7.78e-08
nifedipine	chemical drug	-2.619	2.91e-06
DACH1	transcription regulator	-2.608	2.9e-08
carbon monoxide	chemical - endogenous mammalian	-2.6	3.6e-08
glucocorticoid	chemical drug	-2.599	7.36e-05
KLF2	transcription regulator	-2.596	2.25e-10
H89	chemical - kinase inhibitor	-2.582	7.29e-16
Bay 11-7082	chemical - kinase inhibitor	-2.577	4.12e-07
Ro31-8220	chemical - kinase inhibitor	-2.576	7.13e-08
dexamethasone	chemical drug	-2.534	3.82e-32
AG490	chemical - kinase inhibitor	-2.478	5.86e-06
Go 6976	chemical - kinase inhibitor	-2.438	5.12e-06
Hdac	group	-2.428	3.17e-11
candesartan	chemical drug	-2.415	2.15e-06
apigenin	chemical - endogenous non-mammalian	-2.412	3.49e-06
SOCS3	phosphatase	-2.408	4.31e-05
SERCA	group	-2.401	3.48e-13
RPSA	translation regulator	-2.401	1.74e-07
SOX2	transcription regulator	-2.401	1.48e-05
COL18A1	other	-2.356	6.78e-08
THRB	ligand-dependent nuclear receptor	-2.343	2.64e-06
NS-398	chemical reagent	-2.311	6.9e-06
chelerythrine	chemical drug	-2.236	5.88e-07
tosylphenylalanyl chloromethyl ketone	chemical - protease inhibitor	-2.207	7.66e-07
FBXO32	enzyme	-2.2	5.9e-07
MEOX2	transcription regulator	-2.2	1.91e-05
baicalein	chemical - endogenous non-mammalian	-2.2	3.49e-05
THRA	ligand-dependent nuclear receptor	-2.2	0.000265
IL1RN	cytokine	-2.198	8.9e-07
ARRB2	other	-2.196	7.87e-13
H-7	chemical - kinase inhibitor	-2.194	1.05e-06
IRF4	transcription regulator	-2.185	3.14e-05
herbimycin	chemical - kinase inhibitor	-2.185	3.9e-05
pyrrolidine dithiocarbamate	chemical reagent	-2.184	1.56e-09
silibinin	chemical drug	-2.173	2.07e-05
triptolide	chemical drug	-2.169	0.000134
triamcinolone acetonide	chemical drug	-2.156	3.71e-10
BAPTA-AM	chemical reagent	-2.155	1.77e-09
PTX3	other	-2.148	5.04e-06
lipoxin A4	chemical - endogenous mammalian	-2.129	9.57e-06
BCL6	transcription regulator	-2.126	2.43e-05
NR3C1	ligand-dependent nuclear receptor	-2.117	2.65e-18
IL10	cytokine	-2.079	8.86e-09
FAS	transmembrane receptor	-2.044	1.08e-15
Nr1h	group	-2.01	0.000166
fenofibrate	chemical drug	-2.008	0.00116
SERPIND1	other	-2,0	7.48e-08
nimodipine	chemical drug	-2	6.41e-06
NOG	growth factor	-2	0.000794
SCD	enzyme	-2	0.0015
NEUROG1	transcription regulator	-2	0.00228
mir-155	microrna	-2	0.00505

## Sheet: 4 hours
Upstream analysis of differentially expressed genes in response to 4 hours of mechanical stretch in neonatal rat cardiac myocytes.
Upstream Regulator	Molecule Type	Activation z-score	p-value of overlap
TNF	cytokine	5.997	5.19e-45
PDGF BB	complex	5.437	1.02e-44
EGF	growth factor	4.92	9.13e-23
CREB1	transcription regulator	4.771	2.99e-12
phorbol myristate acetate	chemical drug	4.77	7.81e-16
Cg	complex	4.605	1.3e-25
AGT	growth factor	4.527	4.31e-18
F2	peptidase	4.45	1.59e-23
HGF	growth factor	4.407	2.83e-23
Pdgf (complex)	complex	4.199	5.58e-16
gentamicin	chemical drug	4.163	7.44e-12
ERK	group	4.145	2.93e-23
TGFB1	growth factor	4.013	2.47e-38
IL2	cytokine	3.982	2.39e-11
ERK1/2	group	3.927	1.16e-13
NUPR1	transcription regulator	3.889	6.36e-07
RAF1	kinase	3.827	2.98e-14
IL1B	cytokine	3.781	1.71e-29
BMP6	growth factor	3.731	3.06e-12
FGF2	growth factor	3.594	8.38e-20
lipopolysaccharide	chemical drug	3.482	1.26e-28
tributyrin	chemical drug	3.42	3.89e-08
HIF1A	transcription regulator	3.411	6.1e-13
thapsigargin	chemical toxicant	3.379	1.11e-07
MET	kinase	3.359	1.22e-11
SYVN1	transporter	3.357	7.78e-07
forskolin	chemical toxicant	3.35	6.26e-22
TREM1	transmembrane receptor	3.331	5.94e-06
HRAS	enzyme	3.289	1.82e-17
Mek	group	3.282	8.02e-14
JUN	transcription regulator	3.248	4.24e-16
IL6	cytokine	3.248	4.6e-10
Vegf	group	3.2	3.41e-27
EDN1	cytokine	3.119	4.03e-16
MAPK1	kinase	3.118	1.72e-06
arachidonic acid	chemical - endogenous mammalian	3.117	1.82e-08
GnRH-A	chemical reagent	3.115	1.4e-08
SMAD3	transcription regulator	3.109	1.49e-12
Pkc(s)	group	3.109	3.27e-11
palmitic acid	chemical - endogenous mammalian	3.108	0.00128
CSF3	cytokine	3.106	1.97e-06
MAP2K1	kinase	3.079	1.45e-12
nitric oxide	chemical - endogenous mammalian	3.063	3.43e-11
MAP2K1/2	group	3.053	1.32e-09
lithium chloride	chemical drug	3.044	1.07e-06
5-azacytidine	chemical drug	3.044	2.56e-05
NGF	growth factor	3.028	1.89e-06
doxorubicin	chemical drug	3.006	1.67e-15
dalfampridine	chemical drug	3	4.07e-08
bicuculline	chemical - endogenous non-mammalian	3	2.08e-07
SB 216763	chemical toxicant	2.958	1.19e-09
9,10-dimethyl-1,2-benzanthracene	chemical toxicant	2.952	2.11e-14
ELK1	transcription regulator	2.949	1.61e-07
sphingosine-1-phosphate	chemical - endogenous mammalian	2.947	7.41e-10
Jnk	group	2.94	3.51e-11
GH1	growth factor	2.936	0.000153
IL3	cytokine	2.915	1.54e-06
AKT1	kinase	2.901	4.62e-10
IGF1	growth factor	2.894	1.31e-16
benzo(a)pyrene	chemical toxicant	2.893	1.36e-10
ATF4	transcription regulator	2.881	1.33e-11
1,2-dithiol-3-thione	chemical reagent	2.881	0.00443
methylprednisolone	chemical drug	2.873	7.55e-18
ANGPT2	growth factor	2.868	1.33e-05
ionomycin	chemical reagent	2.867	0.000741
TGFB3	growth factor	2.861	1.44e-07
WNT3A	cytokine	2.844	8.14e-13
MYC	transcription regulator	2.835	1.63e-17
phosphate	chemical - endogenous mammalian	2.828	0.00151
CTNNB1	transcription regulator	2.785	2.73e-13
phorbol esters	chemical - other	2.778	0.0013
lysophosphatidylcholine	chemical - other	2.777	3.94e-06
FGFR1	kinase	2.774	0.000761
KITLG	growth factor	2.764	0.0468
Ap1	complex	2.752	1.52e-08
IL6R	transmembrane receptor	2.752	4.73e-05
Salmonella enterica serotype abortus equi lipopolysaccharide	chemical toxicant	2.747	8.17e-10
hydrogen peroxide	chemical - endogenous mammalian	2.741	1.83e-12
beta-estradiol	chemical - endogenous mammalian	2.74	1.32e-37
PIN1	enzyme	2.74	1.91e-05
TGFA	growth factor	2.733	4.83e-07
AGN194204	chemical drug	2.725	9.06e-06
EIF4E	translation regulator	2.725	0.00046
norepinephrine	chemical - endogenous mammalian	2.704	1.67e-09
ERBB2	kinase	2.703	8.11e-16
isoproterenol	chemical drug	2.698	0.00046
IL5	cytokine	2.683	4.24e-09
NRG1	growth factor	2.68	1.55e-09
NFE2L2	transcription regulator	2.674	8.81e-08
tert-butyl-hydroquinone	chemical reagent	2.659	2.72e-06
NCOA2	transcription regulator	2.646	8.63e-05
PCDH11Y	other	2.621	3.71e-07
A23187	chemical reagent	2.614	1.17e-05
PRKCB	kinase	2.586	5.66e-06
arsenite	chemical toxicant	2.573	3.58e-16
ETS1	transcription regulator	2.561	0.0113
ABL1	kinase	2.56	1.31e-05
leukotriene D4	chemical - endogenous mammalian	2.557	4.14e-10
MAP3K1	kinase	2.557	4.93e-08
IL17A	cytokine	2.553	4.89e-11
uric acid	chemical - endogenous mammalian	2.547	0.00481
cephaloridine	chemical drug	2.538	0.000153
Nfat (family)	group	2.536	1.91e-07
NFkB (complex)	complex	2.534	7.58e-21
trinitrobenzenesulfonic acid	chemical reagent	2.527	9.87e-06
thioacetamide	chemical toxicant	2.523	1.76e-12
CCL5	cytokine	2.517	1.09e-07
IL1	group	2.512	3.5e-17
GAST	other	2.499	3.5e-10
PTH	other	2.495	2.3e-13
F7	peptidase	2.491	1.07e-10
PGR	ligand-dependent nuclear receptor	2.49	5.78e-12
MAP2K4	kinase	2.449	7.34e-08
formaldehyde	chemical - endogenous mammalian	2.449	3.27e-06
PTPRJ	phosphatase	2.449	0.00145
EREG	growth factor	2.448	4.85e-11
AREG	growth factor	2.447	1.55e-08
IPMK	kinase	2.442	9.72e-06
FN1	enzyme	2.432	0.00011
IGF2	growth factor	2.425	1.37e-08
SMAD2	transcription regulator	2.42	0.00301
Pdgf Ab	complex	2.418	2.62e-06
phenylephrine	chemical drug	2.407	1.68e-06
HDL	complex	2.407	0.000301
GRP	growth factor	2.403	2.17e-05
S-nitroso-N-acetylpenicillamine	chemical reagent	2.387	9.64e-05
4-hydroxynonenal	chemical toxicant	2.379	9.64e-05
NR4A1	ligand-dependent nuclear receptor	2.377	9.1e-09
Mapk	group	2.375	4.27e-06
lipoteichoic acid	chemical - endogenous non-mammalian	2.375	0.000742
CYR61	other	2.373	2.62e-06
paclitaxel	chemical drug	2.372	2.41e-16
BMP2	growth factor	2.372	3.93e-06
Fcer1	complex	2.371	0.000551
kainic acid	chemical toxicant	2.359	3.06e-07
fatty acid	chemical - endogenous mammalian	2.355	5.21e-05
mycophenolic acid	chemical drug	2.35	1.26e-09
arsenic trioxide	chemical drug	2.348	8.52e-05
STAT5a/b	group	2.345	2.28e-05
SPIB	transcription regulator	2.343	0.000162
SMAD4	transcription regulator	2.341	4.98e-11
LDL	complex	2.333	2.68e-12
MAPK3	kinase	2.33	4.27e-07
PLG	peptidase	2.326	0.00745
cigarette smoke	chemical toxicant	2.316	2.47e-15
P38 MAPK	group	2.297	2.83e-17
RAC1	enzyme	2.296	8.55e-07
JUNB	transcription regulator	2.269	4.8e-10
acetaminophen	chemical drug	2.257	1.69e-08
Ras	group	2.257	2.28e-07
bee venom	chemical - endogenous non-mammalian	2.253	9.9e-09
bucladesine	chemical toxicant	2.25	3.43e-18
indomethacin	chemical drug	2.246	5.17e-17
tunicamycin	chemical - endogenous non-mammalian	2.239	1.21e-05
TGFB2	growth factor	2.237	5.54e-12
MAP3K5	kinase	2.236	2.62e-06
PLIN5	other	2.236	0.000398
FLT1	kinase	2.236	0.0289
NQO1	enzyme	2.219	0.00177
NRAS	enzyme	2.219	0.00481
Ins1	other	2.218	0.0194
R5020	chemical reagent	2.217	3.09e-07
MST1R	kinase	2.213	5.05e-05
PLAUR	transmembrane receptor	2.213	0.00137
cis-urocanic acid	chemical drug	2.207	9.72e-06
PLAU	peptidase	2.205	3.64e-07
diallyl disulfide	chemical - endogenous non-mammalian	2.205	0.000273
1-methyl-4-phenyl-1,2,3,6-tetrahydropyridine	chemical toxicant	2.205	0.0232
SP1	transcription regulator	2.202	5.06e-15
PRKCI	kinase	2.2	0.000143
beta-glycerophosphoric acid	chemical - endogenous mammalian	2.2	0.000143
CSF1R	kinase	2.2	0.000331
PD 123319	chemical drug	2.2	0.000398
ozone	chemical toxicant	2.199	0.000331
ICAM1	transmembrane receptor	2.199	0.00281
MAP2K5	kinase	2.196	0.000113
IKBKE	kinase	2.196	0.00106
FGF1	growth factor	2.195	2.61e-12
BAG1	other	2.19	1.67e-07
sulindac sulfide	chemical drug	2.189	4.21e-05
okadaic acid	chemical toxicant	2.186	0.000232
Insulin	group	2.185	1.46e-06
GNRH1	other	2.185	0.0115
5-hydroxytryptamine	chemical - endogenous mammalian	2.184	0.000234
PDGFB	growth factor	2.183	0.00145
RELA	transcription regulator	2.182	1.76e-08
methylnitronitrosoguanidine	chemical toxicant	2.18	0.000563
CSF1	cytokine	2.178	1.11e-07
PIM1	kinase	2.178	3.46e-05
CREBBP	transcription regulator	2.172	1.73e-10
F2RL1	g-protein coupled receptor	2.172	1.64e-05
camptothecin	chemical drug	2.16	3.9e-12
Creb	group	2.158	4.55e-08
IL1A	cytokine	2.156	8.81e-09
PLAT	peptidase	2.156	0.000563
LIF	cytokine	2.145	4.52e-06
PDX1	transcription regulator	2.145	1.85e-05
CpG oligonucleotide	chemical drug	2.145	0.000194
FOXL2	transcription regulator	2.143	1.55e-07
DDX5	enzyme	2.14	1.88e-05
LCN2	transporter	2.138	5.21e-05
platelet activating factor	chemical - endogenous mammalian	2.126	1.64e-05
STAT3	transcription regulator	2.124	1.35e-07
TLR3	transmembrane receptor	2.119	1.94e-05
methapyrilene	chemical drug	2.111	1.31e-10
Tgf beta	group	2.109	2.02e-13
CSF2	cytokine	2.109	8.06e-05
SPP1	cytokine	2.107	0.000277
JAK2	kinase	2.106	0.000115
EGR1	transcription regulator	2.086	1.96e-11
tetrachlorodibenzodioxin	chemical toxicant	2.071	9.55e-16
TGFBR2	kinase	2.067	3.83e-13
dinoprost	chemical - endogenous mammalian	2.067	2.36e-07
REL	transcription regulator	2.065	8.54e-06
PITX2	transcription regulator	2.061	0.00242
F3	transmembrane receptor	2.058	0.000137
cyclic AMP	chemical - endogenous mammalian	2.054	1.29e-08
carbon tetrachloride	chemical toxicant	2.049	4.41e-10
AGTR1	g-protein coupled receptor	2.043	6.36e-10
PI3K (complex)	complex	2.031	7.32e-10
Pka	complex	2.017	1.1e-07
POMC	other	2.012	0.000416
PRKCA	kinase	2.009	1.07e-06
PRKCE	kinase	2.007	5e-07
NR3C2	ligand-dependent nuclear receptor	2.003	0.000195
Pdgfr	group	2	6.03e-05
CTNNβ-TCF/LEF	other	2	9.29e-05
ALOX12	enzyme	2	9.29e-05
ST3-Hel2A-2	chemical reagent	2	9.29e-05
BTC	growth factor	2	0.000137
C1QBP	transcription regulator	2	0.000466
TSLP	cytokine	2	0.0012
YBX1	transcription regulator	2	0.00176
FGF9	growth factor	2	0.00199
HOXD10	transcription regulator	2	0.0607
U0126	chemical - kinase inhibitor	-5.033	3.2e-26
PD98059	chemical - kinase inhibitor	-4.309	5.12e-19
LY294002	chemical - kinase inhibitor	-3.792	1.02e-18
bexarotene	chemical drug	-3.519	2.53e-19
SB203580	chemical - kinase inhibitor	-3.476	7.55e-19
miR-16-5p (and other miRNAs w/seed AGCAGCA)	mature microrna	-3.333	9.87e-05
N-acetyl-L-cysteine	chemical drug	-3.191	5.54e-08
SU6656	chemical toxicant	-3.148	3.14e-09
actinomycin D	chemical drug	-3.142	1.33e-12
wortmannin	chemical - kinase inhibitor	-2.926	1.24e-05
APOE	transporter	-2.914	1.36e-06
CAT	enzyme	-2.747	1.67e-08
SFTPA1	transporter	-2.746	1.02e-13
DUSP1	phosphatase	-2.711	3.08e-06
SOX2	transcription regulator	-2.661	4.51e-10
ALDH2	enzyme	-2.646	3.71e-07
NR3C1	ligand-dependent nuclear receptor	-2.61	1.36e-13
let-7a-5p (and other miRNAs w/seed GAGGUAG)	mature microrna	-2.562	0.0578
androgen	chemical drug	-2.538	1.12e-08
silibinin	chemical drug	-2.536	4.27e-07
mir-122	microrna	-2.434	0.0188
KIAA1524	other	-2.433	0.000673
spironolactone	chemical drug	-2.425	0.0102
calphostin C	chemical - kinase inhibitor	-2.392	0.000742
tanespimycin	chemical drug	-2.389	1.54e-05
estrogen receptor	group	-2.383	3.17e-13
DACH1	transcription regulator	-2.377	2.08e-07
tyrphostin AG 1478	chemical - kinase inhibitor	-2.366	5.1e-10
miR-155-5p (miRNAs w/seed UAAUGCU)	mature microrna	-2.358	7.75e-07
2-amino-5-phosphonovaleric acid	chemical - other	-2.354	0.000159
Ro31-8220	chemical - kinase inhibitor	-2.327	6.47e-07
CD3	complex	-2.319	0.000157
EOMES	transcription regulator	-2.236	0.00853
CFTR	ion channel	-2.236	0.0145
Bay 11-7082	chemical - kinase inhibitor	-2.234	4.56e-05
GW3965	chemical reagent	-2.222	0.00213
SERPINF1	other	-2.219	4.56e-05
pimagedine	chemical drug	-2.213	0.00156
dexamethasone	chemical drug	-2.209	2.18e-21
candesartan	chemical drug	-2.207	0.00424
ADA	enzyme	-2.2	0.000398
CD28	transmembrane receptor	-2.2	0.00047
LTBR	transmembrane receptor	-2.2	0.000945
SOCS3	phosphatase	-2.186	0.00208
miR-17-5p (and other miRNAs w/seed AAAGUGC)	mature microrna	-2.182	0.0107
valsartan	chemical drug	-2.176	0.000347
bisindolylmaleimide I	chemical - kinase inhibitor	-2.173	6.77e-07
triptolide	chemical drug	-2.169	0.0124
miR-26a-5p (and other miRNAs w/seed UCAAGUA)	mature microrna	-2.164	0.000223
herbimycin	chemical - kinase inhibitor	-2.164	0.00424
daidzein	chemical drug	-2.121	0.00112
HNF4A	transcription regulator	-2.109	0.0158
COL18A1	other	-2.059	5.21e-05
PPARGC1A	transcription regulator	-2.01	0.0129
maslinic acid	chemical - endogenous non-mammalian	-2	3.95e-06
FOXP1	other	-2	1.28e-05
Collagen(s)	complex	-2	0.000667
LOX	enzyme	-2	0.00115
DUSP5	phosphatase	-2	0.00115
TRIB3	kinase	-2	0.00273
alpha-tocopherol	chemical drug	-2	0.00273
CHD4	enzyme	-2	0.00853
NOG	growth factor	-2	0.0293

## Sheet: 12 hours
Upstream analysis of differentially expressed genes in response to 12 hours of mechanical stretch in neonatal rat cardiac myocytes.
Upstream Regulator	Molecule Type	Activation z-score	p-value of overlap
PDGF BB	complex	4.63	1.38e-36
EGF	growth factor	4.601	1.06e-15
gentamicin	chemical drug	4.516	2.42e-09
NFE2L2	transcription regulator	4.269	3.45e-16
TNF	cytokine	4.256	9.39e-38
CREB1	transcription regulator	4.166	8.86e-10
AGT	growth factor	4.157	1.99e-18
1,2-dithiol-3-thione	chemical reagent	3.955	1.28e-07
NUPR1	transcription regulator	3.889	0.000104
ERK	group	3.854	3.62e-15
IL2	cytokine	3.643	3.96e-09
HGF	growth factor	3.486	5.23e-20
BMP6	growth factor	3.329	1.19e-08
Pdgf (complex)	complex	3.283	9.66e-15
lactacystin	chemical - protease inhibitor	3.264	5.36e-07
FGF1	growth factor	3.164	3.28e-11
benzo(a)pyrene	chemical toxicant	3.153	7.6e-19
phorbol myristate acetate	chemical drug	3.145	2.74e-12
ERBB2	kinase	3.137	6e-23
NGF	growth factor	3.113	0.000169
NOD2	other	3.111	2.77e-05
Mek	group	3.092	1.26e-10
acetaminophen	chemical drug	3.052	5.87e-13
AKT1	kinase	3.041	1.62e-12
RAF1	kinase	3.032	5.22e-13
AGN194204	chemical drug	3.031	4.56e-05
FN1	enzyme	2.992	7.45e-08
CCND1	transcription regulator	2.975	2.52e-07
GnRH-A	chemical reagent	2.97	0.000354
tert-butyl-hydroquinone	chemical reagent	2.954	2.22e-10
IL1B	cytokine	2.95	6.49e-25
phorbol esters	chemical - other	2.95	0.00167
FGFR1	kinase	2.949	0.00093
cigarette smoke	chemical toxicant	2.922	1.06e-21
IL5	cytokine	2.896	2.09e-05
lithium chloride	chemical drug	2.896	7.78e-05
HRAS	enzyme	2.884	1.34e-14
EIF4E	translation regulator	2.877	2.18e-05
CCL5	cytokine	2.817	1.6e-06
ionomycin	chemical reagent	2.766	0.000721
3-methylcholanthrene	chemical toxicant	2.765	2.41e-06
MAPK3	kinase	2.758	0.000182
nitric oxide	chemical - endogenous mammalian	2.755	1.97e-17
Cg	complex	2.754	1.28e-24
CYR61	other	2.746	1.67e-05
SMAD3	transcription regulator	2.74	4.6e-10
uric acid	chemical - endogenous mammalian	2.736	0.00534
F2	peptidase	2.731	2.28e-19
5-azacytidine	chemical drug	2.721	4.37e-08
kainic acid	chemical toxicant	2.684	0.000455
KRT17	other	2.646	2.78e-05
FLT1	kinase	2.646	0.00662
MAP2K1	kinase	2.639	4.75e-11
NCOA2	transcription regulator	2.639	0.000481
cytarabine	chemical drug	2.63	0.0041
trinitrobenzenesulfonic acid	chemical reagent	2.621	6.26e-07
sphingosine-1-phosphate	chemical - endogenous mammalian	2.617	3.71e-05
lipopolysaccharide	chemical drug	2.613	4.59e-26
beta-estradiol	chemical - endogenous mammalian	2.605	7.52e-43
SB 216763	chemical toxicant	2.599	2.18e-06
ELK1	transcription regulator	2.596	9.82e-05
ozone	chemical toxicant	2.594	1e-05
AHR	ligand-dependent nuclear receptor	2.59	1.53e-14
lysophosphatidylcholine	chemical - other	2.59	0.000195
ANGPT2	growth factor	2.581	1.68e-06
beta-naphthoflavone	chemical toxicant	2.581	2.41e-06
diethylmaleate	chemical toxicant	2.567	2.28e-07
hydrogen peroxide	chemical - endogenous mammalian	2.563	7.89e-11
NRG1	growth factor	2.549	9.95e-05
JAK2	kinase	2.538	0.000264
arsenic trioxide	chemical drug	2.526	3.45e-06
SYVN1	transporter	2.496	0.000259
JUN	transcription regulator	2.481	1.65e-19
tetrachlorodibenzodioxin	chemical toxicant	2.475	5.8e-11
MYC	transcription regulator	2.474	2.89e-22
F7	peptidase	2.463	1.55e-09
TCR	complex	2.462	0.000131
INS	other	2.455	9.23e-05
EREG	growth factor	2.448	4.59e-10
SMAD4	transcription regulator	2.446	4.14e-10
MYCN	transcription regulator	2.44	6.51e-05
mercuric chloride	chemical toxicant	2.431	4.8e-08
MAP3K7	kinase	2.431	4.28e-06
TRAF3IP2	other	2.431	0.000856
D-fructose	chemical - endogenous mammalian	2.429	0.0017
PCDH11Y	other	2.425	3.04e-05
PLAUR	transmembrane receptor	2.425	0.00063
Pdgf Ab	complex	2.418	1.12e-05
Pam3-Cys	chemical toxicant	2.405	0.00099
Pkc(s)	group	2.4	1.31e-09
PRKCB	kinase	2.395	0.00143
PTGER2	g-protein coupled receptor	2.395	0.0398
arachidonic acid	chemical - endogenous mammalian	2.388	6.11e-08
CSF1	cytokine	2.387	0.000211
S-nitroso-N-acetylpenicillamine	chemical reagent	2.387	0.00038
palmitic acid	chemical - endogenous mammalian	2.383	9.18e-05
ICAM1	transmembrane receptor	2.383	0.00149
zymosan	chemical - endogenous non-mammalian	2.38	0.00731
lipoteichoic acid	chemical - endogenous non-mammalian	2.375	0.00315
phenobarbital	chemical drug	2.37	0.0471
A23187	chemical reagent	2.354	0.00197
IL6R	transmembrane receptor	2.345	3.35e-09
PIN1	enzyme	2.341	1.6e-05
methylmercury	chemical toxicant	2.333	0.000182
PLAU	peptidase	2.318	8.59e-09
IL6	cytokine	2.317	1.49e-14
SPP1	cytokine	2.297	9.31e-05
EDN1	cytokine	2.295	1.09e-11
IL3	cytokine	2.295	4.42e-06
NFKB1	transcription regulator	2.294	3.13e-09
okadaic acid	chemical toxicant	2.273	0.000338
MAPK1	kinase	2.273	0.015
arsenite	chemical toxicant	2.268	5.46e-19
HIF1A	transcription regulator	2.268	7.81e-13
Salmonella enterica serotype abortus equi lipopolysaccharide	chemical toxicant	2.255	9.19e-11
N-propyl bromide	chemical reagent	2.236	1.41e-06
MAP3K5	kinase	2.236	1.12e-05
PLIN5	other	2.236	0.00125
NEDD9	other	2.236	0.00465
estrogen	chemical drug	2.235	2.01e-09
NCX-4040	chemical drug	2.224	1.41e-06
ERK1/2	group	2.222	3.42e-14
acadesine	chemical drug	2.219	8.96e-05
asoprisnil	chemical drug	2.219	0.00465
FLI1	transcription regulator	2.216	0.0232
ceruletide	biologic drug	2.215	0.000463
resiquimod	chemical drug	2.213	1.39e-07
CTSB	peptidase	2.213	0.000287
9,10-dimethyl-1,2-benzanthracene	chemical toxicant	2.209	3.12e-09
LCN2	transporter	2.208	9.15e-07
monocrotaline	chemical toxicant	2.207	0.000536
diallyl disulfide	chemical - endogenous non-mammalian	2.205	8.92e-05
WR 1065	chemical drug	2.201	0.00125
MET	kinase	2.197	4.98e-09
HDL	complex	2.19	0.00659
WT1	transcription regulator	2.188	5.68e-10
GAST	other	2.179	5.96e-07
DDX58	enzyme	2.179	0.0249
TSH	complex	2.177	0.00731
TNFSF13B	cytokine	2.177	0.0184
tunicamycin	chemical - endogenous non-mammalian	2.166	1.46e-10
FGF2	growth factor	2.161	2.67e-19
mibolerone	chemical drug	2.157	3.43e-08
MAPK7	kinase	2.155	3.26e-06
imiquimod	chemical drug	2.154	0.0279
AMH	growth factor	2.141	0.00105
RELA	transcription regulator	2.139	8.32e-10
STAT5a/b	group	2.138	0.000187
vitamin K3	chemical drug	2.135	6.71e-08
cephaloridine	chemical drug	2.135	7.67e-08
seocalcitol	chemical drug	2.135	0.000429
dinoprost	chemical - endogenous mammalian	2.134	1.06e-09
KLF6	transcription regulator	2.132	0.0394
PRKCA	kinase	2.131	3.3e-06
IL17A	cytokine	2.126	5.97e-11
XBP1	transcription regulator	2.121	0.00888
RAC1	enzyme	2.118	0.000279
methapyrilene	chemical drug	2.111	1.02e-08
BCR (complex)	complex	2.091	0.286
TNFSF12	cytokine	2.078	1.91e-06
BRD4	kinase	2.052	8.06e-05
SMAD2	transcription regulator	2.048	0.0116
CSF2	cytokine	2.045	1.77e-08
PRKCE	kinase	2.042	5.81e-06
KITLG	growth factor	2.04	0.00187
leukotriene D4	chemical - endogenous mammalian	2.019	7.56e-07
epinephrine	chemical - endogenous mammalian	2.01	5.94e-08
3,4,5,3',4'-pentachlorobiphenyl	chemical toxicant	2.01	3.71e-05
aurothioglucose	chemical drug	2	9.9e-05
Pdgfr	group	2	0.000161
NQO2	enzyme	2	0.000161
MAFF	transcription regulator	2	0.000161
triclosan	chemical drug	2	0.00154
GLP-1-(7-34)-amide	chemical drug	2	0.00418
FGF9	growth factor	2	0.00494
dalfampridine	chemical drug	2	0.0161
TSLP	cytokine	2	0.0198
3M-001	chemical drug	2	0.0263
bicuculline	chemical - endogenous non-mammalian	2	0.0287
hydroxyurea	chemical drug	2	0.0348
LY294002	chemical - kinase inhibitor	-3.581	1.39e-18
bexarotene	chemical drug	-3.381	1.08e-12
N-acetyl-L-cysteine	chemical drug	-3.228	1.61e-15
let-7a-5p (and other miRNAs w/seed GAGGUAG)	mature microrna	-3.221	0.00503
PD98059	chemical - kinase inhibitor	-3.083	1.65e-22
SU6656	chemical toxicant	-2.985	4.68e-07
U0126	chemical - kinase inhibitor	-2.923	1.63e-18
CD3	complex	-2.916	0.0026
ALDH2	enzyme	-2.828	1.1e-07
mir-122	microrna	-2.826	0.00572
miR-124-3p (and other miRNAs w/seed AAGGCAC)	mature microrna	-2.777	0.000667
wortmannin	chemical - kinase inhibitor	-2.732	2.18e-05
SB203580	chemical - kinase inhibitor	-2.627	1.59e-13
GW3965	chemical reagent	-2.616	0.000298
imatinib	chemical drug	-2.596	2.59e-05
silibinin	chemical drug	-2.562	4.99e-06
androgen	chemical drug	-2.538	5.77e-07
sirolimus	chemical drug	-2.527	4.45e-06
Ro31-8220	chemical - kinase inhibitor	-2.506	5.47e-07
SFTPA1	transporter	-2.462	6.52e-13
SERPINF1	other	-2.433	0.000262
LTBR	transmembrane receptor	-2.412	0.000623
KEAP1	transcription regulator	-2.411	4.07e-05
THRA	ligand-dependent nuclear receptor	-2.407	6.83e-07
N-cor	group	-2.401	1.66e-08
PPARGC1B	transcription regulator	-2.401	0.00377
GHR	transmembrane receptor	-2.4	2.18e-06
ZBTB16	transcription regulator	-2.395	1.98e-06
telmisartan	chemical drug	-2.379	0.0067
actinomycin D	chemical drug	-2.334	5.28e-17
HNF1B	transcription regulator	-2.333	0.00293
PPARGC1A	transcription regulator	-2.295	0.000871
ADRB	group	-2.237	1.23e-06
diazoxide	chemical drug	-2.236	0.000113
alpha-tocopherol	chemical drug	-2.236	0.000866
GFI1	transcription regulator	-2.236	0.0672
APOE	transporter	-2.233	4.21e-06
2-aminopurine	chemical reagent	-2.219	0.000577
HDAC1	transcription regulator	-2.216	3.82e-05
NR3C1	ligand-dependent nuclear receptor	-2.213	4.08e-15
HLX	transcription regulator	-2.213	0.00316
roscovitine	chemical drug	-2.205	0.00659
ADA	enzyme	-2.2	0.00125
isotretinoin	biologic drug	-2.138	0.000436
CFTR	ion channel	-2.121	0.00401
chromium	chemical drug	-2.111	5.09e-07
rosiglitazone	chemical drug	-2.107	6.77e-10
FBXO32	enzyme	-2.105	5.23e-05
tyrphostin AG 1478	chemical - kinase inhibitor	-2.089	1.42e-09
Go 6976	chemical - kinase inhibitor	-2.039	4.15e-07
dexamethasone	chemical drug	-2.025	7.66e-28
CAT	enzyme	-2.017	1.98e-06
LRPAP1	other	-2	0.000926
maslinic acid	chemical - endogenous non-mammalian	-2	0.00093
choline	chemical - endogenous mammalian	-2	0.00316
NOG	growth factor	-2	0.00377
BMS-690514	chemical drug	-2	0.0179

## Sheet: 24 hours
Upstream analysis of differentially expressed genes in response to 24 hours of mechanical stretch in neonatal rat cardiac myocytes.
Upstream Regulator	Molecule Type	Activation z-score	p-value of overlap
CREB1	transcription regulator	4.774	5.12e-15
TGFB1	growth factor	4.297	1.69e-31
TRIM24	transcription regulator	4.186	9.01e-14
EGF	growth factor	4.107	3.14e-17
PDGF BB	complex	4.033	1.31e-33
ERK	group	4.033	4.32e-16
MAPK1	kinase	3.626	7.95e-11
IL6	cytokine	3.444	7e-08
EDN1	cytokine	3.405	1.18e-09
Pka	complex	3.223	5.58e-07
SREBF1	transcription regulator	3.221	3.28e-05
Cg	complex	3.192	5.71e-20
FGF2	growth factor	3.161	2.35e-15
AGT	growth factor	3.131	5.92e-17
TREM1	transmembrane receptor	3.12	1.74e-09
MAP3K1	kinase	3.099	4.36e-07
Creb	group	3.079	1.48e-07
tributyrin	chemical drug	3.06	3.01e-09
HRAS	enzyme	3.029	1.43e-14
gentamicin	chemical drug	3.023	0.000224
SMAD4	transcription regulator	3.002	1.38e-07
TGFB2	growth factor	2.993	1.69e-09
PTGER4	g-protein coupled receptor	2.99	1.42e-11
CTNNB1	transcription regulator	2.983	1.88e-12
HIF1A	transcription regulator	2.983	1.97e-10
sphingosine-1-phosphate	chemical - endogenous mammalian	2.979	1.94e-05
SREBF2	transcription regulator	2.975	4.52e-06
MTPN	transcription regulator	2.952	5.68e-08
ERBB2	kinase	2.949	6.77e-10
benzo(a)pyrene	chemical toxicant	2.928	4.12e-13
tert-butyl-hydroquinone	chemical reagent	2.915	1.55e-05
WNT3A	cytokine	2.908	1.94e-11
norepinephrine	chemical - endogenous mammalian	2.902	1.51e-09
EGFR	kinase	2.901	3.08e-14
AKT1	kinase	2.896	4.82e-14
cyclic AMP	chemical - endogenous mammalian	2.891	1.52e-11
SMAD3	transcription regulator	2.887	5.03e-11
MET	kinase	2.867	1.35e-11
beta-estradiol	chemical - endogenous mammalian	2.815	1.16e-34
SCAP	other	2.813	3.03e-05
Pdgf (complex)	complex	2.797	4.58e-08
TNF	cytokine	2.789	3.84e-36
NUPR1	transcription regulator	2.785	9.95e-06
GnRH-A	chemical reagent	2.784	0.000277
Pdgf Ab	complex	2.775	3.08e-09
F7	peptidase	2.772	5.54e-07
GATA6	transcription regulator	2.746	7.13e-06
EPAS1	transcription regulator	2.729	9.5e-08
leukotriene D4	chemical - endogenous mammalian	2.728	4.98e-08
ethanol	chemical - endogenous mammalian	2.713	4.2e-10
TGFB3	growth factor	2.701	4.84e-06
mycophenolic acid	chemical drug	2.673	1.16e-09
Mek	group	2.671	7.46e-09
BMP6	growth factor	2.644	1.93e-13
TGFA	growth factor	2.644	2.91e-06
A23187	chemical reagent	2.641	5.12e-05
Tgf beta	group	2.636	1.63e-10
MAP2K4	kinase	2.626	4.56e-05
heparin	chemical - endogenous mammalian	2.621	0.000803
SB 216763	chemical toxicant	2.613	2.26e-07
PTHLH	other	2.611	1.21e-06
F2	peptidase	2.61	2.55e-18
PI3K (complex)	complex	2.608	1.15e-13
EREG	growth factor	2.605	5.93e-08
RAC1	enzyme	2.576	1.96e-10
WNT1	cytokine	2.572	3.3e-05
forskolin	chemical toxicant	2.571	5.14e-17
PIN1	enzyme	2.558	1.67e-05
CCND1	transcription regulator	2.557	1.5e-06
ACKR2	g-protein coupled receptor	2.53	9.07e-09
EP300	transcription regulator	2.53	5.52e-06
SYVN1	transporter	2.53	0.00125
kainic acid	chemical toxicant	2.518	6.54e-09
EIF4E	translation regulator	2.517	9.5e-05
PTH	other	2.482	3.06e-06
ERK1/2	group	2.46	2.78e-16
triclosan	chemical drug	2.449	1.6e-06
EPHB4	kinase	2.449	0.000958
SMAD1	transcription regulator	2.412	0.000314
F2RL1	g-protein coupled receptor	2.405	7.86e-10
9,10-dimethyl-1,2-benzanthracene	chemical toxicant	2.397	7.64e-12
ABL1	kinase	2.397	6.21e-08
FGFR1	kinase	2.396	0.0126
HDL	complex	2.386	0.000272
Jnk	group	2.383	1.48e-10
RAF1	kinase	2.378	1.08e-09
doxorubicin	chemical drug	2.376	6.23e-15
CYR61	other	2.373	2.27e-06
IL2	cytokine	2.369	0.000319
KRAS	enzyme	2.368	9.26e-12
aldosterone	chemical - endogenous mammalian	2.364	2.79e-06
MSTN	growth factor	2.364	0.000137
NGF	growth factor	2.363	1.47e-06
cephaloridine	chemical drug	2.354	4.36e-06
clozapine	chemical drug	2.349	0.00301
mibolerone	chemical drug	2.335	8.24e-05
enalapril	chemical drug	2.333	2.99e-06
Pkc(s)	group	2.331	3.92e-12
Ras	group	2.329	1.19e-06
INHBA	growth factor	2.32	1.36e-06
GATA4	transcription regulator	2.319	5.25e-08
mir-21	microrna	2.316	1.42e-06
BRD4	kinase	2.313	0.000221
EZH2	transcription regulator	2.295	0.000714
indomethacin	chemical drug	2.25	4.28e-13
nitric oxide	chemical - endogenous mammalian	2.244	3.92e-08
phorbol myristate acetate	chemical drug	2.237	4.24e-13
TAF4B	transcription regulator	2.236	2.49e-05
PLIN5	other	2.236	0.000365
dalfampridine	chemical drug	2.236	0.000828
dichlorovinylcysteine	chemical toxicant	2.229	0.000517
HGF	growth factor	2.226	5.15e-17
cisplatin	chemical drug	2.224	3.1e-11
CEBPA	transcription regulator	2.22	1.97e-06
NRF1	transcription regulator	2.219	0.00518
R5020	chemical reagent	2.218	2.24e-06
PI3K (family)	group	2.216	2.77e-09
Raf	group	2.213	3.14e-05
IL3	cytokine	2.208	0.00516
PRNP	other	2.204	0.000413
SP1	transcription regulator	2.203	2.52e-21
SP3	transcription regulator	2.2	1.77e-11
LGALS1	other	2.2	0.000858
potassium chloride	chemical drug	2.196	0.000154
ITGB3	transmembrane receptor	2.189	2.55e-05
NPC1	transporter	2.186	0.00047
FCER1G	transmembrane receptor	2.186	0.00207
seocalcitol	chemical drug	2.186	0.0123
CAMK2D	kinase	2.184	1.72e-05
anisomycin	chemical - endogenous non-mammalian	2.183	0.00107
KITLG	growth factor	2.177	9.77e-05
LDL	complex	2.176	1.01e-11
colchicine	chemical drug	2.17	2.99e-06
POMC	other	2.167	0.0232
thioacetamide	chemical toxicant	2.143	9.79e-10
tetrachlorodibenzodioxin	chemical toxicant	2.138	1.71e-10
carboplatin	chemical drug	2.121	1.95e-05
hydrogen peroxide	chemical - endogenous mammalian	2.099	7.63e-11
CSF3	cytokine	2.095	0.000535
raloxifene	chemical drug	2.091	1.52e-11
palmitic acid	chemical - endogenous mammalian	2.07	3.22e-08
nicotine	chemical drug	2.07	3.36e-07
17-alpha-ethinylestradiol	chemical drug	2.058	0.000502
STAT3	transcription regulator	2.04	2.87e-12
methylprednisolone	chemical drug	2.032	2.19e-12
UCP1	transporter	2.026	1.95e-05
IGF1R	transmembrane receptor	2.019	0.00243
NFE2L2	transcription regulator	2.004	9.31e-13
IGF1	growth factor	2.003	2.17e-11
10E,12Z-octadecadienoic acid	chemical - endogenous mammalian	2.003	1.93e-06
lactacystin	chemical - protease inhibitor	2.001	0.000629
N-propyl bromide	chemical reagent	2	1.94e-05
Pdgfr	group	2	5.6e-05
IPMK	kinase	2	0.00156
FGF9	growth factor	2	0.00185
OTX2	transcription regulator	2	0.0631
NR1I3	ligand-dependent nuclear receptor	2	0.217
IRF7	transcription regulator	-4.025	5.53e-12
IRF3	transcription regulator	-3.673	1.24e-08
IFNB1	cytokine	-3.409	4.3e-19
actinomycin D	chemical drug	-3.358	3.7e-11
Interferon alpha	group	-3.214	0.000206
SU6656	chemical toxicant	-3.148	1.28e-10
FADD	other	-3.113	2.41e-05
LY294002	chemical - kinase inhibitor	-3.104	1.38e-13
PD98059	chemical - kinase inhibitor	-3.004	1.11e-14
ribavirin	chemical drug	-2.975	1.38e-07
PP2/AG1879 tyrosine kinase inhibitor	chemical - kinase inhibitor	-2.93	5.11e-05
U0126	chemical - kinase inhibitor	-2.893	5.07e-16
ALDH2	enzyme	-2.828	1.34e-08
Ifnar	group	-2.81	9.76e-11
spironolactone	chemical drug	-2.804	0.00044
SMAD7	transcription regulator	-2.73	1.14e-13
SFTPA1	transporter	-2.673	1.6e-09
IFNA2	cytokine	-2.665	8.04e-15
wortmannin	chemical - kinase inhibitor	-2.663	3.95e-05
Ifn	group	-2.655	7.14e-07
CAT	enzyme	-2.584	6.77e-11
let-7a-5p (and other miRNAs w/seed GAGGUAG)	mature microrna	-2.57	0.00215
MAVS	other	-2.479	6.22e-07
chromium	chemical drug	-2.449	0.00145
APP	other	-2.442	1.02e-24
PARP9	enzyme	-2.425	3.37e-06
LTBR	transmembrane receptor	-2.412	0.00012
diphenyleneiodonium	chemical reagent	-2.407	5.22e-07
bisindolylmaleimide I	chemical - kinase inhibitor	-2.372	0.000111
IFNA1/IFNA13	cytokine	-2.336	4.98e-08
Sb202190	chemical - kinase inhibitor	-2.292	3.04e-05
IFNAR2	transmembrane receptor	-2.236	1.95e-05
NOG	growth factor	-2.236	0.00566
miR-21-5p (and other miRNAs w/seed AGCUUAU)	mature microrna	-2.236	0.0115
COL18A1	other	-2.233	0.00116
pimagedine	chemical drug	-2.216	0.00144
KIAA1524	other	-2.213	0.00326
N-acetyl-L-cysteine	chemical drug	-2.212	1.41e-13
HDAC5	transcription regulator	-2.2	0.000255
ABCB4	transporter	-2.2	0.000712
miR-34a-5p (and other miRNAs w/seed GGCAGUG)	mature microrna	-2.2	0.00729
PSEN1	peptidase	-2.195	1.02e-08
KEAP1	transcription regulator	-2.194	0.000131
APC	enzyme	-2.186	0.000494
valsartan	chemical drug	-2.186	0.00232
poly rI:rC-RNA	biologic drug	-2.163	6.07e-11
CFTR	ion channel	-2.138	0.000141
TICAM1	other	-2.113	1.12e-12
REST	transcription regulator	-2.1	5.96e-06
IRF5	transcription regulator	-2.047	5.38e-09
FBXO32	enzyme	-2.041	4.19e-06
FOXP1	other	-2	1.17e-05
ACE2	peptidase	-2	0.000127
Ptprd	phosphatase	-2	0.000248
SPTLC2	enzyme	-2	0.000331
DUSP5	phosphatase	-2	0.00107
NF1	other	-2	0.00341
HOXB13	transcription regulator	-2	0.00445
mir-122	microrna	-2	0.152

## Sheet: 48 hours
Upstream analysis of differentially expressed genes in response to 48 hours of mechanical stretch in neonatal rat cardiac myocytes.
Upstream Regulator	Molecule Type	Activation z-score	p-value of overlap
MAPK1	kinase	4.62	1e-18
CREB1	transcription regulator	4.574	3.59e-13
gentamicin	chemical drug	4.458	5.89e-09
TRIM24	transcription regulator	4.369	7.95e-19
PDGF BB	complex	4.204	6.22e-36
Pdgf (complex)	complex	3.978	6.17e-09
ERK	group	3.85	4.57e-20
TGFB1	growth factor	3.834	3.32e-38
EGF	growth factor	3.812	8.23e-15
MET	kinase	3.59	4.35e-09
TGFB3	growth factor	3.36	8.66e-06
norepinephrine	chemical - endogenous mammalian	3.346	1.06e-10
PLIN5	other	3.317	1.79e-07
EDN1	cytokine	3.284	7.5e-11
PTGER4	g-protein coupled receptor	3.272	1.41e-12
SREBF2	transcription regulator	3.196	2.05e-09
ACKR2	g-protein coupled receptor	3.153	7.32e-12
GnRH-A	chemical reagent	3.13	1.03e-10
methylprednisolone	chemical drug	3.11	5.23e-22
BMP6	growth factor	3.059	4.31e-11
AGT	growth factor	3.035	1.35e-18
FGFR1	kinase	2.946	0.0557
INHBA	growth factor	2.89	1.07e-07
TGFB2	growth factor	2.868	2.58e-11
MAP3K1	kinase	2.849	3.91e-07
ERBB2	kinase	2.831	4.89e-17
dalfampridine	chemical drug	2.828	0.000462
RAC1	enzyme	2.763	1.01e-07
mir-21	microrna	2.747	3.9e-06
NUPR1	transcription regulator	2.722	2.58e-05
Mek	group	2.686	7.32e-13
WNT1	cytokine	2.652	1.22e-05
F2	peptidase	2.648	3.76e-20
EREG	growth factor	2.605	3.07e-05
SB 216763	chemical toxicant	2.595	1.71e-06
NPC1	transporter	2.588	0.000176
A23187	chemical reagent	2.587	0.00545
NCSTN	peptidase	2.58	0.00486
IL6ST	transmembrane receptor	2.579	0.00565
sodium arsenite	chemical drug	2.571	0.000891
sphingosine-1-phosphate	chemical - endogenous mammalian	2.566	1.06e-06
ATF4	transcription regulator	2.565	4.02e-06
FLI1	transcription regulator	2.56	0.000249
clozapine	chemical drug	2.548	0.0281
AKT1	kinase	2.53	4.43e-11
MTPN	transcription regulator	2.529	4.05e-11
bicuculline	chemical - endogenous non-mammalian	2.529	7.27e-05
phosphate	chemical - endogenous mammalian	2.496	0.0029
EIF4E	translation regulator	2.483	2.09e-05
TREM1	transmembrane receptor	2.45	8.25e-08
SMAD4	transcription regulator	2.449	3.82e-08
TAF4B	transcription regulator	2.449	1.24e-06
SYVN1	transporter	2.449	1.25e-06
EHHADH	enzyme	2.449	0.000141
beta-estradiol	chemical - endogenous mammalian	2.432	1.33e-47
EGFR	kinase	2.43	1.19e-10
MAP4K4	kinase	2.426	4.42e-05
Pdgf Ab	complex	2.417	2.82e-07
topotecan	chemical drug	2.403	0.000246
methyl methanesulfonate	chemical toxicant	2.396	0.000844
mibolerone	chemical drug	2.393	6.1e-09
TNF	cytokine	2.386	3.41e-43
SCAP	other	2.385	7.41e-10
CYR61	other	2.373	8.99e-06
DDX5	enzyme	2.36	1.13e-05
benzo(a)pyrene	chemical toxicant	2.358	1.76e-14
9,10-dimethyl-1,2-benzanthracene	chemical toxicant	2.355	9.24e-10
IGF1	growth factor	2.351	2.01e-17
methylmercury	chemical toxicant	2.333	0.0163
MAP2K4	kinase	2.328	0.000413
SMAD3	transcription regulator	2.321	1.24e-10
colchicine	chemical drug	2.309	8.35e-06
Cg	complex	2.304	2.92e-26
MSTN	growth factor	2.276	0.000119
CLDN7	other	2.262	3.5e-06
F2RL1	g-protein coupled receptor	2.261	6.93e-08
HGF	growth factor	2.255	4.53e-18
SREBF1	transcription regulator	2.25	4.17e-09
KDM2B	enzyme	2.236	0.00131
SIRT2	transcription regulator	2.236	0.00256
FGF2	growth factor	2.232	1.7e-14
3-nitropropionic acid	chemical toxicant	2.22	0.00104
tripterine	chemical - endogenous non-mammalian	2.22	0.0103
N-(3-oxododecanoyl)-homoserine lactone	chemical reagent	2.219	0.000963
CD247	transmembrane receptor	2.219	0.312
ZIC3	transcription regulator	2.215	0.000651
REN	peptidase	2.211	0.0203
FCER1G	transmembrane receptor	2.201	0.00186
DNASE2	enzyme	2.2	1.34e-06
LGALS1	other	2.2	0.0651
CAMK2D	kinase	2.184	0.00137
glycine	chemical - endogenous mammalian	2.183	0.00337
carboplatin	chemical drug	2.182	1.27e-07
CAMK4	kinase	2.177	0.0352
NFATC3	transcription regulator	2.159	0.000136
IL2RG	transmembrane receptor	2.158	0.0128
CCND1	transcription regulator	2.155	0.000318
Il3	cytokine	2.155	0.00064
ADCYAP1	other	2.151	2.06e-08
CSF3	cytokine	2.144	4.79e-05
enalapril	chemical drug	2.138	1.44e-06
Irgm1	other	2.132	0.000844
IL1RN	cytokine	2.12	1.32e-11
UCP1	transporter	2.102	1.2e-07
RAF1	kinase	2.099	2.58e-10
S-nitroso-N-acetylpenicillamine	chemical reagent	2.096	1.34e-06
SOCS1	other	2.089	1.77e-07
tert-butyl-hydroquinone	chemical reagent	2.081	5.94e-05
quinolinic acid	chemical - endogenous mammalian	2.069	0.00412
methapyrilene	chemical drug	2.065	1.4e-10
BRD4	kinase	2.065	1.54e-05
HDL	complex	2.06	0.00186
ERBB4	kinase	2.058	5.83e-10
Pka	complex	2.058	1.29e-05
kainic acid	chemical toxicant	2.056	7.74e-08
15-deoxy-delta-12,14 -PGJ 2	chemical - endogenous non-mammalian	2.052	1.1e-12
NGF	growth factor	2.052	1.77e-10
ITGB3	transmembrane receptor	2.027	0.000557
lactacystin	chemical - protease inhibitor	2.024	8.14e-05
methylnitronitrosoguanidine	chemical toxicant	2.024	0.000221
brefeldin A	chemical - endogenous non-mammalian	2.02	0.0148
TRIM21	enzyme	2.013	6.35e-06
forskolin	chemical toxicant	2.012	2.06e-16
dichlorovinylcysteine	chemical toxicant	2.011	0.000221
MLYCD	enzyme	2	6.06e-05
4-nonylphenol	chemical toxicant	2	7.8e-05
RLIM	enzyme	2	0.000148
isoprenaline	chemical drug	2	0.000623
aurothioglucose	chemical drug	2	0.00126
Pdgfr	group	2	0.002
ALOX12	enzyme	2	0.00299
CNB-001	chemical reagent	2	0.00299
VGLL3	other	2	0.00427
HSPB8	kinase	2	0.00427
GLP-1-(7-34)-amide	chemical drug	2	0.00849
RND3	enzyme	2	0.0102
SPINT1	other	2	0.0102
calyculin A	chemical toxicant	2	0.0286
GCK	kinase	2	0.031
SEMA7A	transmembrane receptor	2	0.0393
IRF7	transcription regulator	-5.094	2.74e-13
Interferon alpha	group	-4.341	8.09e-11
IFNB1	cytokine	-3.973	3.88e-22
rosiglitazone	chemical drug	-3.927	4.62e-24
PPARGC1A	transcription regulator	-3.835	3.29e-06
KLF15	transcription regulator	-3.727	2.06e-09
Ifnar	group	-3.668	2.51e-14
FADD	other	-3.623	3.27e-07
IFNG	cytokine	-3.547	4.54e-37
PPARA	ligand-dependent nuclear receptor	-3.532	4.48e-17
poly rI:rC-RNA	biologic drug	-3.488	1.25e-17
tretinoin	chemical - endogenous mammalian	-3.432	9.06e-26
IKBKG	kinase	-3.382	1.13e-13
IFNA2	cytokine	-3.149	3.25e-15
SU6656	chemical toxicant	-3.148	1.91e-06
cholesterol	chemical - endogenous mammalian	-3.134	2.62e-12
IRF3	transcription regulator	-3.097	4.32e-08
TGM2	enzyme	-3.031	5.88e-10
ALDH2	enzyme	-3	1.45e-06
SMARCB1	transcription regulator	-2.98	5.5e-06
PARP9	enzyme	-2.975	5.08e-07
ARNT2	transcription regulator	-2.858	0.00137
SIM1	transcription regulator	-2.858	0.00201
STAT1	transcription regulator	-2.853	7.39e-23
cardiotoxin	chemical - other	-2.837	1.24e-09
MAVS	other	-2.832	1.04e-07
TICAM1	other	-2.831	9.49e-11
aldesleukin	biologic drug	-2.813	0.00164
FBXO32	enzyme	-2.809	3.99e-07
FST	other	-2.781	0.0091
ribavirin	chemical drug	-2.728	6.75e-06
IFNL1	cytokine	-2.703	3.46e-12
E. coli B4 lipopolysaccharide	chemical toxicant	-2.646	5.55e-09
IFNAR2	transmembrane receptor	-2.646	6.91e-05
chromium	chemical drug	-2.646	0.0374
IFN type 1	group	-2.642	4.92e-07
let-7a-5p (and other miRNAs w/seed GAGGUAG)	mature microrna	-2.631	0.00037
NO 1886	chemical drug	-2.63	3.07e-05
mono-(2-ethylhexyl)phthalate	chemical toxicant	-2.621	0.000801
IFNA1/IFNA13	cytokine	-2.607	5.07e-07
telmisartan	chemical drug	-2.582	2.99e-06
LTBR	transmembrane receptor	-2.559	9.72e-05
bezafibrate	chemical drug	-2.552	4.99e-05
TMEM173	other	-2.525	5.01e-06
ESRRG	ligand-dependent nuclear receptor	-2.511	8.99e-06
imatinib	chemical drug	-2.465	0.000683
CAT	enzyme	-2.447	9.44e-08
Ifn	group	-2.447	1.71e-06
IRF5	transcription regulator	-2.442	4.2e-13
FBN1	other	-2.433	0.000149
CEBPB	transcription regulator	-2.409	6.38e-15
STAT2	transcription regulator	-2.399	2.45e-06
SPI1	transcription regulator	-2.398	5.79e-05
fenofibrate	chemical drug	-2.393	3.78e-11
IL12B	cytokine	-2.393	0.0952
estrogen receptor	group	-2.389	6.52e-12
FOXA2	transcription regulator	-2.371	1.62e-05
L-triiodothyronine	chemical - endogenous mammalian	-2.362	3.37e-10
HDAC1	transcription regulator	-2.329	0.00823
APP	other	-2.326	4.1e-28
IFN Beta	group	-2.306	8.78e-08
SFTPA1	transporter	-2.302	7.82e-09
spironolactone	chemical drug	-2.266	0.000601
TLR9	transmembrane receptor	-2.265	3.57e-09
miR-16-5p (and other miRNAs w/seed AGCAGCA)	mature microrna	-2.264	2.4e-05
TCF3	transcription regulator	-2.263	0.00529
PP2/AG1879 tyrosine kinase inhibitor	chemical - kinase inhibitor	-2.255	0.00123
FOXP1	other	-2.236	8.94e-05
CYP51A1	enzyme	-2.236	0.000651
HOXB13	transcription regulator	-2.236	0.0271
SMAD7	transcription regulator	-2.228	1.45e-13
ACE2	peptidase	-2.219	0.000421
FZD9	g-protein coupled receptor	-2.213	0.00256
miR-296-5p (miRNAs w/seed GGGCCCC)	mature microrna	-2.213	0.00552
miR-30c-5p (and other miRNAs w/seed GUAAACA)	mature microrna	-2.206	0.00462
POR	enzyme	-2.201	1.83e-14
5-O-mycolyl-beta-araf-(1->2)-5-O-mycolyl-alpha-araf-(1->1')-glycerol	chemical - endogenous non-mammalian	-2.2	1.41e-11
MB21D1	enzyme	-2.2	3.65e-05
ABCB4	transporter	-2.2	0.0352
DACH1	transcription regulator	-2.198	8.99e-06
KEAP1	transcription regulator	-2.194	0.00849
IRF1	transcription regulator	-2.193	8.6e-13
stallimycin	biologic drug	-2.191	3.63e-08
RORA	ligand-dependent nuclear receptor	-2.187	8.26e-08
S100A4	other	-2.186	0.000578
GW501516	chemical drug	-2.183	1.6e-06
cholic acid	chemical - endogenous mammalian	-2.181	0.0786
Klra7 (includes others)	transmembrane receptor	-2.176	0.00552
JAK1	kinase	-2.173	2.32e-06
MMP1	peptidase	-2.172	0.00256
CHUK	kinase	-2.167	3.26e-18
MXI1	transcription regulator	-2.166	0.0019
IFNA4	cytokine	-2.155	4.96e-05
NPPB	other	-2.138	0.000286
let-7	microrna	-2.127	0.0331
RARB	ligand-dependent nuclear receptor	-2.126	4.85e-05
LEP	growth factor	-2.12	2.26e-10
BRCA1	transcription regulator	-2.12	1.54e-08
CDKN2A	transcription regulator	-2.103	2.11e-08
STAT4	transcription regulator	-2.073	9.03e-07
TLR4	transmembrane receptor	-2.071	5.84e-13
tanespimycin	chemical drug	-2.064	0.00101
DDX58	enzyme	-2.06	8.21e-09
MITF	transcription regulator	-2.06	0.0251
CpG ODN 1826	chemical reagent	-2.049	0.00714
IFN alpha/beta	group	-2.045	1.47e-05
metformin	chemical drug	-2.039	6.43e-06
dimethyl sulfoxide	chemical drug	-2.03	0.00137
bromodeoxyuridine	chemical drug	-2.001	8.49e-11
MGEA5	enzyme	-2	1.41e-16
NKX2-1	transcription regulator	-2	0.000269
Atrial Natriuretic Peptide	group	-2	0.002
icatibant	biologic drug	-2	0.00588
SPTLC2	enzyme	-2	0.0102
nimodipine	chemical drug	-2	0.0102
IFNK	cytokine	-2	0.0103
amlodipine	chemical drug	-2	0.013
AGPAT2	enzyme	-2	0.0162
SIX5	transcription regulator	-2	0.0519
Hbb-b2	other	-2	0.0883
BMS-690514	chemical drug	-2	0.132
bicalutamide	chemical drug	-2	0.203
